# Supplementary material for: Integrated analysis of microRNA and messenger RNA expression profiles reveals functional microRNA in infectious bovine rhinotracheitis virus-induced mitochondrial damage in Madin-Darby bovine kidney cells
Source: BMC Genomics. 2024 Feb 8;25:158. doi: 10.1186/s12864-024-10042-6 (PMC10851472; doi:10.1186/s12864-024-10042-6)
Supplement: Supplementary file 1 — Additional file 1: Table S1. The miRNA sequence quality control results. [file 12864_2024_10042_MOESM1_ESM.xls]

Table S1: The miRNA sequence quality control results
id	clean_reads	high_quality	3'adapter_null	insert_null	5'adapter_contaminants	polyA	clean_tags
Mock-1	14138600 (100%)	14026499 (99.2071%)	44305 (0.3159%)	150393 (1.0722%)	210398 (1.5000%)	24600 (0.1754%)	13085681 (92.5529%)
Mock-2	11803178 (100%)	11722353 (99.3152%)	54363 (0.4638%)	93015 (0.7935%)	120986 (1.0321%)	16896 (0.1441%)	11059938 (93.7031%)
Mock-3	12561268 (100%)	12439581 (99.0313%)	53007 (0.4261%)	183890 (1.4783%)	216906 (1.7437%)	18447 (0.1483%)	11404626 (90.7920%)
IBRV1-1	11921811 (100%)	11830073 (99.2305%)	49575 (0.4191%)	155372 (1.3134%)	166233 (1.4052%)	15916 (0.1345%)	11079380 (92.9337%)
IBRV1-2	10511142 (100%)	10404725 (98.9876%)	92916 (0.8930%)	129933 (1.2488%)	176295 (1.6944%)	16007 (0.1538%)	9657031 (91.8742%)
IBRV1-3	12564215 (100%)	12468778 (99.2404%)	71049 (0.5698%)	129329 (1.0372%)	158072 (1.2677%)	17124 (0.1373%)	11663518 (92.8313%)
IBRV2-1	14651707 (100%)	14530909 (99.1755%)	193557 (1.3320%)	172724 (1.1887%)	132993 (0.9152%)	13830 (0.0952%)	13463373 (91.8895%)
IBRV2-2	9496521 (100%)	9403242 (99.0178%)	25919 (0.2756%)	109661 (1.1662%)	112523 (1.1966%)	7440 (0.0791%)	8762312 (92.2687%)
IBRV2-3	9717344 (100%)	9624542 (99.0450%)	19529 (0.2029%)	90259 (0.9378%)	104609 (1.0869%)	5943 (0.0617%)	9131000 (93.9660%)
