# Supplementary material for: Integrated analysis of microRNA and messenger RNA expression profiles reveals functional microRNA in infectious bovine rhinotracheitis virus-induced mitochondrial damage in Madin-Darby bovine kidney cells
Source: BMC Genomics. 2024 Feb 8;25:158. doi: 10.1186/s12864-024-10042-6 (PMC10851472; doi:10.1186/s12864-024-10042-6)
Supplement: Supplementary file 2 — Additional file 2: Table S2. Differentially expressed miRNAs. [file 12864_2024_10042_MOESM2_ESM.xlsx]

## Sheet: Table S2.
Table S2: Differentially expressed miRNAs
id	Mock-1_TPM	Mock-2_TPM	Mock-3_TPM	IBRV1-1_TPM	IBRV1-2_TPM	IBRV1-3_TPM	IBRV2-1_TPM	IBRV2-2_TPM	IBRV2-3_TPM	Mock-vs-IBRV1_log2(fc)	Mock-vs-IBRV2_log2(fc)	Mock-vs-IBRV1_PValue	Mock-vs-IBRV2_PValue	length	seq
bta-let-7a-5p	22962	26638	21636.8	19130.9	18478.2	25724.7	29924.6	34068.8	34996.9	-0.16965	0.474666	0.698483	1.42e-05	22	TGAGGTAGTAGGTTGTATAGTT
bta-let-7b	14002.2	15888.9	13633.2	11705.1	10800.7	14056.8	24624.1	31414	22804.8	-0.25145	0.85716	0.303646	3.91e-10	22	TGAGGTAGTAGGTTGTGTGGTT
bta-let-7d	870.444	987.208	897.554	767.714	711.062	914.618	941.2	1063.71	1165.86	-0.2031	0.202672	0.520491	0.012379	22	AGAGGTAGTAGGTTGCATAGTT
bta-let-7e	484.344	540.777	475.869	394.71	385.416	387.833	536.008	640.52	622.078	-0.36192	0.260966	0.067815	0.004397	21	TGAGGTAGGAGGTTGTATAGT
bta-let-7g	1501.72	1553.4	1526.61	1376.72	1345.54	1499.77	1548.94	1627.09	1735.12	-0.11796	0.100167	0.98187	0.045589	22	TGAGGTAGTAGTTTGTACAGTT
bta-miR-100	9169.23	10026.8	9050.1	8113.93	8785.35	10404.8	9906.11	10669.1	11506.5	-0.04894	0.183701	0.620411	0.010469	22	AACCCGTAGATCCGAACTTGTG
bta-miR-10162-5p	9.0016	6.4097	5.8369	5.9805	6.0426	5.2862	10.2336	7.9663	9.9848	-0.29579	0.407572	0.569705	0.048763	23	TGGACAGGCCAAGCCGCTGTGCA
bta-miR-106a	2.0326	3.9358	4.4052	1.9935	3.5468	1.5103	1.2551	1.3976	1.1824	-0.5571	-1.43558	0.411072	0.027749	22	AAAAGTGCTTACAGTGCAGGTA
bta-miR-10a	16774.9	17389.9	14396.7	16319	20054	22826.4	20555.6	21091	23813.7	0.285771	0.43081	0.005883	3.29e-05	23	TACCCTGTAGATCCGAATTTGTG
bta-miR-10b	12579.6	12147	11156.6	12482	16081.1	16980.1	14362.6	13102.9	14353.9	0.343926	0.220867	0.001203	0.004051	23	TACCCTGTAGAACCGAATTTGTG
bta-miR-11991	2.9037	0.3374	0.881	1.6612	3.6781	1.834	3.8617	3.9133	2.4962	0.799257	1.31715	0.247678	0.028005	21	ATGTTCTGTATCTTGATTGTA
bta-miR-11992	6.7754	3.3735	5.1761	10.7427	5.9113	10.896	9.2681	5.1711	5.1238	0.846165	0.352241	0.007476	0.16085	24	TCCTAGGGGATTGACATAGTCTGT
bta-miR-12044	3.9684	3.9358	5.6166	2.658	2.1018	1.834	3.9583	2.5157	2.6276	-1.036	-0.57099	0.03269	0.376063	21	AATGGATTACTTCTGATTGCT
bta-miR-1260b	32.8122	35.7594	44.7125	19.9349	24.5647	24.4891	30.1215	41.6485	25.3561	-0.71551	-0.22201	0.003181	0.890674	18	ATCCCACCACTGCCACCA
bta-miR-1291	0.2904	0.01	0.4405	0.9967	1.0509	0.6473	1.6412	1.6771	0.5255	1.86288	2.37518	0.097551	0.019635	24	TGGCCCTGACTGAAGACCTGCAGT
bta-miR-1296	65.8181	55.7757	65.3067	59.8046	44.0062	55.2352	39.1965	42.4871	40.8588	-0.23283	-0.60899	0.501448	0.021641	22	TTAGGGCCCTGGCTCCATCTCC
bta-miR-130a	123.699	116.162	128.411	99.8958	88.0124	87.8154	79.7447	81.3404	150.954	-0.41755	-0.23904	0.044381	0.810038	22	CAGTGCAATGTTAAAAGGGCAT
bta-miR-143	33.393	36.8839	36.5629	29.4593	23.1197	26.1073	16.5089	19.1471	12.481	-0.44126	-1.15023	0.072536	2.59e-05	22	TGAGATGAAGCACTGTAGCTCG
bta-miR-144	4.162	3.2611	5.0659	10.1889	2.3645	3.668	1.1585	1.1181	1.1824	0.37724	-1.85223	0.347835	0.000886	22	TACAGTATAGATGATGTACTAG
bta-miR-1468	3206.99	3575.04	2941.22	3114.38	3507.23	4111.68	3936.94	3993.64	4488.03	0.142581	0.352992	0.070621	0.000318	22	CTCCGTTTGCCTGTTTTGCTGA
bta-miR-146b	23.2299	20.4661	17.7308	16.2801	24.4333	24.0575	27.5148	27.8123	27.5895	0.076478	0.432793	0.410883	0.00295	24	TGAGAACTGAATTCCATAGGCTGT
bta-miR-148a	3691.91	3498.01	3871.05	3789.62	3489.5	3752.98	4144.41	3858.08	3889.2	-0.00377	0.104476	0.348473	0.037597	22	TCAGTGCACTACAGAACTTTGT
bta-miR-149-5p	538.934	573.163	549.435	458.502	383.183	440.479	404.42	464.003	570.315	-0.37393	-0.20771	0.048876	0.881877	23	TCTGGCTCCGTGTCTTCACTCCC
bta-miR-152	1652.32	1581.62	1995.32	1669.1	1387.05	1469.13	1227.74	1259.8	1103.71	-0.2086	-0.54212	0.496467	0.02412	22	TCAGTGCATGACAGAACTTGGG
bta-miR-17-3p	37.3614	43.8559	44.0517	32.8925	22.3315	32.5802	25.1978	28.0918	31.1368	-0.51267	-0.56926	0.044405	0.050656	20	ACTGCAGTGAAGGCACTTGT
bta-miR-181b	358.321	338.253	337.877	372.339	342.592	337.884	437.244	385.878	456.015	0.025387	0.306306	0.285645	0.001654	24	AACATTCATTGCTGTCGGTGGGTT
bta-miR-181c	1.4519	0.7872	0.7709	0.443	0.01	1.0788	1.4481	1.9566	4.0727	-0.97454	1.31277	0.43543	0.029518	24	AACATTCAACCTGTCGGTGAGTTT
bta-miR-182	1869.14	1871.41	1686.74	1842.98	2240.51	2423.77	2642.87	2138.61	2268.78	0.261818	0.377445	0.006977	0.000256	24	TTTGGCAATGGTAGAACTCACACT
bta-miR-183	1160.82	1240.56	1109.33	1046.58	1278.81	1582.08	1640.46	1689.28	1892.51	0.154471	0.572909	0.087567	3.29e-07	23	TATGGCACTGGTAGAATTCACTG
bta-miR-191	17482.9	18350.4	16223.8	15845.7	17548.8	20064	20217.6	21281.7	26879.8	0.03832	0.393459	0.235522	0.000194	23	CAACGGAATCCCAAAAGCAGCTG
bta-miR-192	1502.39	1472.55	1455.03	1245.26	1278.81	1589.09	1731.02	1877.82	1562.75	-0.10705	0.22331	0.954205	0.005996	23	CTGACCTATGAATTGACAGCCAG
bta-miR-193a-5p	159.222	192.291	155.723	130.795	139.769	148.876	199.651	238.571	210.206	-0.27419	0.354289	0.317675	0.002028	22	TGGGTCTTTGCGGGCGAGATGA
bta-miR-1949	6.485	8.3214	9.2509	11.4072	9.5894	9.8172	16.1227	9.7832	14.1889	0.357102	0.73694	0.076408	0.001901	23	TATACCAGGATGCCAGCATAGTT
bta-miR-195	38.6197	36.659	40.858	33.114	25.2215	21.6841	26.2598	22.6411	33.7643	-0.5374	-0.49047	0.037403	0.144714	22	TAGCAGCACAGAAATATTGGCA
bta-miR-196a	184.871	189.817	181.713	142.091	148.702	175.415	226.201	222.917	294.026	-0.25515	0.417513	0.354168	0.000433	22	TAGGTAGTTTCATGTTGTTGGG
bta-miR-196b	261.24	271.007	278.517	205.551	179.703	198.609	208.34	232.142	291.004	-0.47365	-0.14845	0.00953	0.841803	23	TAGGTAGTTTCCTGTTGTTGGGA
bta-miR-200a	101.631	98.5071	107.266	84.9447	69.4904	74.9775	62.7531	64.1499	81.5862	-0.42219	-0.56016	0.046716	0.03816	23	TAACACTGTCTGGTAACGATGTT
bta-miR-200c	1.839	1.7992	0.9912	0.5537	0.01	0.2158	0.4827	0.8386	0.6569	-2.5702	-1.22664	0.013456	0.171068	23	TAATACTGCCGGGTAATGATGGA
bta-miR-210	57.1069	63.5348	51.981	46.7362	35.4677	42.8289	58.6983	54.6462	61.4852	-0.46532	0.018328	0.048007	0.272861	23	ACTGTGCGTGTGACAGCGGCTGA
bta-miR-21-5p	281952	279295	281547	319432	330861	292595	301724	277092	272892	0.161907	0.015177	0.02016	0.148702	24	TAGCTTATCAGACTGATGTTGACT
bta-miR-216b	0.6775	1.1245	0.5506	0.01	0.01	0.1079	0.8689	0.01	0.7883	-4.20117	-0.49683	0.020257	0.877438	22	AAATCTCTGCAGGCAAATGTGA
bta-miR-22-5p	12.4861	13.9439	18.5017	12.4039	7.0935	6.1492	11.7783	7.8266	13.0065	-0.80897	-0.46236	0.02692	0.338068	22	AGTTCTTCAGTGGCAAGCTTTA
bta-miR-2285bf	0.6775	0.1125	0.881	0.1107	0.3941	0.1079	0.01	0.01	0.01	-1.44746	-5.79961	0.451994	0.038227	21	AAAACACGAACAAACTTTTTG
bta-miR-2285bn	180.613	171.6	182.925	201.01	194.547	216.949	185.073	148.984	144.385	0.194814	-0.16156	0.02758	0.88837	22	AAAACCTGAATGAACTTTTTGT
bta-miR-2285ca	6.2914	9.7832	7.5989	11.2964	12.4794	11.2197	9.6543	9.5037	10.2475	0.563896	0.312813	0.012094	0.084106	23	AAGGGACCTGAATGAACTTTTTG
bta-miR-2285dh	9.1952	9.7832	9.4711	9.8567	11.2971	19.095	6.758	10.482	6.8317	0.500542	-0.24107	0.038398	0.865694	22	AGGACCCAAATGAACTTTTTGG
bta-miR-2285g	628.659	649.742	647.12	697.277	782.523	776.745	614.401	628.361	464.03	0.228867	-0.17396	0.008049	0.938058	21	AAACCTGAACAAGCTTTTTGG
bta-miR-2285k	814.305	828.09	757.359	765.166	941.996	1169.43	890.611	858.406	847.261	0.261476	0.113559	0.019694	0.042387	21	AAAACCGGAATGAACTTTTTG
bta-miR-2285q	490.248	498.833	543.158	560.059	628.829	628.948	480.109	442.341	377.32	0.246581	-0.23738	0.006327	0.753744	23	AAGGACCTGAATGAACTTTCTGG
bta-miR-2285v	18.1968	16.8677	14.5371	16.9446	20.7552	24.7048	16.5089	19.5664	16.8165	0.331266	0.092657	0.048858	0.223095	21	AGAACCGGAACGAACTTTTTG
bta-miR-2303	4.0652	3.9358	6.828	2.8795	1.8391	3.5601	1.8343	1.3976	1.1824	-0.84095	-1.74816	0.101106	0.001385	21	TCTGAATGATGTCGACTGATG
bta-miR-2319a	0.484	0.01	0.2203	1.4397	1.5763	0.6473	0.8689	0.1398	0.5255	2.35854	1.10288	0.030039	0.421397	22	CTACTCTGTATTAGGCACTTAG
bta-miR-2319b	0.01	0.01	0.2203	0.7752	1.0509	0.6473	0.01	0.01	0.5255	3.36359	1.18274	0.027152	0.828284	21	TACTCTGTATTAGGCACTTAG
bta-miR-2332	0.3872	1.1245	0.3304	0.7752	1.3136	1.2946	1.9309	0.9783	2.6276	0.877122	1.5877	0.276082	0.0268	24	CGGTTTAAGGTCTTGGAGACAAAG
bta-miR-2335	10.1631	12.1447	10.4623	15.7264	11.4285	10.7881	18.5363	15.0941	9.8534	0.211454	0.408098	0.204312	0.043277	22	AGATAATGATGACTAACTGAAT
bta-miR-2355-3p	10.1631	6.2973	5.5065	4.2085	3.4154	3.0207	3.1859	6.988	4.0727	-1.04521	-0.62471	0.011288	0.275901	22	ATTGTCCTTGCTGTTTGGAGAT
bta-miR-2370-5p	0.01	0.01	0.01	0.443	0.01	0.01	0.3862	0.1398	1.051	3.94798	5.71608	0.591106	0.035614	22	TGGGAAAATGAAAGTTGGTTAT
bta-miR-2375	0.01	0.01	0.01	1.2182	0.2627	0.5394	0.01	0.4193	0.3941	6.07346	4.77856	0.013732	0.263748	23	CCCAGTGATGGAGAGGTCTGATC
bta-miR-2381	1.9358	5.3976	1.9823	0.5537	0.9195	0.2158	1.9309	0.6988	0.5255	-2.46349	-1.56193	0.001887	0.058189	21	CAGGCTGCTCTGTGCTTGGCT
bta-miR-2383	1.2583	2.1366	1.4317	0.3322	0.5254	0.4315	0.4827	1.3976	1.1824	-1.90464	-0.6562	0.024645	0.540965	20	CTGAGTGATGACTGCTGACC
bta-miR-24	45.8791	45.0929	44.272	34.1108	33.4973	19.4186	36.6864	32.8436	32.7133	-0.63603	-0.40356	0.022815	0.23746	23	GTGCCTACTGAGCTGATATCAGT
bta-miR-2408	0.6775	0.01	1.3216	0.01	0.01	0.01	0.01	0.01	0.01	-6.06544	-6.06544	0.045998	0.039397	21	CACGTGTGTGAGCTCAGCCGG
bta-miR-2431-3p	76.3683	75.9045	72.0246	72.9837	82.6266	98.7114	95.1916	91.6826	94.4613	0.181242	0.326879	0.077831	0.002393	23	CACCCCCACTTGCATGACCCTGA
bta-miR-24-3p	19664.3	18583.4	21050.3	15532.1	13307.1	14191.7	13639	16202.8	12593.2	-0.46261	-0.48273	0.003988	0.052547	22	TGGCTCAGTTCAGCAGGAACAG
bta-miR-2450a	1.3551	1.1245	0.3304	4.43	2.1018	1.9419	1.8343	1.1181	1.7079	1.59242	0.729853	0.011542	0.217619	21	TGGGCAGTAGAGGTGCATGTG
bta-miR-2477	9.0016	7.6467	8.5901	4.43	4.5977	6.1492	6.5649	5.4506	3.81	-0.73374	-0.67337	0.038097	0.144746	23	GTGGAATGATGATAAGTCTGACG
bta-miR-2478	1354.4	1040.85	1317.81	698.495	747.712	966.293	1173.1	1536.8	991.384	-0.62208	-0.00458	0.001412	0.330872	20	GTATCCCACTTCTGACACCA
bta-miR-27a-3p	18996.9	18581.5	20753	16147.9	13488.1	14658	14005.4	15129.7	13780.8	-0.39716	-0.44276	0.020201	0.066901	20	TTCACAGTGGCTAAGTTCCG
bta-miR-28	602.526	600.713	599.434	486.854	406.302	429.152	407.123	489.021	617.348	-0.44708	-0.25226	0.011455	0.688913	22	AAGGAGCTCACAGTCTATTGAG
bta-miR-29b	158.931	140.114	134.137	111.857	100.886	98.3878	75.0141	91.6826	135.451	-0.47746	-0.51972	0.018944	0.126591	23	TAGCACCATTTGAAATCAGTGTT
bta-miR-29d-5p	0.6775	0.4498	0.7709	0.1107	0.01	0.01	0.8689	0.4193	0.5255	-3.8603	-0.0657	0.048168	1	21	TGACCGATTTCTCCTGGTGTT
bta-miR-30a-5p	18757	18717.7	17539.3	20868.2	20756.9	20001.8	24501.7	24465.1	20350	0.163761	0.333408	0.016986	0.000449	24	TGTAAACATCCTCGACTGGAAGCT
bta-miR-30b-3p	15.4866	12.4821	13.1054	8.1954	9.5894	8.4147	9.8474	10.3422	11.8241	-0.64869	-0.35954	0.030551	0.491746	21	CTGGGAGGTGGATGTTTACTT
bta-miR-30e-5p	11906.9	11893	10810.3	13046.7	12914.6	14008.3	14112	13013.9	12522.4	0.207704	0.19606	0.007251	0.007578	24	TGTAAACATCCTTGACTGGAAGCT
bta-miR-30f	2365.87	2159.06	2122.63	2390.74	2046.22	2070.03	2425.65	2338.33	2428.27	-0.03083	0.113617	0.505104	0.032655	24	TGTAAACACCCTACACTCTCAGCT
bta-miR-31	1583.7	1578.59	1880.13	1496.22	1128.4	1045.48	1076.84	1173.15	1135.11	-0.4583	-0.57492	0.02675	0.009853	21	AGGCAAGATGCTGGCATAGCT
bta-miR-320a	295.891	334.542	279.949	243.648	235.4	292.682	416.294	545.204	444.586	-0.23837	0.62714	0.415841	3.71e-06	22	AAAAGCTGGGTTGAGAGGGCGA
bta-miR-331-5p	5.4203	7.5342	8.1496	3.8762	3.5468	3.9916	4.0548	4.6121	4.2041	-0.88664	-0.7134	0.020773	0.11913	18	TCTAGGTATGGTCCCAGG
bta-miR-339b	33.6834	30.4742	27.7526	19.2704	16.8143	24.1654	21.143	24.5978	24.8306	-0.60926	-0.38114	0.015536	0.344141	20	TCCCTGTCCTCCAGGAGCTC
bta-miR-33a	5.2267	8.3214	9.5813	2.3257	3.284	3.668	4.7306	8.2458	7.62	-1.31789	-0.16734	0.001396	0.98294	21	GTGCATTGTAGTTGCATTGCA
bta-miR-342	1989.35	1909.76	1728.7	1895.25	2171.94	2209.84	2145.09	2049.86	2648.2	0.157509	0.282089	0.037043	0.00302	25	TCTCACACAGAAATCGCACCCATCT
bta-miR-3432a	193.389	208.372	207.043	165.681	165.91	220.294	256.419	324.104	278.26	-0.14161	0.496315	0.865154	4.87e-05	22	TGCGGGATCTTTAGTTGTGGTG
bta-miR-345-5p	11.7117	7.3093	12.0041	7.3094	4.4663	5.7177	7.1442	11.041	9.0651	-0.82663	-0.18716	0.024932	1	21	GCTGACTCCTAGTCCAGTGCT
bta-miR-3613a	47.5245	41.8318	53.3026	35.2183	29.031	27.7255	27.9975	29.9087	32.5819	-0.63326	-0.65677	0.004928	0.014585	22	TGTTGTACTTTTTTTTTTGTTC
bta-miR-378c	151.962	165.191	176.537	118.612	88.1438	124.819	134.967	141.297	95.9064	-0.57427	-0.40764	0.006302	0.270007	21	ACTGGACTTGGAGTCAGAAGT
bta-miR-425-5p	1046.31	977.649	990.393	1085.12	890.633	902.751	1093.35	985.448	1223.27	-0.06653	0.13152	0.713214	0.035587	22	ATGACACGATCACTCCCGTTGA
bta-miR-4286	10.647	7.4218	11.894	3.6547	4.5977	5.7177	4.8272	7.2675	9.1965	-1.10083	-0.49292	0.002157	0.357121	17	ACCCCACTCCTGGTACC
bta-miR-451	10.9374	54.2014	7.5989	8.6384	3.4154	1.0788	11.7783	3.3542	4.3355	-2.46955	-1.9016	0.001055	0.007891	23	AAACCGTTACCATTACTGAGTTT
bta-miR-486	23.5203	43.9684	25.55	17.6091	8.1444	21.3605	24.7151	23.0604	25.2247	-0.98168	-0.34993	0.009591	0.535933	22	TCCTGTACTGAGCTGCCCCGAG
bta-miR-497	26.6176	28.5626	31.497	21.2639	16.2889	17.3689	19.5017	15.7929	16.291	-0.65828	-0.74868	0.005966	0.008034	22	CAGCAGCACACTGTGGTTTGTA
bta-miR-503-3p	12.3893	12.4821	14.7573	10.1889	8.2758	12.5142	6.0822	5.3109	8.8024	-0.35526	-0.97251	0.33992	0.006835	23	GGAGTATTGTTTCTGCTGCCCGG
bta-miR-503-5p	66.6892	77.9286	73.0157	50.8339	47.8157	59.982	57.7328	69.321	53.3398	-0.45622	-0.27075	0.04162	0.658637	20	TAGCAGCGGGAACAGTACTG
bta-miR-574	31.554	51.615	30.5058	32.3388	32.4464	45.3102	67.001	64.5692	73.7034	-0.04616	0.852636	0.791911	1.1e-05	24	TGAGTGTGTGTGTGTGAGTGTGTG
bta-miR-6119-3p	84.5956	73.9928	86.1211	76.3062	50.0489	59.0111	52.3264	51.0124	55.7046	-0.40069	-0.62165	0.121045	0.013009	23	GCAAATCATTTTTTACTCTCCAA
bta-miR-6119-5p	1426.41	1226.5	1450.4	1515.38	1442.48	1181.52	918.609	739.331	1084.66	0.012624	-0.58125	0.355266	0.019709	23	AGAGGTAAAAAATTGATTTGACT
bta-miR-6120-3p	1002.66	912.09	1068.47	1117.35	1143.11	1054.11	1040.93	987.265	891.273	0.151948	-0.03117	0.037163	0.306418	22	TATGTTGGACAACGTGGATAGC
bta-miR-6121-3p	12.3893	16.8677	15.1978	11.7394	10.7717	13.593	8.5923	4.4723	7.7513	-0.30018	-1.09465	0.44549	0.003601	20	CCGGATGATGGACACTGAGG
bta-miR-6535	0.0968	0.2249	0.5506	0.3322	0.6568	0.9709	1.7378	0.8386	0.6569	1.16788	1.89011	0.311308	0.048054	22	TAGGGGGAGCGGTTGGAGGACT
bta-miR-671	31.6507	32.8357	34.2502	33.0033	32.315	27.294	59.5672	51.0124	50.7122	-0.09238	0.708016	0.895911	2.44e-06	23	AGGAAGCCCTGGAGGGGCTGGAG
bta-miR-7	675.119	681.004	726.964	797.727	1005.84	842.877	657.942	535.98	537.47	0.345331	-0.26679	0.001177	0.607422	24	TGGAAGACTAGTGATTTTGTTGTT
bta-miR-769	1020.86	1247.08	1107.68	1004.72	960.386	579.107	1311.25	1459.23	1035.26	-0.40793	0.173028	0.139994	0.040257	22	TGAGACCTCCGGGTTCTGAGCT
bta-miR-92b	2750.71	3167.86	2810.72	2308.12	2407.73	3266.97	3305.64	3820.34	3304.04	-0.12896	0.256806	0.917373	0.003204	22	TATTGCACTCGTCCCGGCCTCC
bta-miR-99a-5p	9.0016	9.7832	10.7927	5.2052	3.9409	1.7261	3.7652	0.559	2.3648	-1.44386	-2.14464	0.000496	4.5e-05	21	AACCCGTAGATCCGATCTTGT
bta-miR-99b	6597.88	7272.88	6103.37	5614.32	6534.33	8267.49	7217.57	8112.37	8479.18	0.031578	0.253382	0.34114	0.003349	22	CACCCGTAGAACCGACCTTGCG
let-7-x	1222.18	1276.66	1073.43	1149.47	1374.57	1622.32	2013.51	2013.94	1716.33	0.215003	0.685159	0.029163	2.71e-08	24	TGAGGTAGTAGGTTGTGTGGTTAT
let-7-z	101.728	104.017	88.8744	111.192	126.107	144.129	160.648	112.507	118.898	0.372563	0.412195	0.003202	0.002439	25	TGAGGTAGTAGGTTGTGTGGTTTAT
miR-100-x	65.9149	68.1453	61.0116	69.2183	92.6101	86.5208	78.3931	82.0392	121	0.348365	0.528782	0.008281	0.000627	24	AACCCGTAGATCCGAACTTGTGTA
miR-100-z	66.3988	62.6352	61.8927	61.2443	81.0503	82.0977	72.7936	61.4944	130.985	0.233004	0.474457	0.046685	0.010729	24	AACCCGTAGATCCGAACTTGTGAA
miR-101-y	523.06	507.042	530.713	509.114	472.115	540.809	362.134	375.396	323.717	-0.0363	-0.55654	0.537072	0.015473	23	TACAGTACTGTGATAACTGAAGT
miR-10955-z	96.5009	86.2499	104.513	55.1531	53.727	54.0485	70.38	92.2417	62.5363	-0.81813	-0.35144	9.02e-06	0.419409	18	TCCCCGTACGGGCCACCA
miR-10-z	17.1321	16.6428	17.1802	19.8241	33.76	34.4141	25.6805	18.0291	18.5244	0.788247	0.288476	0.000216	0.040734	25	TACCCTGTAGATCCGAATTTGTGAT
miR-11202-x	53.5256	49.9283	67.3991	33.8893	39.5399	38.9452	45.0857	49.8943	30.6112	-0.60444	-0.44402	0.008055	0.276031	18	TTCCGGCTCGAAGGACCT
miR-1175-y	0.2904	0.01	0.2203	0.6645	2.1018	1.0788	0.1931	0.01	0.01	2.8845	-1.28892	0.008657	0.864361	21	TGAGATTCAACTCCTCCAACT
miR-11975-z	3.7749	2.4739	2.2026	1.329	1.1823	2.0497	0.0965	0.01	0.2628	-0.88984	-4.51633	0.164464	2.14e-06	21	GCGGCGGCGGCGCCGGGGCGG
miR-11980-z	7.1626	5.9599	5.8369	3.2117	2.3645	3.5601	5.5995	10.9013	3.9414	-1.05323	0.108637	0.00968	0.477068	19	GGGAACGGGCTTGGCGGAA
miR-11986-z	4.4524	4.7229	3.414	5.8697	3.4154	2.9128	2.8963	0.6988	1.3138	-0.04557	-1.35873	0.899271	0.035719	23	TTTCCAATGAGTTAGTCCTTTGT
miR-11987-z	19.1647	23.8396	29.5147	16.3909	13.1362	17.3689	45.858	38.0147	24.5678	-0.62889	0.580473	0.026297	0.004063	20	AGAGGAAACTCTGGTGGAGG
miR-12013-z	0.0968	0.01	0.01	0.3322	1.1823	0.6473	0.01	0.01	0.01	4.21012	-1.96101	0.029616	1	22	CGAGTTTGGGCAGCAGTTCAGT
miR-12279-y	0.01	0.01	0.01	0.01	0.1314	0.01	0.6758	0.4193	0.2628	2.33533	5.50027	1	0.041254	18	CCGCCGCGCTCTCCCCCC
miR-12396-x	0.5807	0.4498	0.1101	0.01	0.01	0.3236	0.6758	3.494	0.3941	-1.73099	2.00047	0.475755	0.041264	18	GAGAGAGACATAGAAAAA
miR-1260-z	57.0101	53.864	69.822	34.886	45.5826	43.2604	50.1059	53.2486	39.6764	-0.54638	-0.33724	0.022542	0.469634	19	ATCCCACCGCTGCCACCAT
miR-1271-y	9.292	8.6587	10.7927	5.2052	5.5172	6.5808	4.9237	6.5687	6.3062	-0.73219	-0.69147	0.028661	0.09165	20	AGTGCCTGCTATGTGCCAGG
miR-1306-y	30.586	39.4703	34.1401	25.5831	23.7765	24.2733	28.7699	27.1135	24.4364	-0.50088	-0.37548	0.041982	0.359963	22	ACGTTGGCTCTGGTGGTGATGT
miR-1307-x	427.43	416.969	437.764	334.02	266.533	364.099	327.571	365.193	427.9	-0.4105	-0.19422	0.04144	0.950254	21	TCGACCGGACCTCGACCGGCT
miR-1307-z	10.4535	8.3214	5.5065	10.7427	10.6403	10.2487	15.0607	12.2989	10.1162	0.381519	0.626108	0.090424	0.01	26	ACTCGGCGTGGCGTCGGTCGTGGAAT
miR-130-x	277.307	288.212	288.539	246.86	222.921	268.625	184.204	200.696	186.426	-0.20992	-0.58002	0.496728	0.011745	22	ACTCTTTCCCTGTTGCACTACT
miR-1338-x	1.6455	1.4619	1.2114	0.7752	0.01	0.3236	0.2896	0.1398	0.01	-1.96163	-3.29702	0.057246	0.003138	23	AGGACTGTCCAACCTGAGAATGA
miR-1386-z	100.469	36.2092	66.5181	38.9837	32.7091	39.7003	33.6936	49.3353	28.7719	-0.86722	-0.86195	0.009305	0.039949	18	CTCCTGGCTGGCTCGCCA
miR-139-y	3.0973	0.5623	3.414	3.3225	2.6272	2.4813	5.1168	4.7518	4.4669	0.253259	1.01908	0.558254	0.026888	23	TGGAGACGCGGCCCTGTTGGAGT
miR-1468-y	0.3872	0.5623	0.1101	2.1042	1.1823	0.1079	0.4827	2.7952	0.9197	1.67964	1.98605	0.133085	0.046469	22	CAGCAAAATAAGCAAATGGAAC
miR-148-x	112.859	120.323	119.711	140.319	125.713	143.914	117.493	119.355	134.532	0.216209	0.07367	0.024192	0.125283	22	AAAGTTCTGAGACACTCCGACT
miR-148-z	23.2299	22.0404	21.3651	30.5668	32.7091	24.3812	27.6114	21.1038	20.8892	0.395582	0.06289	0.010196	0.246443	24	TCAGTGCACTACAGAACTTTGTTA
miR-151-y	390.166	382.558	412.324	427.935	420.752	497.764	338.77	311.525	370.751	0.184216	-0.2149	0.027344	0.846234	23	CTAGACTGAAGCTCCTTGAGGAT
miR-152-z	18.3903	20.1287	19.7131	21.7068	26.9292	32.2565	20.081	19.2869	22.3344	0.474191	0.08351	0.005288	0.199042	24	TCAGTGCATCACAGAACTTTGTTC
miR-155-y	21.1973	15.5182	26.5412	21.1531	17.9966	21.3605	6.2753	4.053	9.8534	-0.06404	-1.64817	0.830749	1.62e-05	22	CTCCTACATGTTAGCATTAACA
miR-155-z	18.9711	15.2933	13.656	16.5016	36.65	18.5556	20.2741	7.8266	7.62	0.581478	-0.42388	0.024401	0.54027	27	TTAATGCTAATCGTGATAGGGGTTAAT
miR-1599-z	55.171	43.7435	61.342	30.013	34.4168	38.8373	15.64	17.6098	9.8534	-0.634	-1.89452	0.006805	2.28e-11	18	AGGGGGGACAAAAAAAAA
miR-15-y	191.84	160.58	224.994	144.417	107.979	136.793	118.459	136.965	135.977	-0.56913	-0.56096	0.009422	0.042714	21	CGAATCATTATTTGCTGCTCT
miR-17-y	138.702	138.315	126.539	135.003	149.884	181.564	128.306	121.731	124.153	0.208961	-0.109	0.046194	0.648291	23	CTGCAGTGAAGGCACTTGTAGCT
miR-182-x	237.526	205.448	167.507	235.674	404.594	308.541	377.58	223.896	236.876	0.636173	0.45761	0.000365	0.004283	26	TTTGGCAATGGTAGAACTCACACTGT
miR-183-x	15.6802	9.7832	9.2509	12.4039	16.683	23.4102	18.7294	14.535	11.0358	0.596708	0.351783	0.019784	0.082353	24	ATGGCACTGGTAGAATTCACTGTT
miR-183-y	28.0695	23.1649	30.2856	26.8013	22.857	23.7339	33.9832	37.5955	40.7274	-0.15153	0.46221	0.862609	0.001202	22	TGAATTACCGAAGGGCCATAAT
miR-185-z	3.4845	1.0121	1.6519	4.2085	4.3349	3.3443	1.4481	1.8169	2.4962	0.951163	-0.09387	0.040784	0.92771	25	TGGAGAGAAAGGCAGTTCCTGAAGA
miR-186-x	29.7149	24.4019	27.9728	37.101	35.8618	31.7171	24.8116	18.0291	18.6558	0.350713	-0.4167	0.010576	0.307903	25	CAAAGAATTCTCCTTTTGGGCTTTT
miR-191-x	210.134	200.388	192.396	217.179	263.775	269.164	201.968	167.712	200.484	0.315156	-0.08058	0.004322	0.523737	24	CAACGGAATCCCAAAAGCAGCTAA
miR-192-x	5.1299	4.9478	2.7532	3.3225	6.0426	5.5019	10.8128	6.429	5.5179	0.212491	0.826859	0.440326	0.009758	23	CTGACCTATGAATTGACAGCCTT
miR-19-y	17.0353	14.1688	12.0041	18.0521	19.5729	28.3728	20.3706	7.4073	11.5613	0.611113	-0.13534	0.003482	0.882527	24	TGTGCAAATCCATGCAAAACTGTA
miR-20-y	9.9695	10.0081	8.1496	6.9772	3.9409	7.4438	2.4136	4.7518	4.7296	-0.61525	-1.24161	0.105936	0.002408	22	CTGCATTATGAGCACTTAAAGT
miR-2137-z	10.7438	6.4097	11.4534	12.7362	2.3645	7.6596	27.4183	30.1882	27.5895	-0.32984	1.57442	0.641766	4.06e-12	19	CCGGCGGGAGCCCCGGGGA
miR-21-x	955.911	860.925	941.165	1126.21	1390.46	1073.2	1335.1	1024.02	854.093	0.380312	0.220393	0.000606	0.024729	25	TAGCTTATCAGACTGATGTTGACCT
miR-21-z	26.7144	24.177	23.3474	40.202	51.2311	33.4432	70.0904	39.2726	26.2757	0.750254	0.869524	4.33e-05	0.000621	27	TAGCTTATCAGACTGATGTTGACTGTT
miR-221-x	3231.47	2688.48	2674.38	3154.47	4584.79	3672.6	3769.14	2401.08	2396.87	0.409077	-0.00458	0.000963	0.342854	24	ACCTGGCATACAATGTAGATTTCT
miR-221-y	542.806	532.793	505.824	551.31	639.601	609.961	535.815	457.155	575.439	0.187472	-0.01192	0.023008	0.265123	24	AGCTACATTGTCTGCTGGGTTTCT
miR-222-x	401.684	407.298	401.862	288.391	217.404	325.262	208.63	242.484	253.429	-0.54299	-0.78125	0.006273	0.000186	21	CTCAGTAGCCAGTGTAGATCC
miR-222-y	11557.5	10670.5	10315.7	11672.5	12362.1	12495.1	11292	9205.86	10431.3	0.166696	-0.07341	0.019473	0.446701	24	AGCTACATCTGGCTACTGGGTCTC
miR-224-x	134.25	121.11	98.5657	135.225	163.02	151.25	136.319	95.0369	113.38	0.34486	-0.03795	0.007564	0.467348	25	CAAGTCACTAGTGGTTCCGTTTAGA
miR-2312-z	0.8711	0.2249	0.9912	2.5472	2.2332	1.0788	0.3862	0.4193	1.4452	1.48914	0.108805	0.035764	0.816308	22	AAAACCTGAATGAGCTTTTCGG
miR-235-y	27.9727	29.5746	33.9198	22.1498	23.251	28.0491	35.8175	46.5401	43.6177	-0.31649	0.461816	0.294175	0.001264	23	TATTGCACTCGTCCCGGCCTAAT
miR-2382-x	0.6775	0.6747	0.4405	0.01	0.01	0.01	0.01	0.01	0.3941	-5.90103	-2.11408	0.019312	0.269375	24	AGGGGAGTGCCTGGGAAGCTGTAT
miR-23-x	18.0032	18.8918	15.1978	12.9577	9.1953	12.2985	13.4195	10.6218	10.3789	-0.59652	-0.59783	0.043591	0.096739	21	GGGGTTCCTGGGGATGGGATT
miR-23-y	2288.05	2078.88	2040.37	2510.57	2595.71	2402.3	2005.4	1769.5	2317.13	0.228825	-0.07279	0.005746	0.472597	24	ATCACATTGCCAGGGATTTCCAAT
miR-23-z	614.818	563.267	568.488	652.756	741.275	714.174	578.873	495.45	601.977	0.271488	-0.05925	0.003291	0.410865	25	ATCACATTGCCAGGGATTTCCAATT
miR-2422-z	0.3872	0.01	0.6608	0.6645	2.2332	2.3734	0.01	0.2795	0.2628	2.31676	-0.93782	0.013678	0.739206	24	TTGAGGGGACTGAGGTGCGGAGAA
miR-2425-x	0.01	0.01	0.01	0.5537	1.445	0.6473	0.7723	0.01	0.01	6.46271	4.72301	0.002648	0.342149	24	CCAGGGCACGGATCCATGAACTAT
miR-2431-y	1.7422	0.5623	0.7709	1.6612	2.89	2.4813	1.4481	0.8386	2.3648	1.19326	0.596922	0.04348	0.317858	24	CACCCCCACTTGCATGACCCTGTT
miR-25-z	2.0326	1.6868	2.7532	2.658	3.5468	2.2655	3.9583	3.3542	4.861	0.388068	0.911327	0.329823	0.014623	25	CATTGCACTTGTCTCGGTCTGAGAA
miR-263-x	15.0994	9.8957	3.7444	6.8665	44.0062	16.7216	31.7627	0.1398	0.01	1.23387	0.151087	0.017316	0.787045	22	TATGGCACTGGAAGAATTCACG
miR-26-z	16.6481	13.719	11.894	17.9414	18.522	17.4768	13.2264	6.429	12.2182	0.352031	-0.40697	0.037898	0.480747	25	TTCAAGTAATCCAGGATAGGCTAAT
miR-2778-y	1.2583	1.237	0.6608	0.01	0.01	0.8631	0.01	0.01	0.01	-1.83749	-6.71704	0.207964	0.000791	24	CAGAGTAGCCAAATAAACAATTTT
miR-2779-z	224.846	200.5	272.35	147.518	158.948	167.863	167.406	188.676	125.467	-0.55671	-0.53492	0.006535	0.084477	18	TTCCGGCTCGAAGGACCT
miR-27-z	192.711	157.994	187	341.44	165.385	190.303	190.19	205.447	583.19	0.374608	0.86424	0.035607	0.00186	22	TTCACAGTGGCTAAGTTCCGCG
miR-2885-z	2.5166	0.3374	1.3216	0.3322	0.9195	1.1867	0.01	0.01	0.01	-0.77605	-7.12088	0.489691	0.00031	20	CGGCGGCGGCGCCGGGGCGG
miR-28-x	17.1321	11.6949	15.1978	11.8502	14.0557	12.2985	18.1501	9.3639	49.5298	-0.20458	0.807362	0.725745	0.028975	24	AAGGAGCTCACAGTCTATTGAGAA
miR-28-y	2700.86	2691.97	2463.81	2752.67	2955.64	3056.28	2897.55	2648.31	2396.22	0.157774	0.015604	0.028495	0.175259	22	CACTAGATTGAGAGCTCCTGGA
miR-301-x	49.9443	43.1812	57.4875	41.3095	48.998	33.0117	19.3086	25.8556	22.8599	-0.28845	-1.14673	0.411044	5.13e-06	22	GCTCTGACTTTATTGCACTACT
miR-30-x	117.698	92.8846	91.958	127.472	121.772	108.744	116.238	90.4248	83.6882	0.242786	-0.05933	0.030903	0.523549	26	TGTAAACATCCTCGACTGGAAGCTTA
miR-3178-z	0.0968	0.2249	0.1101	0.01	0.01	0.1079	0.9654	0.6988	1.051	-1.75535	2.65262	0.643667	0.015329	18	GGGGCGCGGCCGGAAAGG
miR-320-y	118.763	125.495	100.328	107.094	116.255	145.856	168.178	175.818	177.23	0.099559	0.597046	0.223063	7.78e-06	24	AAAAGCTGGGTTGAGAGGGCGAAT
miR-320-z	38.2326	24.9641	24.7791	32.7818	36.7813	33.4432	57.1536	31.8653	31.2681	0.227554	0.451302	0.10874	0.022905	21	AAAAGCTGGGTTGAGAGGGAA
miR-324-y	10.1631	13.9439	8.0394	8.1954	4.9918	5.6098	7.82	12.5784	10.2475	-0.77415	-0.06896	0.03951	0.727164	20	ACTGCCCCAGGTGCTGCTGG
miR-330-z	12.1957	14.3937	12.0041	14.7296	21.6747	20.3896	13.4195	7.547	10.5103	0.557378	-0.29407	0.005915	0.731709	25	CAAAGCACACGGCCTGCAGAGAGGT
miR-331-x	301.021	270.895	359.793	309.101	242.757	203.572	200.134	223.896	223.475	-0.30258	-0.52499	0.307566	0.046199	22	TCTAGGTATGGTCCCAGGGATC
miR-33-y	50.9122	54.3139	62.8838	43.0815	39.4086	37.8663	42.6721	60.5161	63.3245	-0.48209	-0.01377	0.032307	0.419661	21	CAGTGCCTCGGCAGTGCAGCC
miR-342-x	22.5524	16.7552	19.2726	13.1792	26.141	20.1738	31.4731	19.7062	24.8306	0.022331	0.375774	0.600962	0.019815	24	AGGGGTGCTATCTGTGGTTGAGGA
miR-342-z	6.485	4.498	3.7444	7.3094	13.6616	8.8463	16.0262	6.2892	5.2551	1.01765	0.904623	0.001345	0.013849	27	TCTCACACAGAAATCGCACCCATCTTT
miR-34-y	42.5882	36.659	40.0871	27.9088	25.8783	23.5181	18.9225	22.3616	22.0716	-0.62637	-0.91346	0.004364	0.000227	22	CAATCAGCAAGTATACTGCCCT
miR-34-z	0.3872	0.8996	0.4405	0.01	0.6568	0.1079	0.01	0.01	0.01	-1.15681	-5.84741	0.510677	0.026673	26	TGGCAGTGTCTTAGCTGGTTGTTATT
miR-3535-z	22.5524	22.2653	13.4358	16.9446	35.7304	23.1945	38.1346	17.1905	25.3561	0.381175	0.469888	0.101802	0.035748	26	TGGATATGATGACTGATTATCTGAGA
miR-365-x	66.5924	64.2095	60.9015	73.8697	77.3721	77.243	54.4504	47.0991	42.1726	0.253222	-0.41559	0.016414	0.228018	23	AGGGACTTTCAGGGGCAGCTGTG
miR-371-x	0.01	0.01	0.01	3.101	0.01	0.2158	1.1585	0.01	0.1314	6.79303	5.43729	0.009007	0.100672	20	ACTCAAACTGTGGGGGCACT
miR-378-z	120.118	99.4067	108.698	122.932	148.833	121.582	120.003	99.0899	95.5123	0.261129	-0.06113	0.022145	0.491292	25	ACTGGACTTGGAGTCAGAAGGCATT
miR-423-x	100.856	91.6476	67.6194	99.6743	152.511	128.487	161.517	75.4704	68.8424	0.549352	0.233531	0.001531	0.162181	25	TGAGGGGCAGAGAGCGAGACTTTTT
miR-430-y	2.1294	3.2611	0.5506	1.329	3.5468	0.01	0.0965	0.2795	0.01	-0.28214	-3.94406	0.883124	0.001197	22	TAAGTGCTACTTGTTGGGGTAG
miR-4332-z	8.9048	3.5984	10.7927	9.0814	0.9195	5.7177	35.1417	25.4363	24.3051	-0.5676	1.8654	0.44034	2.63e-09	18	CCGGGCGCCGCCGGGCGC
miR-4454-z	600.784	500.969	665.511	399.14	345.876	350.075	316.179	380.147	361.291	-0.69047	-0.7407	8.45e-05	0.000837	18	ATCCGAGTCACGGCACCA
miR-4497-z	1.839	0.1125	1.5418	2.4365	0.1314	0.5394	6.2753	6.8482	4.5983	-0.16893	2.34286	1	1.91e-05	18	GCTCCGGGACGGCTGGGA
miR-449-y	24.6818	13.719	18.3916	13.6222	9.8521	12.2985	29.8319	36.0581	34.0271	-0.66683	0.815034	0.040308	4.44e-05	22	CAGCCACAACTGCCCTGCCACT
miR-450-x	8.9048	7.8716	8.9205	11.6287	12.0853	11.1118	8.5923	8.6651	10.1162	0.438562	0.091191	0.023419	0.308688	24	TTTTGCGATGTGTTCCTAATATGA
miR-452-x	507.767	477.13	479.833	524.508	570.11	590.65	465.628	396.22	225.577	0.202344	-0.42972	0.014378	0.295559	24	AACTGTTTGCAGAGGAAACTGAGA
miR-452-y	79.1753	83.1013	80.7248	64.6776	57.2738	68.7204	49.6232	49.1955	55.8359	-0.34987	-0.65191	0.131372	0.007472	22	TCAGTCTCATCTGCAAAGAAGT
miR-455-x	0.2904	0.8996	0.9912	2.658	3.8095	1.6182	1.9309	1.6771	0.6569	1.89025	0.96739	0.0041	0.169866	22	GTATGTGCCTTTGGACTACACT
miR-486-x	1.5487	3.8233	1.3216	1.6612	14.3184	4.531	4.1514	2.6554	2.3648	1.61552	0.454391	0.012014	0.249138	23	TCCTGTACGGAGCTGCCCCGAGT
miR-491-y	5.9043	8.3214	9.0306	6.0912	7.4876	7.8753	3.9583	4.3326	4.0727	-0.11637	-0.91152	1	0.030951	22	CTTATGCAAGATTCCCTTCTAC
miR-500-y	191.26	189.593	168.057	173.544	181.411	228.169	223.498	232.421	224.92	0.087234	0.310745	0.21001	0.001874	21	ATGCACCTGGGCAAGGATTCT
miR-502-z	189.614	189.368	167.176	172.99	181.411	226.011	222.049	232.002	224.001	0.08776	0.312077	0.206006	0.001843	21	ATGCACCTGGGCAAGGATTCT
miR-516-x	0.8711	1.6868	0.01	0.01	0.01	0.01	0.01	0.01	0.01	-6.41948	-6.41948	0.018318	0.01804	22	TTCTCGAGGAAAGAAGCACTTT
miR-574-y	141.993	155.745	155.723	117.062	106.14	111.657	119.231	137.384	152.005	-0.43742	-0.15022	0.02838	0.849679	22	CACGCTCATGCACACACCCACA
miR-6089-z	2.4198	3.8233	2.2026	1.8827	0.5254	1.5103	6.0822	5.4506	3.5472	-1.10795	0.836348	0.110783	0.015711	18	ACCGGGGTGGGTCGGGGC
miR-6119-y	36.6839	22.6027	27.0918	23.1466	21.9374	15.5349	17.2812	15.6531	17.4734	-0.5109	-0.77703	0.109202	0.012599	23	CAAATCATTTTTTACTCTCCATT
miR-6120-y	26.2304	23.9521	20.9246	31.785	33.1032	25.3521	31.7627	18.5881	17.342	0.343778	-0.07099	0.022884	0.659856	24	TATGTTGGACAACGTGGATAGCAA
miR-615-y	362.677	386.044	351.533	290.717	261.935	329.254	396.599	462.047	439.987	-0.31914	0.239158	0.143942	0.007194	21	TCCGAGCCTGGGTCTCCCTCT
miR-6240-z	4.162	3.7109	5.6166	1.9935	1.8391	5.3941	1.5447	1.8169	1.8393	-0.54795	-1.375	0.373264	0.008495	22	AAAGCATCGCGAAGGCCCGCGT
miR-6412-z	64.6566	17.8797	54.6241	27.4658	27.3233	30.5304	6.8546	23.899	5.7807	-0.68492	-1.90854	0.100345	0.001066	18	AACCATCCTCTGCTACCA
miR-6529-x	10.647	12.0323	12.5547	11.0749	13.2675	14.2403	16.0262	18.1688	19.8382	0.130986	0.616878	0.305351	0.000626	23	GAGAGATCAGAGGCGCAGAGTAA
miR-671-x	15.8738	16.0805	12.1142	21.0424	22.857	14.9955	23.9427	14.6748	10.7731	0.418395	0.164489	0.033349	0.258818	25	AGGAAGCCCTGGAGGGGCTGGAGAA
miR-7134-y	0.01	0.2249	1.9823	0.1107	0.01	0.9709	0.01	0.01	0.01	-1.02229	-6.20763	0.625795	0.044208	22	GGTGCGGAACCCGCGGATACGG
miR-7550-x	143.929	131.68	179.951	91.9219	101.937	103.674	112.763	123.408	83.6882	-0.61459	-0.51021	0.003208	0.123021	18	TTCCGGCTCGAAGGACCT
miR-7550-z	82.3694	69.1574	91.4073	55.9284	55.8288	63.4342	55.8985	66.1065	45.3257	-0.47163	-0.53786	0.03528	0.092408	18	TCCGGCTCGAAGGACCAT
miR-760-y	15.8738	17.4299	15.5282	17.3876	11.9539	20.6053	17.6674	27.1135	20.8892	0.032568	0.427413	0.557508	0.0106	22	CGGCTCTGGGTCTGTGGGGAGT
miR-769-x	0.01	0.01	0.01	0.01	0.01	2.4813	0.4827	0.01	0.01	6.38157	4.06666	0.044683	0.439789	22	TGAGACCTCAGGGTTCGGAGCT
miR-769-z	3.3877	4.2731	3.6343	8.3062	3.1527	10.2487	5.503	7.4073	6.0434	0.942503	0.746782	0.013413	0.00836	23	TGAGACCTCCGGGTTCTGAGCCT
miR-7977-z	529.836	227.601	312.877	177.088	196.255	235.936	213.167	277.424	189.054	-0.81286	-0.65518	0.005687	0.082561	18	TTCCCGGCCAATGCACCA
miR-7-y	7.9369	10.1206	10.7927	8.3062	6.5681	9.3857	5.4064	4.7518	6.3062	-0.25	-0.80923	0.640464	0.040519	22	CAACAAATCACAGTCTGCCATT
miR-8072-z	0.01	0.01	0.01	0.6645	0.6568	1.2946	0.01	0.01	0.01	6.4462	0	0.00241	1	22	ATGGCGGCGGGGAGGTAGGCAG
miR-885-y	27.6823	26.3135	32.2679	24.4756	28.3742	31.2856	39.4862	43.4654	38.7567	-0.03604	0.496602	0.682284	0.000439	22	AGGCAGCGGGGTGTAGTGGATA
miR-8-y	0.9679	0.8996	0.4405	0.01	1.0509	1.0788	0.01	0.01	0.01	-0.10923	-6.26554	1	0.006904	23	TAATACTGTCAGGTAAAGATGTC
miR-9226-x	21.778	22.6027	20.2638	14.7296	12.348	13.0536	13.9988	16.2122	12.6124	-0.6878	-0.59413	0.00598	0.069493	19	TCCCTGTTCGGGCGCCATT
miR-9226-z	6.0979	6.972	6.3875	4.6515	3.0213	4.4231	3.2825	2.5157	3.2845	-0.6858	-1.09913	0.08973	0.010952	19	TCCCTGTTCGGGCGCCAAA
miR-9277-z	54.5903	51.2777	61.8927	37.2117	40.0654	36.4639	42.6721	58.9788	43.8805	-0.56065	-0.20507	0.00883	0.93188	18	ATCCTGCCGACTACGCCA
miR-92-y	3689.3	3771.83	3360.82	3642.54	3956.75	4521.95	4516.19	4113.56	4495.25	0.163578	0.278358	0.033727	0.001152	24	TATTGCACTTGTCCCGGCCTGTAT
miR-92-z	134.54	149.447	131.715	145.192	147.519	162.901	189.804	171.066	170.53	0.132257	0.354248	0.098554	0.001552	25	TATTGCACTTGTCCCGGCCTGTAGT
miR-96-x	4.162	2.8113	2.6431	6.202	4.3349	4.6389	2.8963	3.2145	2.1021	0.658204	-0.22761	0.048735	0.935102	25	TTTGGCACTAGCACATTTTTGCTTT
miR-9851-x	6.5818	4.6105	2.9735	4.7622	4.5977	2.5892	9.7509	8.8049	8.4082	-0.24551	0.928622	0.775006	0.001401	22	CGCTGGCAGTGTTGGTGGCACT
miR-9993-y	128.829	78.7157	109.909	57.2574	68.0454	86.5208	80.2274	116.56	52.5515	-0.58368	-0.34844	0.028722	0.574451	18	ATCTCGGTGGGACCTCCA
miR-99-x	110.536	124.146	89.3149	104.99	138.981	152.868	132.94	123.548	121.657	0.292576	0.22296	0.03611	0.030062	24	CACCCGTAGAACCGACCTTGCGTT
miR-99-y	14.3251	14.7311	14.0966	6.645	9.7208	10.4645	12.6472	11.7398	10.9044	-0.68559	-0.29014	0.028563	0.68346	22	CAAGCTCGTGTCTGTGGGTCCG
miR-9-z	688.96	680.554	781.478	694.508	561.309	560.012	427.88	439.406	463.241	-0.24437	-0.693	0.360317	0.000675	22	ATAAAGCTAGATAACCGAAAGT
novel-m0002-5p	503.702	507.042	582.364	631.16	689.65	618.052	458.773	407.54	273.662	0.283366	-0.48284	0.003215	0.138146	23	AGGGTGTGGGTTTGGTCGTGGGA
novel-m0004-3p	121.667	126.17	137.221	113.518	135.04	145.748	158.041	154.575	147.67	0.03424	0.257454	0.349572	0.008053	22	GGAGAGGACACCGTCTGAGTGG
novel-m0005-5p	121.667	126.17	137.221	113.518	135.04	145.748	158.041	154.575	147.67	0.03424	0.257454	0.3493	0.008056	22	GGAGAGGACACCGTCTGAGTGG
novel-m0006-5p	121.667	126.17	137.221	113.518	135.04	145.748	158.041	154.575	147.67	0.03424	0.257454	0.348664	0.008033	22	GGAGAGGACACCGTCTGAGTGG
novel-m0007-3p	117.698	140.676	130.834	101.225	105.615	147.258	214.616	168.551	147.407	-0.13639	0.44701	0.901074	0.00129	24	GACCCGCGGGCGCTCTCCAGTCCT
novel-m0008-5p	45.5887	36.7715	35.1313	38.6515	38.3577	51.3515	26.5494	22.5014	21.9402	0.127647	-0.72685	0.211019	0.009156	25	GTGACATGATGATCACCAGCTGAGC
novel-m0009-3p	14.4219	10.9078	29.1843	35.329	52.0193	39.8082	16.8951	20.405	8.671	1.22191	-0.2459	2.42e-05	0.899316	24	GCCTGGATAGCTCAGTCGGTAGAG
novel-m0019-5p	5.5171	4.6105	4.4052	8.6384	4.8604	4.9625	5.8891	7.9663	9.3279	0.345191	0.673773	0.192252	0.010135	22	AAAAGTTTGTTAGGATTTTTCT
novel-m0021-3p	12.2925	5.9599	6.3875	12.9577	9.9835	9.3857	17.6674	7.547	12.0868	0.391739	0.598226	0.125727	0.040652	23	AGCCGGCTCTTGGGCTGTCCGCC
novel-m0023-3p	8.6144	6.4097	7.8192	2.8795	7.4876	4.9625	2.2205	5.4506	2.4962	-0.57545	-1.16783	0.227636	0.017536	22	AAACCCAAGTGAACTTGTTGGC
novel-m0038-5p	3.0973	4.9478	3.1938	6.4235	5.5172	6.5808	1.3516	4.1928	3.6786	0.7207	-0.28519	0.018891	0.84703	24	AGGACCTGACTTGCTGTGGCCAGC
novel-m0039-5p	6.485	6.7471	8.3698	4.7622	5.7799	6.5808	2.5101	3.2145	1.7079	-0.33523	-1.53924	0.489584	0.000558	21	GGGCGGCGGTGTGTCCTCGGC
novel-m0042-3p	5.4203	7.8716	9.4711	4.3192	2.1018	4.6389	6.1788	7.9663	5.6493	-1.04135	-0.2016	0.016742	0.981414	19	CCCTGTGACAGTGAGCGGC
novel-m0045-3p	1.6455	3.5984	3.0836	6.202	5.7799	3.4522	1.8343	3.494	5.1238	0.890166	0.327837	0.025553	0.365072	22	AACACCTGAATGAACTTTTGGG
novel-m0047-5p	7.6465	6.6346	7.4888	6.7557	5.2545	4.7468	1.8343	3.0747	1.8393	-0.37757	-1.68974	0.399044	0.000108	22	TGACTAGGGACTGGCCCCGGGG
novel-m0052-5p	3.0005	3.7109	3.8545	1.9935	2.1018	4.8547	2.0274	1.2578	0.7883	-0.23946	-1.37507	0.834561	0.030021	21	AAGGGGCACCCCGGCTCGAGC
novel-m0053-5p	1.1615	1.3494	1.8722	1.2182	2.3645	2.8049	1.7378	3.7735	3.1531	0.543322	0.983148	0.284512	0.042018	22	AGGAAGGGGCTTCTGAGCTTCT
novel-m0057-3p	3.3877	3.1486	4.4052	2.215	1.445	2.9128	1.062	0.6988	0.7883	-0.73523	-2.10175	0.191318	0.000781	21	TTGTCCAGGAGGGGCGGCACT
novel-m0071-5p	5.8075	4.7229	1.6519	3.987	1.7077	3.4522	0.9654	1.6771	0.1314	-0.41343	-2.1348	0.585589	0.00965	22	CGAGGAGGCGGCGCGGCGGCCG
novel-m0084-3p	4.4524	2.6988	4.6254	1.6612	1.8391	3.3443	1.6412	0.559	1.4452	-0.78288	-1.69177	0.161735	0.007114	22	AGACCTCTCAGTTAAAACTGTT
novel-m0085-3p	4.4524	2.5864	4.0748	1.2182	1.1823	3.0207	1.3516	0.559	1.1824	-1.03564	-1.84525	0.090286	0.004208	22	AGACCTCTCAGTTAAAACTGTT
novel-m0086-5p	4.4524	2.6988	4.6254	1.6612	1.8391	3.3443	1.6412	0.559	1.4452	-0.78288	-1.69177	0.161097	0.007327	22	AGACCTCTCAGTTAAAACTGTT
novel-m0087-5p	0.5807	1.3494	0.5506	1.5505	0.2627	1.834	5.503	1.5374	1.4452	0.556042	1.77427	0.456484	0.008813	24	TGCATTGTGAATGGGGAGACATGG
novel-m0089-5p	2.323	3.1486	2.533	1.1075	0.6568	0.6473	1.5447	0.559	0.1314	-1.73084	-1.84049	0.009237	0.035003	23	TCCACATCCCTCACAGTTTGGTG
novel-m0092-5p	1.2583	0.4498	0.2203	1.2182	1.7077	1.0788	3.8617	2.7952	2.1021	1.05429	2.18336	0.203726	0.000958	25	AGGCAGTGTATTGTTAGCTGGCTGC
novel-m0113-3p	4.0652	3.0362	3.7444	1.5505	0.3941	1.834	1.4481	0.6988	2.4962	-1.52121	-1.22398	0.013721	0.05984	22	AAGAGGTGCTCAGGAGTGAAGA
novel-m0130-5p	2.5166	2.249	2.3127	3.7655	2.2332	5.0704	0.4827	0.2795	1.051	0.645063	-1.96486	0.107096	0.009124	24	AGCCCCGGGGCTGTTTGGCAGGCA
novel-m0136-3p	1.2583	2.1366	3.3039	2.658	2.2332	0.6473	0.6758	0.4193	0.01	-0.27441	-2.59973	0.839957	0.008041	24	TCGACCTCTGGAGGAGTCCTCTGT
novel-m0140-3p	0.1936	0.5623	0.1101	0.5537	2.89	0.8631	1.8343	0.6988	3.6786	2.31418	2.84255	0.023963	0.001692	22	CCAATTTTCCATGTTCCTGTGC
novel-m0167-5p	0.7743	1.3494	0.6608	1.772	2.2332	3.1286	1.6412	0.1398	1.4452	1.35725	0.212418	0.020643	0.708123	22	TGGGGAAAGCAGGAGTGAGGGT
novel-m0174-3p	0.2904	0.01	0.2203	0.9967	0.7882	1.2946	0.01	1.8169	0.5255	2.56417	2.17561	0.020036	0.168185	22	GCAGTCAGTGCATGACAGAACT
novel-m0181-3p	0.484	0.2249	1.4317	0.01	0.1314	0.01	0.5793	0.01	1.051	-3.82158	-0.38406	0.047535	0.883556	21	TCAGCGTTGAGTCTCCCTCCT
novel-m0198-5p	0.5807	1.3494	0.01	0.01	0.01	0.01	0.0965	0.6988	1.051	-6.01502	-0.07149	0.048989	1	23	GGAAACCCGGAGGCCGCCCGAAC
novel-m0225-5p	0.9679	0.8996	0.2203	0.1107	0.01	0.01	0.5793	0.4193	0.6569	-3.99765	-0.33472	0.041989	1	23	AAGACCAGACTTGGAGAAACACT
novel-m0238-5p	0.01	0.8996	0.9912	0.886	0.01	0.01	0.01	0.01	0.01	-1.06902	-5.9855	0.634314	0.047128	23	CGCGGGAGCCGGGCGTGGGGAGC
novel-m0267-3p	0.01	0.8996	1.5418	0.01	0.01	0.01	0.01	0.01	0.01	-6.3525	-6.3525	0.023509	0.023322	21	TCAAGTGTCGCTGTGTACCCT
novel-m0278-5p	0.01	0.01	0.01	0.5537	0.5254	0.9709	0.1931	0.01	0.01	6.09452	2.8285	0.009748	0.71809	25	ATCCTAGGGGATTGACATAGTCTGT
novel-m0322-3p	0.01	0.01	0.01	1.2182	0.3941	0.3236	0.01	0.01	0.01	6.0119	0	0.016829	1	22	CCCCGCCGGCCCCTCCCCGAGA
novel-m0326-5p	0.2904	0.1125	2.2026	0.2215	0.5254	0.01	0.01	0.01	0.01	-1.78339	-6.44045	0.303607	0.013121	23	CTCTGCCACCCTCCCCGCCAACT
novel-m0327-3p	0.2904	0.1125	2.2026	0.2215	0.5254	0.01	0.01	0.01	0.01	-1.78339	-6.44045	0.303973	0.013023	23	CTCTGCCACCCTCCCCGCCAACT
novel-m0544-5p	0.1936	1.6868	0.1101	0.2215	0.01	0.01	0.01	0.01	0.01	-3.04304	-6.05202	0.160843	0.034863	22	CTGGGCCGTCTGTCTGCCTGGC
novel-m0631-5p	0.01	1.0121	0.9912	0.01	0.01	0.01	0.01	0.01	0.01	-6.06846	-6.06846	0.045377	0.039404	22	GCTCCATCCTGAGGACCAGAAG
