# Supplementary material for: Integrated analysis of microRNA and messenger RNA expression profiles reveals functional microRNA in infectious bovine rhinotracheitis virus-induced mitochondrial damage in Madin-Darby bovine kidney cells
Source: BMC Genomics. 2024 Feb 8;25:158. doi: 10.1186/s12864-024-10042-6 (PMC10851472; doi:10.1186/s12864-024-10042-6)
Supplement: Supplementary file 3 — Additional file 3: Table S3. Differentially expressed mRNAs. [file 12864_2024_10042_MOESM3_ESM.xlsx]

## Sheet: Table S3.
Table S3: Differentially expressed mRNAs
id	Mock-1_fpkm	Mock-2_fpkm	Mock-3_fpkm	IBRV1-1_fpkm	IBRV1-2_fpkm	IBRV1-3_fpkm	IBRV2-1_fpkm	IBRV2-2_fpkm	IBRV2-3_fpkm	Mock-vs-IBRV1_log2(fc)	Mock-vs-IBRV2_log2(fc)	Mock-vs-IBRV1_PValue	Mock-vs-IBRV2_PValue	Symbol
ENSBTAG00000022083	0.84	1.55	0.98	0	0	0	0.5	0.06	0	-10.1336	-2.58925	9.69e-08	0.0456324	REP15
ENSBTAG00000004322	67.25	58.32	58.51	53.05	47	47.12	19.64	35.51	24.96	-0.322849	-1.20028	1.25e-06	4.54e-06	FOS
ENSBTAG00000012180	4.58	5.11	3.99	3.58	3.21	3.74	14.31	19.59	17.2	-0.377563	1.90126	0.000272532	1.92e-83	BMF
ENSBTAG00000004037	55.12	49.7	50.78	43.06	46.47	45.28	22.9	26.78	23.14	-0.206915	-1.09544	0.000377245	1.46e-59	JUN
ENSBTAG00000026369	22.81	21.5	22.46	24.31	25.7	23.65	11.86	11.2	9.97	0.141681	-1.01542	0.000385825	1.14e-47	ENC1
ENSBTAG00000005675	2.69	3.57	2.23	1.84	1.61	2.07	5.87	6.86	6.05	-0.621096	1.14536	0.00125008	1.37e-16	SLC44A4
ENSBTAG00000009749	6.36	6.14	5.74	4.28	3.81	5.26	11.81	15.21	13.61	-0.450266	1.15544	0.00171442	1.58e-24	USP2
ENSBTAG00000051943	1.65	1.66	1.23	0.64	0.83	0.62	0.82	0.93	0.93	-1.11919	-0.760459	0.00182716	0.0245601	-
ENSBTAG00000007589	0.78	0.67	0.78	0.34	0.28	0.38	2.11	2.39	2.23	-1.15704	1.59356	0.00232746	2.18e-12	SMAD9
ENSBTAG00000014458	4.81	4.77	4.32	3.78	4.23	3.62	9.55	9.7	9.38	-0.257234	1.04244	0.00267782	2.72e-53	MROH1
ENSBTAG00000003827	0.4	0.26	0.13	0.17	0.04	0.04	0.18	0	0.03	-1.65992	-1.91146	0.00372523	0.17889	RIMS2
ENSBTAG00000016739	17.83	18.62	15.72	15.36	14.47	14.28	33.24	36.41	36.98	-0.242115	1.03132	0.00372752	8.83e-85	RASAL1
ENSBTAG00000004075	39.54	40.42	39.47	45.3	42.77	44.34	85.96	95.92	95.39	0.148847	1.21513	0.00388014	7.99e-111	IDI1
ENSBTAG00000039652	3.59	3.78	3.08	2.83	2.45	2.63	7.33	6.66	8.13	-0.401753	1.08185	0.00391429	1.23e-23	PTGDR2
ENSBTAG00000013980	48.42	53.56	45.96	39.65	37.6	45.94	110.22	100.07	110.74	-0.264127	1.1177	0.0041802	2.54e-73	SOD3
ENSBTAG00000022372	0	0	0	0.34	0.18	0.19	0	0.34	0	7.88671	6.82443	0.00430785	0.148063	-
ENSBTAG00000008409	35.67	33.16	36.7	38.97	41.23	35.89	14.89	16.65	14.94	0.137591	-1.18297	0.00437548	7.72e-67	MYC
ENSBTAG00000007368	5.27	4.91	5.15	3.82	4.49	4.14	2.9	2.3	2.2	-0.300212	-1.05076	0.00563469	1.48e-16	MAN2C1
ENSBTAG00000053719	0.69	0.22	0.61	0	0	0	0.22	0	0.2	-8.98489	-1.85561	0.0060339	0.151102	-
ENSBTAG00000002309	0.15	0.15	0.13	0.02	0.02	0.02	0.29	0.1	0.13	-2.8413	0.274175	0.00645109	0.586562	CSPG5
ENSBTAG00000050000	0.21	0.17	0.24	0.44	0.49	0.44	0.57	0.67	0.57	1.14384	1.54565	0.0080575	0.00011549	-
ENSBTAG00000008182	23.45	20.18	19.81	18.01	14.2	14.41	3.26	6.95	4.37	-0.444444	-2.1214	0.00940465	3.06e-10	FOSB
ENSBTAG00000001305	3.4	3.85	3.1	2.77	2.98	2.5	9.02	10.09	9.61	-0.327165	1.47242	0.00981274	1.11e-73	ATP2B2
ENSBTAG00000053323	1.91	1.66	0.67	0.45	0.32	0	0.3	0.81	0.96	-2.46113	-1.03443	0.0155461	0.199247	-
ENSBTAG00000007916	0.44	0.29	0.3	0.14	0.1	0.21	0.41	0.29	0.17	-1.19465	-0.243557	0.0162275	0.565862	FOXJ1
ENSBTAG00000006307	7.11	8.15	7.17	5.75	5.89	6.57	15.13	15.9	14.71	-0.300699	1.02803	0.0164839	1.41e-29	HSD17B11
ENSBTAG00000021696	0.33	0.2	0.22	0.04	0.17	0.04	0.2	0.43	0.31	-1.58496	0.32577	0.0165493	0.450793	CCIN
ENSBTAG00000014558	65.16	64.26	69.95	68.68	70.79	68.64	32.6	31.51	31.87	0.061898	-1.05464	0.0178521	1.31e-88	DDX21
ENSBTAG00000049543	0.18	0.28	0.12	0	0	0	0.06	0.18	0	-7.59495	-1.27302	0.019439	0.322312	-
ENSBTAG00000007214	16.09	15.58	16.78	17.2	17.74	16.48	7.25	7.46	6.67	0.0858329	-1.18023	0.0217495	5.27e-75	ELL2
ENSBTAG00000006599	15.77	17.96	13.98	17.75	17.42	18.81	42.67	42.34	39.53	0.178133	1.38425	0.0221136	1.5e-70	INHBE
ENSBTAG00000004637	2.22	2.13	1.77	1.72	1.81	1.76	4.62	5.2	4.83	-0.210264	1.2593	0.0234112	2.81e-67	MARCHF10
ENSBTAG00000018082	8.89	8.48	7.38	7.26	5.99	6.25	19.37	19.55	19.2	-0.343954	1.23161	0.0236262	3.62e-35	QPRT
ENSBTAG00000026428	0.47	0.38	0.49	0.1	0.2	0.17	0.54	0.37	0.29	-1.5115	-0.159199	0.0245595	0.813569	ATP6V0C
ENSBTAG00000016373	4.48	4.21	4.51	4.79	5.21	5.11	2.09	2.48	1.99	0.194966	-1.00877	0.0249594	1.24e-15	TTC26
ENSBTAG00000012249	2.93	2.9	2.49	2	1.98	1.91	5.83	7.52	5.64	-0.498316	1.19058	0.0255547	1.54e-13	PRR15L
ENSBTAG00000048707	0.92	1.16	0.95	0.26	0.79	0.44	0.64	0.61	0.45	-1.02401	-0.833783	0.0256042	0.0474303	-
ENSBTAG00000012475	0.02	0.03	0.02	0.12	0.09	0.11	0.12	0.05	0.07	2.19265	1.77761	0.0256863	0.0941761	ALOX12B
ENSBTAG00000051087	0.25	0.53	0.36	0.08	0	0.08	0.18	0.09	0.15	-2.83289	-1.44057	0.0257755	0.178683	-
ENSBTAG00000012586	265.32	255.98	272.33	266.38	275.28	281.61	128.83	131.21	132	0.0528991	-1.01747	0.027965	1.47e-125	HSPD1
ENSBTAG00000019211	19.97	20.35	19.65	22.04	22.82	20.63	9.94	10.37	9.3	0.127034	-1.01816	0.0281201	5.56e-32	BRIX1
ENSBTAG00000045567	1.16	1.01	0.9	0.68	0.69	0.7	2.5	3.15	2.87	-0.568608	1.47261	0.0281757	1.07e-10	PRR15
ENSBTAG00000013612	1.17	1.13	1.33	1.61	1.63	1.3	0.36	0.46	0.42	0.322723	-1.54963	0.028843	8.2e-13	MBLAC2
ENSBTAG00000014315	0.67	0.81	0.38	0.28	0.25	0.4	1.14	0.98	1.2	-1	0.835881	0.0301936	0.0083464	PBLD
ENSBTAG00000050618	24.75	27.72	23.09	24.3	19.76	20.16	51.76	46.51	53.08	-0.2346	1.00219	0.0302359	2.69e-38	-
ENSBTAG00000046307	46.53	52.81	47.15	43.23	40.08	47.02	102.12	117.84	116.61	-0.168633	1.2001	0.0315304	6e-89	CEBPD
ENSBTAG00000004011	6.44	5.83	5.77	7.33	6.89	6.66	10.57	13.32	12.75	0.210922	1.02222	0.03229	3.26e-23	GALK2
ENSBTAG00000013320	4.33	5.65	3.41	3.61	2.96	3.4	11.14	13.52	11.66	-0.425491	1.43961	0.0326201	3.28e-24	TSPAN1
ENSBTAG00000001666	23.37	22.65	25.13	27.39	25.96	24.49	11.05	12.83	10.88	0.129648	-1.03344	0.0326816	2.02e-78	NIP7
ENSBTAG00000031107	0.02	0.02	0.02	0.05	0.16	0.1	0.04	0.05	0.04	2.36923	1.11548	0.0327693	0.348715	HS3ST3A1
ENSBTAG00000000082	0.17	0.24	0.14	0.06	0.06	0.08	0.13	0.18	0.09	-1.45943	-0.459432	0.0330134	0.463452	KCNJ14
ENSBTAG00000052086	0.34	0.9	0.29	0.29	0.14	0.08	0.54	0.59	0.07	-1.58496	-0.350497	0.0347636	0.725401	-
ENSBTAG00000020512	0.11	0.19	0.09	0.02	0.05	0	0.17	0.21	0.19	-2.47805	0.547488	0.0366736	0.446711	GJB1
ENSBTAG00000017514	24.68	23.1	25.54	25.97	26.8	24.48	10.99	11.39	10.57	0.0753281	-1.15393	0.0374256	2.39e-83	CCND1
ENSBTAG00000004023	0.17	0	0.04	0	0	0	0.01	0.01	0	-6.12928	-3.39232	0.0374717	0.181335	ELAPOR2
ENSBTAG00000003696	6.58	6.72	5.74	5.49	5.91	5.01	15.33	17.42	17.98	-0.214458	1.41381	0.037916	2.31e-70	BICDL1
ENSBTAG00000003510	0.02	0.04	0.01	0.09	0.08	0.1	0.1	0.09	0.12	1.94753	2.14684	0.0405854	0.0155397	MMRN2
ENSBTAG00000005584	0	0	0	0.11	0.12	0.24	0	0	0.1	7.29155	5.05889	0.0408172	0.653216	-
ENSBTAG00000023562	0.03	0.01	0.02	0	0	0	0.06	0.05	0.05	-4.32193	1.41504	0.0416711	0.116607	KCNK6
ENSBTAG00000004399	0.25	0.22	0.23	0.08	0.02	0.17	0.29	0.36	0.38	-1.3744	0.557218	0.042611	0.212481	LRRN3
ENSBTAG00000039820	0.09	0.03	0.08	0	0	0.02	0.15	0.11	0.15	-3.32193	1.03562	0.0439373	0.170925	CLDN8
MSTRG.12860	1.41	1.51	1.71	1.26	1.27	1.21	2.76	3.65	2.95	-0.307974	1.0155	0.044033	9.53e-17	--
ENSBTAG00000000454	64.41	64.61	57.78	58.1	55.47	57.22	138.55	153.56	140.46	-0.129271	1.21144	0.0449093	3.64e-118	TMEM106C
ENSBTAG00000015485	0.27	0.11	0.23	0.05	0.1	0.08	0.22	0.26	0.23	-1.40718	0.21901	0.0465041	0.609681	C9H6orf118
ENSBTAG00000011924	0.22	0.6	0.17	0.15	0.03	0.13	0.86	0.8	0.97	-1.67516	1.40956	0.047768	0.00318316	CFAP73
ENSBTAG00000003458	24.24	24.36	26.1	25.71	28.28	25.46	10.89	9.41	11.58	0.088939	-1.22846	0.0492274	6.88e-51	CDCA7
ENSBTAG00000012854	0.05	0.08	0.03	0.15	0.19	0.24	0.33	0.38	0.3	1.85798	2.65821	0.0497115	0.00135692	GSDMB
ENSBTAG00000051290	0.64	0.28	0.26	0.26	0.12	0.13	0.07	0.31	0.09	-1.21022	-1.32805	0.0499354	0.0549968	-
ENSBTAG00000017582	4.65	5.23	5	5.02	5.72	5.98	2.26	2.14	3	0.1682	-1.00778	0.051298	2.43e-12	CHEK1
ENSBTAG00000017751	0.01	0.03	0.03	0.07	0.07	0.12	0.23	0.22	0.28	1.89308	3.38247	0.0513815	1.06e-05	RGS9
ENSBTAG00000015077	28.55	25.92	27.04	26.5	31.54	28.02	13.23	13.02	13.11	0.0783658	-1.05025	0.0515321	1.54e-74	-
ENSBTAG00000047416	2.99	3.53	2.76	2.6	2.5	2.74	6.14	7.03	6.25	-0.243271	1.06535	0.0540808	4.98e-29	HEPH
ENSBTAG00000053467	7.52	7.32	7.34	3.46	5.22	6.87	2.93	2.86	4.53	-0.512345	-1.10382	0.05751	7.36e-05	H2BU1
ENSBTAG00000021191	29.27	25.64	31.53	30.15	30.97	30.83	12.66	12.05	12.7	0.0891505	-1.20828	0.0594183	1.12e-55	EHD2
ENSBTAG00000001097	5.78	6.36	5.81	4.87	4.52	4.44	14.27	14.97	14.28	-0.376183	1.27769	0.0594757	1.56e-24	FKBP7
ENSBTAG00000053291	0.03	0.05	0.16	0.31	0.11	0.28	0.26	0.11	0.43	1.54432	1.73697	0.0615944	0.0314557	-
ENSBTAG00000009047	3.46	2.9	2.53	1.9	2.24	2.31	8.28	10.81	9.3	-0.462884	1.67513	0.0637127	4.44e-23	YPEL3
ENSBTAG00000007554	4.8	4.25	4.11	3.16	3.46	3.26	20.83	13.95	19.45	-0.413577	2.04293	0.0638401	1.26e-35	IFI6
ENSBTAG00000007743	8.13	7.53	7.9	8.12	8.92	8.91	3.82	3.51	3.85	0.139395	-1.07542	0.0642207	1.69e-24	PUS7
ENSBTAG00000046467	0.06	0.13	0.02	0.16	0.17	0.23	0.27	0.08	0.26	1.41504	1.53842	0.0644696	0.0471051	PTP4A3
ENSBTAG00000007105	11.22	10.14	11.67	11.8	12.04	11.48	4.92	4.52	4.27	0.0967084	-1.26855	0.0652751	3.42e-45	-
ENSBTAG00000005431	4.75	4.63	4.47	3.94	3.8	3.69	8.58	9.76	9.54	-0.277061	1.00934	0.065388	2.89e-20	LMCD1
ENSBTAG00000010503	19.6	20.15	18.28	21.35	22.16	20.2	8.08	9.1	9.34	0.134721	-1.12972	0.0655633	1.69e-24	TIMM9
ENSBTAG00000015164	0.15	0.09	0.15	0.06	0.07	0.07	0.48	0.5	0.54	-0.963474	1.96253	0.0674684	9.59e-10	SLC27A5
ENSBTAG00000001060	1.14	1.03	1.4	1.58	1.65	1.49	2.64	2.42	2.53	0.402863	1.08818	0.0686196	7.59e-08	CXCR4
ENSBTAG00000021842	0.32	0.11	0.08	0.1	0	0.05	0.49	0.54	0.4	-1.76553	1.48745	0.071549	0.00303898	FCGR2B
ENSBTAG00000002302	25.79	30.61	21.09	21.24	22.04	24.09	58.53	54.47	62.05	-0.201904	1.17569	0.0724571	2.89e-76	CD59
ENSBTAG00000038011	0.86	0.99	0.9	0.76	0.7	0.61	0.44	0.41	0.46	-0.409801	-1.06986	0.0743008	1.05e-05	SH3RF3
ENSBTAG00000006366	2.09	2.05	1.63	1.5	1.33	1.8	6.09	6.37	5.55	-0.317559	1.64215	0.0745423	2.55e-45	NFATC4
ENSBTAG00000044077	4.79	4.73	5.06	5.21	5.87	5.02	2.23	2.34	2.06	0.14307	-1.13691	0.074798	2.09e-19	POLR3G
ENSBTAG00000012095	12.91	12.54	13.8	13.6	14.31	13.3	6.69	6.34	6.46	0.0703018	-1.00996	0.075555	6.01e-48	GEMIN5
ENSBTAG00000054580	0.92	0.16	0.61	0.58	0.84	1.96	0.87	1.5	1.18	1	1.0708	0.076184	0.0308482	-
ENSBTAG00000021457	0.02	0	0	0.05	0.07	0.04	0.08	0.06	0.11	3	3.64386	0.0787451	0.0179371	EFEMP2
ENSBTAG00000016944	0.13	0.26	0.21	0.06	0.1	0.09	0.45	0.33	0.42	-1.26303	1	0.080767	0.0285045	ADORA2A
ENSBTAG00000040078	3.13	3.9	3.15	2.97	2.63	2.99	7.42	8.61	8.94	-0.245008	1.29446	0.0808144	2.69e-32	FLVCR2
ENSBTAG00000018059	0.47	0.47	0.49	0.21	0.19	0.36	1.53	1.08	1.29	-0.911944	1.44746	0.0828432	8.38e-05	CD80
ENSBTAG00000031548	0.02	0.02	0.04	0.06	0.14	0.08	0.11	0.06	0.09	1.80735	1.70044	0.0843193	0.0285761	-
ENSBTAG00000034501	0	0.01	0	0.08	0.02	0.04	0.04	0.08	0.05	3.80735	4.08746	0.0855798	0.0471441	CFI
ENSBTAG00000048756	0.04	0.05	0.06	0.02	0.02	0	0.23	0.32	0.34	-1.90689	2.56884	0.0856096	6.16e-07	-
ENSBTAG00000014995	0.68	0.78	0.64	0.93	1.03	0.89	1.51	1.71	1.82	0.440573	1.26303	0.0863298	3.49e-08	THAP8
ENSBTAG00000034075	2.43	2.09	2.28	2.65	2.59	2.51	5.18	4.61	4.85	0.188662	1.10631	0.0894945	5.57e-26	SLC7A11
ENSBTAG00000024903	6.19	5.25	4.47	4.44	3.69	4.31	16.72	15.32	16.18	-0.354947	1.5997	0.089927	3.53e-49	KCNJ16
ENSBTAG00000007765	0.55	0.43	0.3	0.34	0.18	0.18	1.14	1.28	1.26	-0.870717	1.52356	0.0906129	1.89e-06	TFCP2L1
ENSBTAG00000019322	1.29	1.26	1.21	0.92	1.19	0.78	2.89	2.24	2.45	-0.379663	1.01147	0.0908866	4.07e-10	HABP2
ENSBTAG00000004225	26.46	25.96	27	27.1	28.14	26.72	13.69	12.21	13.14	0.0454176	-1.02455	0.0912335	3.21e-63	TSR1
ENSBTAG00000018823	36.59	39.09	33.88	34.91	31.77	33.78	78.22	75.26	72.88	-0.1251	1.0469	0.0963815	2.02e-76	GRN
ENSBTAG00000003403	0.8	0.94	0.83	0.76	0.43	0.58	3.92	4.43	4.19	-0.538019	2.2867	0.0963895	1.61e-37	PADI2
ENSBTAG00000013442	0	0	0	0.03	0.05	0.02	0.08	0.04	0.02	5.05889	5.54432	0.0978788	0.0473058	GPR62
ENSBTAG00000001492	0.49	0.23	0.35	0.23	0.16	0.23	0.69	1.01	0.93	-0.787271	1.29745	0.0986015	3.76e-05	FYB1
ENSBTAG00000032887	4.01	3.58	3.78	4.41	5.2	4.36	6.82	8.85	7.23	0.2971	1.01012	0.101369	1.1e-13	SUPT3H
ENSBTAG00000011765	30.93	32.72	29.69	29.96	25.67	30.02	61.34	75.42	63.31	-0.124042	1.09994	0.102544	3.2e-59	GABARAPL1
ENSBTAG00000020536	6.62	6.93	7.27	7.85	7.06	7.55	16.08	13.56	15.94	0.109388	1.13043	0.105768	3.72e-48	HERC6
ENSBTAG00000002705	0.01	0	0	0.04	0.03	0.04	0.08	0.04	0.07	3.45943	4.24793	0.106036	0.0174709	REC8
ENSBTAG00000006419	0.64	0.46	0.4	0.3	0.23	0.26	0.21	0.27	0.06	-0.925038	-1.47393	0.107076	0.0459372	TNNT1
ENSBTAG00000004038	0.07	0.03	0.02	0.1	0.18	0.09	0.21	0.3	0.35	1.62449	2.8413	0.110337	3.76e-05	ABAT
ENSBTAG00000015321	0.67	0.87	0.75	0.86	0.95	1	0.19	0.46	0.4	0.295223	-1.12496	0.110929	6.68e-05	TRERF1
ENSBTAG00000017670	2.29	2.22	2.08	1.93	1.89	1.83	6.1	5.24	6.85	-0.222028	1.4648	0.111568	1.15e-31	-
ENSBTAG00000004150	4.84	4.37	4.84	5.1	5.71	5.1	1.61	1.86	1.18	0.179364	-1.59527	0.1117	9.46e-19	NRG1
ENSBTAG00000005183	14.48	15.18	15.3	14.25	12.94	13.26	37.44	39.2	38.22	-0.152502	1.35316	0.116611	2.36e-111	MVK
ENSBTAG00000046189	0.15	0.07	0.12	0.05	0.02	0.04	0.36	0.4	0.32	-1.62803	1.66742	0.116817	0.0029334	RNASE13
ENSBTAG00000006160	5.55	5.94	5.11	5.13	4.09	5.07	10.94	11.79	12.43	-0.216177	1.08275	0.116957	1.75e-31	SUOX
ENSBTAG00000009287	28.19	29.74	26.35	25.06	25.19	26.35	63.69	59.98	61.12	-0.137846	1.13262	0.120863	2.01e-67	EBP
ENSBTAG00000023028	0.67	0.58	0.66	0.55	0.54	0.5	1.32	1.46	1.11	-0.264546	1.0262	0.122736	3.13e-15	WDFY4
ENSBTAG00000054176	23.07	20.45	18	12.94	18.15	18.99	13.57	6.66	9.54	-0.296821	-1.0472	0.123481	4.16e-06	H4C12
ENSBTAG00000019665	11.33	11.23	11.57	13.86	12.28	12.28	4.82	6.34	5.33	0.170817	-1.04945	0.123658	4.2e-15	IL1RN
ENSBTAG00000008739	1.77	1.39	1.33	1.48	1.05	1.16	4.37	6.35	6.9	-0.283095	1.97243	0.126445	7.4e-47	SAMD11
ENSBTAG00000038117	1.15	1.37	1.11	1.64	1.38	1.4	2.26	2.6	2.48	0.284077	1.01581	0.128441	6.15e-08	ATG10
ENSBTAG00000039194	0	0.05	0	0.2	0.21	0	0.1	0.54	0.09	3.03562	3.8679	0.130236	0.0243606	C22H3orf22
ENSBTAG00000021768	1.17	1.17	1	0.69	0.73	0.68	3.99	4.41	4.33	-0.669459	1.93031	0.131324	5.3e-40	CCNG2
ENSBTAG00000011982	13.64	13.45	16.78	14.89	19.79	14.49	4.57	4.19	3.92	0.164544	-1.79068	0.135601	1.77e-30	BATF3
ENSBTAG00000018237	0.1	0.07	0.08	0.04	0.03	0.05	0.03	0.01	0.03	-1.05889	-1.8365	0.138215	0.0149959	MYO16
ENSBTAG00000008816	4.52	4.12	4.19	4.68	4.2	4.74	9.13	11.71	9.79	0.0862055	1.25542	0.140141	2.37e-55	TRIM2
ENSBTAG00000045568	14.59	10.45	12.39	21.3	11.69	16.16	3.87	2.83	6.17	0.392996	-1.54018	0.140985	6.9e-12	-
ENSBTAG00000015131	141.48	141.35	141.8	122.87	135.59	139.17	73.63	59.83	70.87	-0.0947797	-1.05531	0.1413	2.2e-51	SLC29A1
ENSBTAG00000000718	0.04	0.02	0.05	0	0.02	0	0.12	0.19	0.06	-2.45943	1.75002	0.141465	0.0242173	TMPRSS9
ENSBTAG00000039861	0.11	0.12	0.13	0.02	0.06	0.04	16.76	12.17	21.63	-1.58496	7.13386	0.14309	3.42e-79	OAS1Y
ENSBTAG00000012626	51.18	54.8	47.19	49.45	45.8	47.13	111.55	107.49	111.64	-0.105387	1.1103	0.146131	9.26e-98	B4GALT5
ENSBTAG00000013141	0.18	0.23	0.23	0.28	0.43	0.3	0.71	0.73	0.71	0.658211	1.74819	0.148623	1.6e-06	ACTRT3
ENSBTAG00000005666	2.54	2.59	3.01	3.23	3	2.62	5.57	5.12	5.96	0.120649	1.03242	0.149591	1.76e-17	LRRC20
ENSBTAG00000019585	0.45	0.52	0.41	0.39	0.35	0.33	1.22	1.36	1.11	-0.367057	1.41895	0.149865	3.76e-17	MYOM1
ENSBTAG00000047083	8.5	10.58	8.69	6.97	8.74	8.43	4.09	4.21	3.49	-0.202102	-1.23596	0.152447	2.14e-17	FJX1
ENSBTAG00000021358	0.33	0.47	0.23	0.32	0.06	0.18	1	1.1	0.72	-0.879146	1.45305	0.153085	6.17e-05	BLNK
ENSBTAG00000037799	0.27	0.35	0.28	0.26	0.12	0.21	0.68	0.6	0.67	-0.60921	1.11548	0.156376	7.33e-05	-
ENSBTAG00000030690	0.14	0.06	0.18	0.09	0.05	0.04	0.44	0.39	0.38	-1.078	1.67094	0.156481	0.000199671	RADIL
ENSBTAG00000008826	1.82	1.85	1.77	1.48	1.37	1.36	0.96	0.88	0.7	-0.369786	-1.09878	0.156936	9.8e-05	RBBP9
ENSBTAG00000008774	1.77	1.4	1.7	2.11	1.87	1.92	3.17	4.13	3.3	0.276793	1.12207	0.159522	6.91e-10	UROC1
ENSBTAG00000022799	13.26	12.44	13.04	11.96	11.78	12.59	7.21	5.85	6.3	-0.0926626	-1.00075	0.162377	7.25e-40	NOTCH1
ENSBTAG00000018455	7.17	7.9	8.34	7.21	6.89	6.78	1.99	3.36	2.44	-0.165003	-1.58743	0.162955	2.05e-21	COMMD5
ENSBTAG00000012997	3.07	3.5	3.16	2.59	3.02	2.61	7.87	6.29	7.77	-0.243301	1.17239	0.163509	2.25e-19	SMPDL3B
ENSBTAG00000013469	0.01	0.01	0	0.02	0.02	0.04	0.14	0.13	0.18	2	4.49185	0.163681	1.39e-06	SRCIN1
ENSBTAG00000044169	5.62	5.67	5.08	4.81	4.98	4.75	2.42	2.77	2	-0.171027	-1.18699	0.164386	7.75e-18	PRELID2
ENSBTAG00000010991	1.73	2.23	1.68	1.55	1.33	1.18	4.12	4.67	5.11	-0.474215	1.30132	0.165303	2.55e-08	TTR
MSTRG.8857	1.06	1.11	1.03	1.23	1.06	1.23	2.4	2.5	2.04	0.137504	1.11686	0.167522	1.37e-26	--
ENSBTAG00000012128	3.56	3.75	3.19	3.98	3.85	3.78	7.93	8.43	8.37	0.144979	1.23587	0.167783	1.15e-38	AASS
ENSBTAG00000039075	1.12	1.51	1.27	1.74	1.4	1.55	0.51	0.68	0.44	0.266114	-1.2586	0.170721	1.69e-05	ZNF527
ENSBTAG00000009455	0.96	1.31	0.99	0.93	0.78	1	2.33	3.48	2.64	-0.266579	1.37408	0.171354	7.28e-20	IL12RB2
ENSBTAG00000024958	0.75	0.82	0.68	0.62	0.55	0.68	2.44	3.24	2.55	-0.2824	1.87097	0.171971	1.41e-36	FAM214A
ENSBTAG00000008537	6.09	5.59	6.26	5.81	5.33	5.34	12.86	12.27	14.22	-0.122464	1.13318	0.175747	2.32e-50	FAM219A
ENSBTAG00000014439	1.44	1.22	1.12	1.24	0.81	1.11	2.74	2.33	2.57	-0.258462	1.01519	0.175899	2.42e-10	KMO
ENSBTAG00000007430	55.25	51.7	57.43	53.75	57.51	57.02	25.68	22.34	25.34	0.0338289	-1.16397	0.178458	3.78e-72	MYBBP1A
ENSBTAG00000011538	0.2	0.24	0.16	0.16	0.11	0.16	0.47	0.28	0.49	-0.480626	1.04731	0.179135	3.03e-05	KIF1A
ENSBTAG00000008142	1.23	1.13	0.96	1.08	1.61	1.26	5	5.06	5.79	0.250669	2.25523	0.179529	5.87e-62	IFIH1
ENSBTAG00000002127	0.1	0.09	0.11	0.04	0.06	0.07	0.5	0.75	0.5	-0.819428	2.54432	0.179567	1.67e-11	TCP11L2
ENSBTAG00000009649	0.21	0.37	0.17	0.35	0.45	0.31	0.44	0.55	0.58	0.565597	1.0658	0.180593	0.00738452	DRC1
ENSBTAG00000000387	7.06	7.02	5.66	6.18	5.68	5.74	15.48	15.8	14.73	-0.165547	1.22083	0.182891	1.66e-46	NICN1
ENSBTAG00000045754	0.38	0.42	0.22	0.25	0.18	0.12	1.11	1.35	1.19	-0.891066	1.83933	0.186847	4.11e-06	SMIM1
ENSBTAG00000011666	0	0	0	0.1	0	0.03	0.1	0.05	0.07	5.43741	6.1964	0.188297	0.0307415	THRSP
ENSBTAG00000003653	21.59	20.86	21.68	21.36	22.07	23.72	9.73	10.55	9.64	0.066388	-1.09989	0.189757	2.64e-38	LYAR
ENSBTAG00000014156	2.49	2.51	1.99	3.41	2.4	2.49	4.32	4.99	4.78	0.247819	1.01131	0.189926	4.14e-12	AMN1
ENSBTAG00000049478	0	0	0.04	0.05	0.02	0.08	0.03	0.15	0.1	1.90689	2.80735	0.192784	0.028829	-
ENSBTAG00000000995	1	1.06	1.11	1.23	1.14	1.08	2.36	2.73	2.31	0.122114	1.22304	0.19606	1.56e-23	TENT5A
ENSBTAG00000047760	24.91	23.65	26.34	23.21	24.87	21.57	9.93	9.14	8.59	-0.104842	-1.43716	0.198504	1.43e-68	DUS1L
ENSBTAG00000008008	0.69	0.58	0.66	0.42	0.45	0.62	2.05	2.23	2.11	-0.373289	1.72722	0.198643	3.04e-23	TLR2
ENSBTAG00000021176	0.48	0.48	0.43	0.32	0.38	0.37	1.42	0.9	1.2	-0.377474	1.34049	0.201603	1.25e-09	CRISPLD2
ENSBTAG00000049500	0	0.03	0	0.1	0.07	0.03	0.23	0.14	0.18	2.73697	4.1964	0.204412	0.0103378	-
ENSBTAG00000047054	0.17	0.32	0.14	0.09	0.47	0.6	1	0.74	0.54	0.880701	1.85561	0.20815	0.000670344	CLRN3
ENSBTAG00000001592	49.92	58.22	45.65	45.96	39.41	48.71	129.93	132.21	134.54	-0.197868	1.36701	0.208852	1.19e-101	INSIG1
ENSBTAG00000000879	13.38	14.54	13.53	15.38	15.67	13.39	5.15	6.06	5.59	0.100487	-1.30291	0.210679	5.04e-29	C14H8orf33
ENSBTAG00000001801	2.46	2.75	2.68	2.68	2.97	2.94	6.05	5.56	5.27	0.122633	1.09722	0.211165	2.36e-27	SYT4
ENSBTAG00000050840	0.17	0.09	0.18	0.19	0.21	0.27	0.26	0.39	0.25	0.606658	1.03242	0.212097	0.0180247	-
ENSBTAG00000007156	0.03	0.01	0	0.02	0.04	0.06	0.08	0.12	0.11	1.58496	2.9542	0.213237	0.0044	AGAP2
ENSBTAG00000018900	0.12	0.06	0.15	0.16	0.2	0.14	0.23	0.25	0.18	0.599462	1	0.214655	0.0273756	CARMIL2
ENSBTAG00000013813	0.56	0.62	0.53	0.35	0.4	0.45	0.24	0.27	0.24	-0.510962	-1.18903	0.216702	0.00292211	KLHL17
ENSBTAG00000021165	0.77	0.85	0.66	0.62	0.67	0.48	2.22	2.37	2.81	-0.365284	1.69849	0.217082	1.64e-19	VPS9D1
ENSBTAG00000055208	0.6	0.31	0.35	0.22	0.33	0.09	0.09	0.14	0.08	-0.97728	-2.02308	0.217376	0.0239445	-
ENSBTAG00000017846	12.72	13.45	12.5	11.88	11.73	12.22	26.24	26.69	27.51	-0.110047	1.0567	0.218989	1.91e-68	F11R
ENSBTAG00000021993	0	0.04	0.04	0.02	0.08	0.09	0.28	0.13	0.18	1.24793	2.88264	0.219386	0.00152099	SPDEF
ENSBTAG00000014251	0.22	0.06	0.02	0.27	0.17	0.12	0.24	0.35	0.18	0.900464	1.3599	0.222535	0.0489245	MMP20
ENSBTAG00000001702	2.33	2.05	1.44	1.49	1.24	1.63	3.78	5.76	4.69	-0.416691	1.28984	0.222661	9.19e-08	TMEM107
ENSBTAG00000016194	1.68	1.89	1.67	1.76	1.37	1.91	4.89	5.87	4.35	-0.0561431	1.52786	0.222898	3.56e-34	FBXO32
ENSBTAG00000017950	2.84	3.08	2.37	2.6	2.49	2.59	8.01	7.81	8.26	-0.110266	1.53839	0.222964	1.91e-103	SLC4A8
ENSBTAG00000002965	0.46	0.44	0.41	0.32	0.44	0.14	0.97	0.94	0.74	-0.54157	1.01643	0.223158	0.000562043	NEURL3
ENSBTAG00000038112	1.97	1.75	1.43	2.07	1.92	2	3.98	4.41	3.88	0.217984	1.25249	0.224639	5.63e-15	-
ENSBTAG00000013244	6.57	6.75	6.85	6.12	5.96	6.15	13.26	13.89	13.27	-0.145897	1.00286	0.224671	1.05e-52	HDAC6
ENSBTAG00000053487	0.91	1.14	1.08	0.52	0.67	0.94	0.43	0.55	0.28	-0.555309	-1.31274	0.224976	0.00999478	-
ENSBTAG00000025219	0.07	0.02	0.07	0	0.03	0.04	0.07	0.25	0.12	-1.19265	1.45943	0.225605	0.0219038	-
ENSBTAG00000019628	0.01	0.01	0.02	0	0	0	0.09	0.05	0.06	-3.73697	2.32193	0.2272	0.0316905	EDAR
ENSBTAG00000020661	6.01	7.63	4.87	4.96	4.43	5.87	15.17	14.49	14.99	-0.27855	1.27036	0.228818	5.49e-13	ABCA1
ENSBTAG00000039319	0.03	0	0	0.05	0.03	0.05	0.09	0.2	0.19	2.11548	4	0.229731	0.00179154	CYP4F2
ENSBTAG00000007531	0.07	0.03	0.03	0	0	0	0.33	0.08	0.19	-5.43741	2.20645	0.232008	0.0428071	NCF4
ENSBTAG00000001765	0.7	0.41	0.68	0.25	0.51	0.43	0.25	0.22	0.09	-0.588998	-1.67646	0.236611	0.00300891	HAPLN4
ENSBTAG00000000133	0.33	0.37	0.2	0.49	0.47	0.39	0.83	0.59	0.43	0.584963	1.03953	0.24489	0.0311599	CD68
ENSBTAG00000019232	5.51	6.13	6.22	6.53	6.12	6.03	2.42	3.21	3.28	0.0647624	-1.00323	0.245764	5.94e-23	TYW5
ENSBTAG00000012989	1.26	1.36	1.28	0.75	1.47	1.08	2.74	3.17	2.65	-0.241008	1.13414	0.24634	1.27e-09	UBE2L6
ENSBTAG00000018196	30.08	31.36	32.91	31.53	33.68	31.26	13.16	13.72	13.97	0.0320578	-1.20769	0.248819	1.85e-89	WDR43
ENSBTAG00000008798	0.1	0.08	0.11	0.06	0.04	0.02	0.3	0.28	0.3	-1.27302	1.60145	0.251103	0.0106997	DRC3
ENSBTAG00000053545	15.57	18.43	17.38	16.68	14.81	15.96	34.99	33.87	35.84	-0.114799	1.02698	0.251991	4.23e-45	-
ENSBTAG00000017802	0.1	0.15	0.12	0.27	0.15	0.13	0.21	0.34	0.24	0.571906	1.09433	0.252584	0.00992018	THRB
ENSBTAG00000053558	0.58	0.38	0.39	0.34	0.3	0.31	0.66	0.98	1.07	-0.50696	1.00533	0.254687	0.00217256	NOTUM
ENSBTAG00000015980	121.91	119.92	117.99	114.15	109.88	119.53	251.65	220.54	259.96	-0.0667133	1.02486	0.256247	9.34e-80	FASN
ENSBTAG00000021535	1.61	1.85	1.86	2.29	1.73	1.86	4.07	4.72	4.36	0.14439	1.30556	0.256593	6.36e-26	CROT
ENSBTAG00000010667	1.26	1.86	0.98	1.16	0.95	1.21	4.06	4.53	4.25	-0.304441	1.64695	0.256739	1.27e-20	PIK3IP1
ENSBTAG00000014412	0	0	0	0	0.07	0.02	0.1	0.12	0	4.90689	6.1964	0.257218	0.0389063	ELAVL3
ENSBTAG00000012335	0.65	0.68	0.38	0.42	0.36	0.55	2.18	1.47	2.43	-0.36257	1.83007	0.260015	1.13e-15	UBA7
ENSBTAG00000017060	0.15	0.18	0.2	0.06	0.08	0.2	0.36	0.36	0.42	-0.640458	1.10497	0.260475	0.00447312	ITGB2
ENSBTAG00000005178	6.93	6.3	6.96	7.61	8.57	6.04	18.35	18.2	18.48	0.138218	1.44658	0.262706	8.45e-43	MMAB
ENSBTAG00000010245	0.04	0.04	0.09	0.27	0.08	0.08	0.08	0.29	0.39	1.3388	2.16046	0.26502	0.0489404	SPRY3
ENSBTAG00000019174	3.36	3.12	3.78	3.07	3.26	2.94	1.63	1.52	1.88	-0.146389	-1.0284	0.267076	4.84e-16	ZNF710
ENSBTAG00000011489	0.38	0.18	0.44	0.21	0.19	0.25	0.7	1	0.7	-0.621488	1.26303	0.26758	0.000712101	KAZALD1
ENSBTAG00000024814	0.7	0.6	0.86	0.66	0.55	0.51	0.34	0.49	0.21	-0.328623	-1.05445	0.268167	0.00146598	B4GALNT4
ENSBTAG00000038260	0.21	0.18	0.12	0.18	0.37	0.3	0.69	0.52	0.42	0.736966	1.6763	0.268756	0.00663352	AKR1E2
ENSBTAG00000008661	1.42	1.77	1.65	1.25	1.33	1.22	2.72	3.89	3.35	-0.349008	1.04114	0.268838	6.12e-06	C15H11orf52
ENSBTAG00000032265	0.97	0.96	0.9	0.75	0.78	0.72	3.2	3.59	4.35	-0.330877	1.97688	0.273042	5.8e-25	RTP4
ENSBTAG00000014496	0.04	0.05	0.03	0.02	0	0.01	0.11	0.2	0.11	-2	1.80735	0.273556	0.0173321	CCR6
ENSBTAG00000013215	1.58	1.36	1.36	1.89	1.42	1.84	0.73	0.82	0.57	0.260236	-1.02027	0.273777	0.00191902	MREG
ENSBTAG00000014916	0.23	0.14	0.1	0.13	0.03	0.11	0.41	0.35	0.19	-0.799701	1.01527	0.27565	0.0382862	GJC2
ENSBTAG00000049013	0.32	0.04	0.34	0.39	0.42	0.41	0.69	0.65	0.63	0.801454	1.49277	0.275738	0.0209994	-
ENSBTAG00000031178	0	0.03	0.03	0.05	0.03	0.05	0.13	0.13	0.11	1.11548	2.62449	0.275805	0.000901851	SLC9A9
ENSBTAG00000007956	0	0.04	0.14	0.24	0.13	0.09	0.37	0.31	0.37	1.35364	2.54432	0.277008	0.0125439	FRAT1
ENSBTAG00000000601	0.01	0.01	0	0.01	0.02	0.02	0.07	0.13	0.09	1.32193	3.85798	0.277056	0.00118367	COL11A2
ENSBTAG00000016174	230.35	226.7	240.74	233.88	235.7	243.61	109.44	107	111.16	0.0314936	-1.09086	0.279608	7.56e-134	NCL
ENSBTAG00000015961	0.1	0.14	0.1	0.05	0	0.05	0.6	0.3	0.34	-1.76553	1.86673	0.281234	0.0333165	TSPAN2
ENSBTAG00000001576	0.05	0.07	0.14	0.06	0.03	0.02	0.55	0.51	0.72	-1.24101	2.77529	0.28208	1.19e-07	TMEM140
ENSBTAG00000001374	0.49	0.59	0.62	0.79	0.84	0.68	1.49	1.54	1.72	0.442358	1.48239	0.282903	3.02e-06	METTL27
ENSBTAG00000022927	0.4	0.31	0.8	0.75	0.92	0.95	1.16	1.52	1.3	0.795018	1.39822	0.283059	0.00933587	RAC3
ENSBTAG00000008497	0.31	0.47	0.38	0.41	0.24	0.22	1.12	1.29	1.12	-0.415037	1.60554	0.283365	2.57e-12	RGS14
ENSBTAG00000047772	0	0.03	0	0.09	0.03	0.03	0.12	0.06	0.29	2.32193	3.96963	0.284146	0.0138717	FBXO48
ENSBTAG00000054049	0.3	0.37	0.32	0.11	0.19	0.3	0.04	0.2	0.07	-0.722466	-1.67516	0.285113	0.0389694	-
ENSBTAG00000008866	0.15	0.09	0.17	0.18	0.24	0.19	0.7	0.85	0.58	0.573185	2.37716	0.2856	4.43e-10	GANC
ENSBTAG00000000653	0.79	0.54	0.72	0.71	0.54	0.46	1.87	2.01	1.91	-0.261628	1.49794	0.285668	5.21e-26	PPP1R16B
ENSBTAG00000016661	4.42	3.56	4.05	3.21	2.99	4.18	16.49	15.04	20.69	-0.21283	2.11797	0.287342	3.27e-72	USP18
ENSBTAG00000020087	0.18	0.18	0.15	0.28	0.39	0.17	0.41	0.91	0.4	0.719892	1.75384	0.291311	9.76e-07	CAMK2A
ENSBTAG00000012745	31.69	28.42	32.38	31.74	32.77	30.53	15.55	13.75	14.94	0.0392374	-1.06395	0.294319	1.14e-37	PPAN
ENSBTAG00000031214	0.06	0.19	0.02	0.02	0.06	0.06	0.43	0.45	0.7	-0.947533	2.54889	0.296715	2.02e-05	-
ENSBTAG00000021846	1.39	1.26	1.3	1.35	1.36	1.44	5.78	4.46	5.06	0.0712587	1.95361	0.297424	7.41e-96	CELSR3
ENSBTAG00000007689	7.56	8.73	7.05	8.1	6.48	7.52	25.08	27.64	26.42	-0.0787582	1.7616	0.29745	3.14e-153	LPIN1
ENSBTAG00000003572	0.13	0.18	0.17	0.13	0.07	0.09	0.57	0.69	0.52	-0.726982	1.89077	0.298947	2.97e-08	F11
ENSBTAG00000000983	0	0.02	0.02	0	0.01	0	0.05	0.07	0.06	-2	2.16993	0.30113	0.0187676	ABCC8
ENSBTAG00000002224	42.52	38.11	43.58	37.82	40.64	39.24	18.67	16.04	17.82	-0.077667	-1.24157	0.306221	2.41e-69	UHRF1
ENSBTAG00000012848	3.96	3.45	2.81	3.01	2.94	3.34	6.61	7.12	6.78	-0.137645	1.00493	0.307204	1.28e-27	PTPRU
ENSBTAG00000050495	0.03	0.03	0	0	0.01	0	0.09	0.11	0.17	-2.58496	2.62449	0.309559	0.00499885	GREM1
ENSBTAG00000016552	0.79	0.77	1.04	0.93	0.77	1.22	0.12	0.46	0.32	0.167457	-1.53051	0.311486	0.00142413	NME3
ENSBTAG00000006846	0.12	0.47	0.6	0.25	0.23	0.34	1.46	0.95	1.68	-0.537266	1.78114	0.316812	1.58e-06	LGALS9
ENSBTAG00000038124	0.01	0.05	0	0.01	0	0	0.3	0.09	0.18	-2.58496	3.24793	0.319917	0.00214859	FCGR2A
ENSBTAG00000018508	0.12	0.1	0.13	0.01	0.1	0.12	0.33	0.19	0.33	-0.605721	1.28011	0.320433	0.0182986	TMEM108
ENSBTAG00000045565	1.51	1.35	1.28	1.61	1.38	1.57	0.76	0.71	0.6	0.139403	-1	0.320606	1.24e-06	NHSL2
ENSBTAG00000000417	38.92	34.52	38.87	37.78	41.14	36.65	18.18	17.71	19.34	0.0412806	-1.02396	0.321713	5.39e-36	MRPL12
ENSBTAG00000018334	3.54	3.5	3.81	3.71	3.98	3.87	1.51	2.16	1.04	0.0914464	-1.2039	0.326394	3.26e-10	PLAGL2
ENSBTAG00000017956	4.2	3.82	3.83	3.73	4.76	4.2	1.89	1.38	1.48	0.098805	-1.31889	0.330922	1.19e-18	KCTD15
ENSBTAG00000014821	0.76	0.66	0.42	0.47	0.45	0.48	2.72	3.08	2.36	-0.394279	2.14886	0.332612	1.4e-22	SLC7A7
ENSBTAG00000007890	0.14	0.17	0.17	0.12	0.09	0.14	0.69	0.72	0.62	-0.455679	2.08037	0.333189	4.75e-13	SEC14L5
ENSBTAG00000002849	0.53	0.59	0.2	0.5	0.48	0.6	1.15	1.45	1.56	0.259387	1.65605	0.336348	6.52e-08	IRF6
ENSBTAG00000034918	0.76	0.82	0.61	0.69	0.57	0.56	6.12	5.35	8.15	-0.266992	3.16332	0.337058	2.81e-75	IFIT2
ENSBTAG00000026519	2.19	2.37	2.31	1.9	2.46	1.61	0.99	1.25	1.01	-0.202579	-1.07987	0.339293	2.56e-07	ADAT2
ENSBTAG00000014885	0.11	0.22	0.08	0.06	0.17	0.04	0.32	0.41	0.21	-0.602665	1.19704	0.339718	0.00347671	MYOM3
ENSBTAG00000014189	0.15	0.04	0.07	0	0.11	0	0.56	0.27	0.43	-1.24101	2.27684	0.341822	0.000325049	RGS6
ENSBTAG00000001174	54.41	52.74	57.65	53.88	60.1	53.41	24.26	25.18	24.06	0.0224971	-1.1649	0.344453	5.17e-91	MRPL15
ENSBTAG00000015635	0.43	0.59	0.18	0.62	0.35	0.52	1.21	1.03	1.21	0.312278	1.52356	0.344477	1.39e-08	TNFRSF4
ENSBTAG00000011209	41.81	45.05	41.02	40.91	38.21	42.58	95.08	86.36	91.66	-0.0714615	1.09464	0.346439	5.01e-96	SYT11
ENSBTAG00000011672	0.18	0.17	0.11	0.25	0.21	0.2	0.45	0.31	0.35	0.520832	1.27085	0.347335	0.0109801	GABRR1
ENSBTAG00000002080	0.35	0.26	0.31	0.23	0.31	0.12	0.04	0.03	0.07	-0.479168	-2.71621	0.348685	6.83e-05	CCN3
ENSBTAG00000000697	9.61	8.97	9.69	10.4	10.47	8.77	4.04	4.15	3.59	0.0682736	-1.26293	0.348733	5.12e-25	RRP8
ENSBTAG00000004552	17.92	18.28	16.67	16.52	15.81	17.05	39.87	39.13	40.4	-0.0985225	1.17528	0.348813	3.24e-56	PBXIP1
ENSBTAG00000004066	0.79	0.73	0.72	0.8	0.88	0.87	2.51	2.21	1.86	0.186999	1.55459	0.352785	2.44e-16	PARP8
ENSBTAG00000005504	8	9.22	7.6	9.41	8.02	8.36	21.47	23.27	23.08	0.0553087	1.45021	0.35482	5.96e-91	TP53INP2
ENSBTAG00000009080	0.58	0.78	0.56	0.67	0.45	0.48	2.36	2.89	2.13	-0.263034	1.94251	0.355342	1.09e-25	ITGB6
ENSBTAG00000000483	2.71	2.47	1.88	2.08	2.01	2.1	5.05	4.72	4.87	-0.189729	1.05218	0.355538	3.47e-13	HYAL1
ENSBTAG00000014529	0.01	0.01	0.01	0	0	0	0.07	0.04	0.11	-3.32193	2.87447	0.356461	0.0280199	GBP4
ENSBTAG00000009811	32.16	29.14	32.78	28.46	30.98	29.84	15.82	14.81	15.5	-0.075551	-1.02818	0.359068	2.32e-47	BOP1
ENSBTAG00000011562	0.36	0.38	0.2	0.39	0.51	0.32	1.03	1.03	1.3	0.376148	1.83773	0.36251	4.76e-08	STK32C
ENSBTAG00000016345	0.13	0.11	0.02	0.05	0.02	0.09	0.28	0.23	0.24	-0.70044	1.52838	0.365695	0.00295182	IL2RB
ENSBTAG00000016229	1.91	1.81	1.61	1.44	1.64	1.81	3.47	3.67	4.15	-0.124301	1.08284	0.369998	5.79e-21	KLF9
ENSBTAG00000003366	2.12	2.62	2.31	1.9	2.22	2.12	7.06	6.45	8.02	-0.176077	1.61065	0.370004	4.4e-49	DDX58
ENSBTAG00000047707	0.22	0.48	0.16	0.23	0.27	0.05	0.6	0.67	0.51	-0.644905	1.04947	0.370727	0.0210006	BOLA-DOB
ENSBTAG00000000816	0.06	0.01	0.03	0.01	0.07	0.1	0.14	0.07	0.2	0.847997	2.03562	0.371312	0.00563952	PRDM1
ENSBTAG00000020355	3.35	3.41	3.49	3.19	3.13	3.06	1.28	1.79	1.08	-0.127964	-1.30444	0.372014	1.14e-14	KLF4
ENSBTAG00000020229	0	0.01	0.02	0	0.02	0.05	0.13	0.1	0.13	1.22239	3.58496	0.372706	7.59e-05	ATP8B3
ENSBTAG00000016140	1.28	1.69	1.52	1.37	1.12	1.4	3.42	3.9	4	-0.206945	1.33409	0.373141	8.96e-23	PPFIBP2
ENSBTAG00000013263	0.16	0.23	0.17	0.38	0.18	0.27	0.49	0.39	0.75	0.567685	1.54137	0.373346	0.00144248	HOXA1
ENSBTAG00000024643	0.06	0.18	0.16	0.14	0.05	0.07	0.24	0.33	0.3	-0.621488	1.12102	0.373883	0.025507	VEPH1
ENSBTAG00000013806	0.02	0.07	0.05	0.08	0.08	0.09	0.08	0.15	0.19	0.836501	1.58496	0.375223	0.0356646	EFHB
ENSBTAG00000018809	1.51	1.42	1.42	1.66	1.85	1.68	0.42	0.59	0.93	0.254719	-1.16496	0.375868	0.00624255	RANGRF
ENSBTAG00000046014	0.82	1.05	0.74	0.76	0.59	0.6	1.81	1.62	1.85	-0.420576	1.01649	0.376272	2.96e-05	GPR146
ENSBTAG00000026523	4.84	4.71	5.22	4.02	4.86	4.64	2.4	2.24	1.95	-0.127575	-1.16432	0.376868	3.47e-20	PLAGL1
ENSBTAG00000033174	5.09	4.23	4.88	4.42	4.43	4.19	2.27	1.74	1.54	-0.122947	-1.35533	0.37694	7.21e-19	TFAP4
ENSBTAG00000008509	0	0	0	0	0.01	0.02	0.06	0.01	0.02	3.32193	4.90689	0.380197	0.0494295	SLC38A3
ENSBTAG00000005448	0.92	0.77	0.6	0.83	0.43	0.65	1.42	2.12	1.47	-0.261775	1.12946	0.380211	1.61e-07	-
ENSBTAG00000025401	0.02	0	0	0.04	0.02	0.02	0.17	0.09	0.04	2	3.90689	0.383061	0.0225946	DOK3
ENSBTAG00000013698	0.07	0.07	0.04	0.03	0.04	0.04	0.13	0.19	0.1	-0.710493	1.22239	0.383381	0.0362927	ODAD4
ENSBTAG00000014728	13.34	14.17	12.25	12.85	11.49	13.26	33.17	28.67	31.3	-0.0805851	1.22808	0.384051	1.01e-66	TAPBPL
ENSBTAG00000050675	16.44	15.19	16.34	16.83	16.2	16.15	7.53	7.75	7.13	0.0359393	-1.09799	0.384102	3.15e-34	BOLA3
ENSBTAG00000037913	4.92	5.15	5.52	5.14	5.67	5.61	2.19	2.32	2	0.0748332	-1.25989	0.385149	1.48e-17	ZNF22
ENSBTAG00000012584	7.2	5.59	5.79	5.33	6.05	5.72	3.5	3.11	2.39	-0.119754	-1.04575	0.38521	1.81e-11	GJB3
ENSBTAG00000012074	0.85	0.81	0.82	0.83	1.05	0.94	0.47	0.26	0.46	0.185355	-1.05938	0.38569	0.000125991	MYB
ENSBTAG00000008674	30.41	28.13	31.74	30.46	31.62	29.84	13.42	14.59	14.45	0.0259724	-1.0883	0.386986	6.95e-48	FAM136A
ENSBTAG00000005816	0.2	0.37	0.15	0.24	0.25	0.45	6.96	6.71	6.58	0.384664	4.81378	0.38904	3.84e-80	IRF9
ENSBTAG00000052849	0.47	0.67	0.18	0.33	0.47	0.17	1.1	0.74	0.8	-0.444481	1	0.391231	0.0113831	-
ENSBTAG00000019979	0.47	0.48	0.3	0.52	0.61	0.38	1.17	0.99	1.47	0.27262	1.53804	0.391318	2.45e-08	CMPK2
ENSBTAG00000021445	1.2	1.01	0.86	0.9	0.79	0.91	3.44	3.72	2.65	-0.239727	1.67601	0.39193	5.87e-19	ST8SIA4
ENSBTAG00000048774	0.27	0.22	0.04	0.16	0.09	0.02	0	0	0.07	-0.973033	-2.92057	0.391944	0.0439792	ALKAL2
ENSBTAG00000023529	0.2	0.16	0.27	0.25	0.1	0.12	0.03	0.09	0.05	-0.422691	-1.88982	0.392181	0.000135159	SPEF2
ENSBTAG00000004173	1.79	1.5	1.91	1.49	1.6	1.47	5.42	4.59	5.43	-0.189478	1.57009	0.39239	2.98e-29	UBXN8
ENSBTAG00000008333	4.17	3.51	4.12	4.44	3.97	4	2.27	1.95	1.55	0.0727163	-1.03214	0.392671	1.56e-09	ETV4
ENSBTAG00000022613	85.96	81.08	90.57	87.55	87.59	85.73	35.83	45.84	41.74	0.0181424	-1.06173	0.394789	1.52e-43	CYCS
ENSBTAG00000013133	0.47	0.43	0.3	0.43	0.57	0.45	0.75	1.03	0.67	0.273018	1.02975	0.397158	0.000553733	TBC1D10C
ENSBTAG00000047161	0.2	0.21	0.11	0.19	0.19	0.3	0.32	0.44	0.45	0.387023	1.21842	0.397692	0.00318599	ARSH
ENSBTAG00000040336	0.79	0.71	0.67	0.37	0.8	0.44	0.26	0.28	0.37	-0.430634	-1.25376	0.39806	0.0256205	ZNF268
ENSBTAG00000017731	2.64	2.65	3	2.47	2.72	2.55	7.32	6.76	7.54	-0.0990385	1.38292	0.401374	7.27e-50	ZFAT
ENSBTAG00000037832	0	0	0.01	0.02	0.02	0	0.08	0.07	0.05	2	4.32193	0.403989	0.00489041	ASPHD2
ENSBTAG00000052570	5.28	5.35	5.21	5.7	5.18	5.53	2.11	2.42	2.03	0.0510029	-1.2718	0.405075	9.11e-28	-
ENSBTAG00000039055	0	0.02	0	0.03	0	0.04	0.12	0.06	0.06	1.80735	3.58496	0.405827	0.0221926	ANKRD65
ENSBTAG00000002192	0.45	0.51	0.52	0.59	0.45	0.66	2.44	2.14	2.04	0.199938	2.16123	0.408038	2.69e-27	VXN
ENSBTAG00000000406	5.4	5.18	5.34	5.1	5.75	5.53	1.74	2.62	1.53	0.041095	-1.4345	0.411554	1.83e-15	GPATCH4
ENSBTAG00000046900	0.28	0.19	0.12	0.09	0.12	0.2	0.62	0.45	0.58	-0.525091	1.48368	0.413461	0.000422663	GGT1
ENSBTAG00000052515	0.05	0.02	0	0.02	0	0	0.18	0.18	0.02	-1.80735	2.44057	0.41362	0.0365327	TMIE
ENSBTAG00000038361	0.02	0.02	0.02	0.06	0.04	0.04	0.1	0.13	0.13	1.22239	2.58496	0.413647	0.0359677	SERPINA11
ENSBTAG00000021685	0.16	0.06	0.05	0.07	0.03	0.05	0.31	0.33	0.25	-0.847997	1.72085	0.414316	0.00263821	EEF1A2
ENSBTAG00000027221	0.34	0.4	0.76	0.68	0.65	0.79	0.8	1.41	1.29	0.499102	1.22239	0.41484	0.0307338	-
ENSBTAG00000002319	0.03	0.03	0.02	0.01	0.02	0.01	0.03	0.1	0.07	-1	1.32193	0.417259	0.00421472	HMCN2
ENSBTAG00000008842	1.88	1.58	1.98	1.99	2.02	1.74	0.63	1	0.85	0.0799553	-1.13327	0.425023	9.63e-11	JPH1
ENSBTAG00000030913	2.78	2.77	2.36	2.59	2.6	3.29	44.53	34.03	52.23	0.100387	4.04743	0.425475	9.3e-88	MX1
ENSBTAG00000016723	0.6	0.88	0.74	0.6	0.63	0.65	0.25	0.27	0.35	-0.239827	-1.35147	0.425935	6.58e-05	GFI1
ENSBTAG00000008105	6.4	7.45	7.24	7.12	7.46	7.31	3.3	3.37	2.82	0.0537129	-1.15208	0.430968	8.26e-20	RBM38
ENSBTAG00000018940	0.04	0.08	0.04	0.11	0.06	0.1	0.24	0.18	0.34	0.754888	2.24793	0.432317	0.000656753	CRACR2A
ENSBTAG00000047508	1.03	0.67	0.82	0.45	0	1.17	0	0.42	0.08	-0.63743	-2.33342	0.433462	0.00610326	ZNF580
ENSBTAG00000030227	0.7	0.99	0.73	0.59	0.81	0.67	1.55	1.44	1.93	-0.225376	1.02365	0.435195	2.24e-06	PCDHA13
ENSBTAG00000010821	0.04	0.3	0.26	0.07	0.18	0.11	0.3	0.47	0.73	-0.736966	1.32193	0.435619	0.04754	ACER2
ENSBTAG00000021587	1.35	1.16	0.91	1	0.98	0.95	2.9	2.93	2.36	-0.223096	1.25987	0.436838	3e-10	SMPDL3A
ENSBTAG00000000495	0.55	0.61	0.44	0.6	0.59	0.76	1.1	1.56	1.35	0.285402	1.32553	0.439068	8.48e-05	HAVCR2
ENSBTAG00000049014	0.96	1.15	1.02	1.21	1.16	0.98	0.46	0.56	0.37	0.0979984	-1.17108	0.439127	2.09e-08	ZNF696
ENSBTAG00000010665	0.48	0.4	0.44	0.31	0.42	0.29	1.32	1.14	1.42	-0.371969	1.55552	0.439208	6.83e-07	CBLN3
ENSBTAG00000033545	11.08	11.92	9.18	7.91	10.23	10.25	25.84	26.47	31.14	-0.180781	1.37475	0.439676	1.43e-20	EBD
ENSBTAG00000005164	0.11	0.31	0.13	0.36	0.13	0.32	0.53	0.66	0.41	0.55849	1.54057	0.441053	0.0100529	GZMK
ENSBTAG00000011951	42.97	40.96	44.87	40	51.13	41.25	19.82	19.6	20.36	0.0395526	-1.1074	0.441774	2.13e-52	MRTO4
ENSBTAG00000012406	0.27	0.23	0.22	0.14	0.19	0.22	3	3.1	3.94	-0.388565	3.80162	0.442538	3.02e-50	ZBP1
ENSBTAG00000005301	0.53	0.75	0.75	0.52	0.63	0.87	1.5	1.34	1.62	-0.00712443	1.13556	0.444246	2.47e-05	KLHL32
ENSBTAG00000013099	0.7	0.65	0.38	0.44	0.58	0.38	1.8	1.64	1.86	-0.305345	1.61522	0.445765	3.39e-10	ALDOC
ENSBTAG00000001917	0.07	0.1	0.09	0.07	0.02	0.07	0.37	0.5	0.42	-0.70044	2.31079	0.447467	3.73e-05	C15H11orf16
ENSBTAG00000030563	1.2	1.47	1	0.81	1.24	1.2	4.3	4.12	4.03	-0.17534	1.76229	0.448967	6.18e-22	PRRG2
ENSBTAG00000016782	24.33	26.38	23.52	23.84	24.99	26.98	61.68	52.26	63.88	0.0303858	1.26034	0.453273	6.35e-80	SLC39A10
ENSBTAG00000017350	0.36	0.41	0.36	0.31	0.37	0.33	0.86	0.95	0.75	-0.161967	1.17982	0.455249	2.06e-22	PCLO
ENSBTAG00000015338	12.87	13.39	15.08	14.21	15.42	12.97	6.24	7.21	6.78	0.043315	-1.03104	0.455896	1.7e-21	DSCC1
ENSBTAG00000015290	0.25	0.17	0.16	0.17	0.12	0.13	0.38	0.66	0.65	-0.465664	1.5429	0.455907	0.000139191	BAIAP2L2
ENSBTAG00000032068	0.22	0.2	0.22	0.13	0.21	0.15	0.41	0.38	0.54	-0.38529	1.05528	0.458161	0.00318613	PLA2G4F
ENSBTAG00000000437	2.36	3.15	4.05	3.43	3.59	2.95	5.77	9.33	5.1	0.0605829	1.07927	0.460703	2.4e-08	FFAR4
ENSBTAG00000003491	1.13	1.4	1.3	1.45	1.43	1.57	0.56	0.68	0.62	0.216461	-1.04204	0.46126	2.35e-05	SLC25A23
ENSBTAG00000011124	0.03	0.06	0.02	0.03	0.08	0.08	0.18	0.09	0.12	0.788496	1.82597	0.464186	0.0289291	LHX3
ENSBTAG00000048296	3.24	3.58	3.76	4.05	3.33	3.94	7.03	8.99	8.15	0.0975343	1.19188	0.467086	4.7e-18	CLTRN
ENSBTAG00000015181	0.35	0.58	0.37	0.53	0.57	0.41	1.35	1.51	1.58	0.216037	1.77205	0.472259	3.02e-14	EPM2A
ENSBTAG00000005630	1.59	1.87	1.53	1.56	1.59	1.38	4.08	3.85	3.68	-0.139529	1.21826	0.472942	2.69e-22	VWA7
ENSBTAG00000010909	19.52	20.81	19.17	19.55	18.38	18.85	10.06	9.8	7.59	-0.0675068	-1.11608	0.473974	1.19e-32	SLC30A1
ENSBTAG00000038415	0.89	1.16	1.02	0.84	0.99	0.87	0.46	0.43	0.44	-0.185279	-1.20681	0.474683	2.62e-06	SLC6A12
ENSBTAG00000051936	0.4	0.56	0.54	0.57	0.43	0.76	1.05	1.67	1.67	0.230613	1.54926	0.474808	8.95e-10	-
ENSBTAG00000049098	6.96	6.97	7.32	7.28	7.66	6.68	2.86	3.41	2.33	0.0249037	-1.30505	0.475669	3.4e-34	ZNF496
ENSBTAG00000004415	1.23	1.27	1.16	0.9	1.08	1.13	2.64	3.48	3.21	-0.234929	1.35003	0.476835	3.35e-15	-
ENSBTAG00000053294	1.03	1.35	1.09	1.51	1.74	0.86	2.19	2.49	2.59	0.244203	1.06702	0.480026	0.000273907	-
ENSBTAG00000009076	1.22	1.21	1.42	1.59	1.27	1.3	0.52	0.45	0.49	0.111725	-1.39889	0.480559	1.95e-10	ADD2
ENSBTAG00000051958	0.72	0.66	0.52	0.72	0.64	0.75	2.12	1.65	1.95	0.151244	1.59002	0.481739	3.78e-16	CYB5D1
ENSBTAG00000011839	182.93	211.24	179.46	211.42	177.08	203.72	507.49	559.6	546.31	0.0460127	1.49191	0.482033	2.96e-154	HMGCS1
ENSBTAG00000019417	0.16	0.2	0.12	0.15	0.07	0.13	0.47	0.49	0.31	-0.455679	1.40372	0.482127	0.00151099	ARMCX2
ENSBTAG00000014782	0.03	0.02	0.02	0.03	0.04	0.04	0.11	0.09	0.08	0.652077	2	0.482265	0.000733374	STAB1
ENSBTAG00000008471	0.01	0.01	0	0.02	0	0.03	2.45	1.92	3.44	1.32193	8.60918	0.483156	9.99e-18	MX2
ENSBTAG00000015185	0.02	0.02	0	0.03	0	0.05	0.09	0.05	0.14	1	2.80735	0.483156	0.021146	MRGPRF
ENSBTAG00000008538	0.17	0.13	0.27	0.19	0.09	0.2	0.83	0.65	0.78	-0.247928	1.98729	0.483712	1.52e-09	DNAI1
MSTRG.11020	0.72	0.67	0.7	0.72	0.77	0.73	4.08	3.29	4.39	0.0870567	2.49231	0.48383	8.53e-92	SAMD9
ENSBTAG00000052363	0.32	0.64	0.87	0.51	0.07	0.69	2.02	2.65	2.2	-0.527015	1.90847	0.486246	1.84e-07	-
ENSBTAG00000012451	6.52	6.78	6.37	6.4	6.19	5.78	12.65	14.13	13.13	-0.0986453	1.02075	0.486374	9.77e-32	BOLA-DMB
ENSBTAG00000006073	0.06	0.12	0.06	0.18	0.03	0.11	0.12	0.21	0.23	0.415037	1.22239	0.48709	0.041492	PODNL1
ENSBTAG00000018143	0.58	0.52	0.56	0.47	0.44	0.51	1.19	1.03	1.13	-0.225292	1.01298	0.487994	6.52e-06	C16H1orf116
ENSBTAG00000015018	0.39	0.31	0.4	0.31	0.3	0.3	1.32	1.58	1.16	-0.273565	1.88398	0.488501	2.44e-15	FSD2
ENSBTAG00000014597	0.67	0.46	0.43	0.48	0.61	0.66	1.46	1.35	1.35	0.165809	1.41504	0.489393	1.43e-11	ZSWIM9
ENSBTAG00000010413	1.17	1.24	0.85	1.22	1.07	1.28	3.21	3.07	3.32	0.131052	1.55816	0.489814	8.62e-19	TMEM169
ENSBTAG00000020825	1.22	1.62	2.22	1.43	1.39	1.25	0.38	0.78	0.38	-0.314109	-1.71621	0.491596	0.000279668	IRAK1BP1
ENSBTAG00000017365	0.03	0.07	0.01	0.07	0.02	0.06	0.13	0.14	0.21	0.447459	2.12553	0.493342	0.00124312	ZBTB47
ENSBTAG00000010531	0.06	0.08	0.07	0.03	0.05	0.05	0.34	0.28	0.24	-0.691878	2.03395	0.493958	0.000632565	CYP1B1
ENSBTAG00000003000	0.29	0.15	0.31	0.18	0.16	0.22	0.64	0.46	0.6	-0.421464	1.18057	0.494667	0.00519491	TOMT
ENSBTAG00000003711	0.19	0.11	0.21	0.08	0.13	0.12	1.06	1.37	1.34	-0.628031	2.886	0.494672	6.73e-35	EPAS1
ENSBTAG00000024984	0.13	0	0.25	0.09	0.31	0.21	0.7	0.64	0.69	0.68281	2.41741	0.494815	0.00050159	FSBP
ENSBTAG00000017375	1.94	1.6	1.71	2.07	1.7	1.83	0.65	0.82	0.78	0.0931094	-1.22239	0.495212	3.25e-08	FAM241A
ENSBTAG00000000868	0.61	0.53	0.83	0.52	0.53	0.53	0.11	0.3	0.5	-0.318271	-1.11426	0.496188	0.0414974	ZFP1
ENSBTAG00000023659	91.74	89.54	95.13	81.28	99.76	81.83	18.91	20.6	11.4	-0.0724603	-2.44079	0.496398	8.09e-22	MT2A
ENSBTAG00000012247	0.7	0.64	0.66	0.68	0.99	0.6	1.31	1.49	1.6	0.182692	1.1375	0.496588	5.94e-07	MXRA8
ENSBTAG00000016685	0.53	0.49	0.51	0.5	0.3	0.47	1.2	1.2	1.41	-0.268703	1.31626	0.498572	3.28e-07	FMO4
ENSBTAG00000014391	0.24	0.14	0.21	0.13	0.15	0.19	0.44	0.48	0.47	-0.328054	1.2363	0.500159	0.000110005	CRB2
ENSBTAG00000013085	0.04	0.15	0.25	0.26	0.24	0.16	0.37	0.6	0.61	0.584963	1.84435	0.500999	0.00924377	CELA3B
ENSBTAG00000003948	158.37	169.45	153.99	162.43	164.57	160.11	351.33	361.57	358.09	0.0157833	1.15241	0.502822	2.27e-145	FDPS
ENSBTAG00000001195	0.28	0.35	0.41	0.24	0.26	0.35	0.12	0.14	0.13	-0.291049	-1.41504	0.507966	0.00212789	KCNH4
ENSBTAG00000008852	1.49	1.64	1.98	1.93	1.92	1.6	3.48	3.61	3.78	0.0929329	1.08896	0.508171	2.51e-14	SIGLEC10
ENSBTAG00000006359	0.07	0.01	0	0.01	0.08	0.04	0.08	0.08	0.15	0.70044	1.9542	0.508965	0.0259101	EPHA1
ENSBTAG00000008654	1.2	1.31	1.24	1.39	1.32	1.26	1.96	3.07	2.99	0.0822484	1.09671	0.509819	9.89e-11	HOOK2
ENSBTAG00000024493	1.03	0.98	0.91	1.03	0.62	0.86	3.59	4.24	3.53	-0.218281	1.95992	0.510099	1.09e-25	DHRS3
ENSBTAG00000004263	0.07	0.02	0.08	0.08	0.14	0.03	0.32	0.13	0.21	0.556393	1.95693	0.511616	0.00165981	ATP6V0A4
ENSBTAG00000046324	0.28	0.32	0.12	0.11	0.23	0.11	1.37	0.97	1.2	-0.678072	2.29768	0.511886	0.000142344	-
ENSBTAG00000020538	1.52	1.71	1.47	1.61	1.65	1.69	6.46	5.59	7.16	0.0747678	2.03112	0.512322	1.79e-56	HERC5
ENSBTAG00000018572	0.07	0.11	0.04	0.02	0.07	0.06	0.19	0.27	0.31	-0.552541	1.80735	0.512953	0.000482165	FLT3
ENSBTAG00000013131	0.2	0.21	0.45	0.08	0.29	0.28	0.06	0.1	0.05	-0.403897	-2.03395	0.513108	0.00584076	FAM110D
ENSBTAG00000047739	20.81	20.9	18.88	21.58	20.54	19.34	42.99	50.17	46.68	0.0205681	1.20663	0.515371	1.82e-79	TSC22D1
ENSBTAG00000014538	0.03	0.02	0.03	0.07	0.01	0.04	0.08	0.06	0.11	0.584963	1.64386	0.516094	0.0199318	HPCAL4
ENSBTAG00000018044	12.55	12.64	13.54	11.35	12.41	12.99	6.29	6.03	6.13	-0.0757073	-1.06983	0.516937	5.2e-33	POLR3E
ENSBTAG00000018647	0.07	0.09	0.07	0.12	0.08	0.11	0.26	0.31	0.41	0.430634	2.09115	0.517065	0.000375456	SLC2A11
ENSBTAG00000015994	0.05	0.01	0.03	0.01	0.02	0.02	0.13	0.21	0.07	-0.847997	2.18763	0.518347	0.0228911	LRRC63
ENSBTAG00000008109	31.61	32.59	31.38	31.32	29.02	31.14	76.12	68.92	78.36	-0.0632524	1.22485	0.519643	2.42e-90	TMEM97
ENSBTAG00000011554	13.44	12.54	14.16	11.09	13.58	13.21	6.02	5.63	6.94	-0.0836043	-1.11051	0.520551	4.55e-24	SURF6
ENSBTAG00000009526	26.06	29.92	28.07	27.28	25.6	27.4	61.48	59.99	55.77	-0.0662072	1.07638	0.5214	9.28e-57	TMEM59
ENSBTAG00000007665	0.73	0.63	0.45	0.72	0.69	0.57	0.3	0.33	0.25	0.129511	-1.04041	0.521719	0.000274064	NPR3
MSTRG.10420	7.95	8.65	7.91	8.27	6.25	8.18	16.99	16.08	16.12	-0.110678	1.00499	0.521864	4.82e-25	--
ENSBTAG00000015533	0.31	0.21	0.11	0.05	0.01	0.22	1.77	1.84	1.91	-1.16993	3.13124	0.523632	3.32e-09	DISP3
ENSBTAG00000020225	2.12	2.12	2.44	1.85	2.02	2.22	5.02	5.38	4.43	-0.133406	1.1506	0.524668	1.42e-15	TBXAS1
ENSBTAG00000013755	41.39	46.92	39.62	40.86	40.95	40.89	104.34	100.63	100.4	-0.0602194	1.2552	0.524695	4.94e-107	ITGB5
ENSBTAG00000019054	4.09	4.56	3.16	4.12	3.21	4.27	8.96	7.2	10.11	-0.0258842	1.15341	0.526609	3.73e-13	EPSTI1
ENSBTAG00000011959	2.2	2.14	1.99	1.71	1.96	1.91	4.22	5.65	4.77	-0.18194	1.20964	0.526656	1.33e-16	GPR19
ENSBTAG00000013556	0.09	0.09	0.11	0.09	0.08	0.06	0.27	0.15	0.2	-0.334419	1.09622	0.531911	0.00847738	UNC13D
ENSBTAG00000010742	0.5	0.52	0.34	0.49	0.66	0.39	1.09	1.3	1.08	0.179324	1.35133	0.532697	3.93e-08	PKD2L1
ENSBTAG00000024492	0.03	0	0.03	0.03	0.05	0.01	0.05	0.09	0.08	0.584963	1.87447	0.534711	0.0250583	-
ENSBTAG00000013213	0.63	1.18	0.91	0.64	0.91	0.8	0.56	0.31	0.44	-0.210946	-1.05404	0.534836	0.00572262	OSR2
ENSBTAG00000046295	0.27	0.25	0.42	0.35	0.1	0.23	0.63	0.68	0.75	-0.467126	1.13191	0.535092	0.0207112	CCER2
ENSBTAG00000012039	0.21	0.2	0.18	0.26	0.24	0.22	0.68	0.54	0.71	0.287282	1.70981	0.536342	3.24e-07	PHACTR1
ENSBTAG00000002321	1.82	1.92	1.6	1.82	2.11	1.78	7.08	7.42	7.51	0.096651	2.04325	0.536748	9.7e-51	AMT
ENSBTAG00000022819	1.01	0.88	0.93	0.82	0.81	0.83	0.43	0.5	0.37	-0.197037	-1.11718	0.538764	0.00127856	ONECUT2
ENSBTAG00000008240	0.04	0	0.06	0.03	0.01	0.02	0.16	0.17	0.24	-0.736966	2.51096	0.539148	6.9e-05	GALNT15
ENSBTAG00000010635	2.89	2.99	2.44	2.88	2.47	3.5	6.28	6.65	6.72	0.0890939	1.23987	0.541029	7.05e-19	RAB3A
ENSBTAG00000011156	3.46	4.04	3.05	3.42	3.13	3.85	7.96	8.2	7.51	-0.0206595	1.16582	0.541887	1.88e-45	ATP8A1
ENSBTAG00000004939	2.77	3.27	2.87	2.7	2.58	2.64	1.11	1.78	0.96	-0.169925	-1.21057	0.544386	8.25e-08	ZNF569
ENSBTAG00000002810	6.82	6.12	6.8	6.09	6.29	6.34	2.55	2.5	1.64	-0.0765416	-1.56104	0.544889	1.53e-28	ZNF777
ENSBTAG00000020119	0.06	0.08	0.07	0.11	0.06	0.09	0.26	0.19	0.23	0.308122	1.69515	0.548811	0.000150627	RNF43
ENSBTAG00000037634	0.76	0.95	0.88	0.55	0.47	0.62	2.3	2.8	1.96	-0.659256	1.44672	0.548887	4.83e-14	-
ENSBTAG00000014051	0.08	0.05	0.05	0.05	0.03	0.03	0.54	0.67	0.45	-0.710493	3.20511	0.550212	2.37e-08	ANGPT1
ENSBTAG00000003152	0	0	0.05	0.07	0.04	0	0.51	0.64	1.05	1.1375	5.45943	0.551213	1.39e-05	IFI27
ENSBTAG00000038233	0.74	0.73	0.61	0.84	0.83	0.6	2.8	2.38	2.92	0.126109	1.96134	0.551368	9.45e-28	-
ENSBTAG00000030285	4.72	3.74	4.78	4.02	3.81	4.2	1.74	2.02	1.52	-0.138266	-1.32629	0.554588	5.93e-18	DCP1B
ENSBTAG00000017695	0.42	0.47	0.39	0.4	0.33	0.37	0.98	1.21	1.09	-0.21864	1.35755	0.554667	1.4e-09	CCDC150
ENSBTAG00000000238	0.15	0.15	0.17	0.15	0.17	0.05	0.36	0.4	0.38	-0.345135	1.2783	0.555506	0.0027757	PSD2
ENSBTAG00000012954	0.11	0.14	0.1	0.03	0.19	0.02	0.3	0.49	0.49	-0.544321	1.87072	0.557121	0.000490595	ERAS
ENSBTAG00000005647	0.02	0.03	0	0	0	0.02	0.14	0.2	0.09	-1.32193	3.10434	0.558046	0.00293873	GPR132
ENSBTAG00000039292	1.32	1.4	1.07	0.99	1.26	1.1	0.46	0.49	0.37	-0.178037	-1.52166	0.558198	1.74e-05	ADRA2A
ENSBTAG00000018013	0.3	0.18	0.55	0.42	0.49	0.37	0.7	0.72	0.74	0.313499	1.06839	0.558466	0.0351142	EMP3
ENSBTAG00000014225	0	0	0.02	0	0	0.04	0.06	0.06	0.12	1	3.58496	0.561816	0.0113674	SLC5A9
ENSBTAG00000046699	0.11	0.13	0.18	0.21	0.11	0.19	0.34	0.35	0.18	0.280108	1.05063	0.562464	0.0325131	STAT4
ENSBTAG00000031503	0.25	0.17	0.38	0.14	0.07	0.36	0.72	0.48	0.53	-0.489038	1.1127	0.563399	0.0482637	NDUFA4L2
ENSBTAG00000031217	13.84	14.46	14.11	13.57	12.96	13.29	27.25	31.91	28.46	-0.0909113	1.04686	0.563848	2.92e-27	MYL6B
ENSBTAG00000015016	4.02	3.67	4.17	4.58	3.68	3.94	7.34	8.64	7.84	0.0407771	1.00607	0.564809	6.09e-27	CALCOCO1
ENSBTAG00000014511	1.68	1.58	1.53	1.18	1.32	1.85	4.83	4.16	5.75	-0.13901	1.62164	0.56544	1.53e-21	C16H1orf159
ENSBTAG00000014465	69.16	65.85	70.25	67.78	69.68	67.19	34.41	30.81	26.02	-0.00429384	-1.16971	0.567637	6.9e-19	SERPINE1
ENSBTAG00000014015	2.79	2.55	2.5	2.39	2.68	2.31	5.01	5.81	4.95	-0.0872328	1.00826	0.567682	2.2e-20	PLA2G6
ENSBTAG00000016732	0.38	0.18	0.13	0.19	0.13	0.24	0.59	1.03	0.83	-0.30117	1.82811	0.568037	1.68e-07	DNAI2
ENSBTAG00000031358	0.19	0.2	0.31	0.18	0.17	0.25	0.76	0.94	0.68	-0.222392	1.76553	0.568507	1.02e-10	DPYD
ENSBTAG00000008376	0.68	0.85	0.75	0.59	0.63	0.68	2.3	2.28	2.6	-0.263034	1.65495	0.568647	1.83e-18	SMRP1
ENSBTAG00000006999	0	0.01	0.01	0	0	0	0.01	0.03	0.06	-2.73697	2.32193	0.569019	0.00296384	RYR1
ENSBTAG00000000920	0	0.01	0	0	0.01	0.01	0.01	0.01	0.03	1	2.32193	0.571089	0.0311382	DNAH17
ENSBTAG00000050151	1.78	2.29	2.55	2.7	1.73	2.66	0.56	0.62	0.48	0.0989544	-1.99565	0.571498	8.59e-11	-
ENSBTAG00000019975	0.19	0.25	0.12	0.21	0.26	0.18	0.11	0.04	0.03	0.215013	-1.63743	0.571522	0.0111072	IL7R
ENSBTAG00000006194	17.58	12.66	17.74	17.04	12.3	14.1	8.26	6.63	7.41	-0.143409	-1.10539	0.571967	1e-18	FOSL1
ENSBTAG00000006618	2.09	2.16	2.59	2.36	2.57	2.31	0.83	0.54	0.48	0.0819934	-1.88647	0.571978	1.19e-19	HLF
ENSBTAG00000033563	0.69	0.74	0.78	0.76	0.81	0.9	0.27	0.14	0.29	0.160465	-1.65862	0.57322	0.000245764	ZNF529
ENSBTAG00000020504	40.63	42.81	41.76	41.33	42.85	41.6	21.96	19.06	20.11	0.00666798	-1.03428	0.573488	6.7e-42	CDK2AP1
ENSBTAG00000040477	0	0.01	0.01	0	0	0	0.03	0.05	0.02	-2.73697	2.32193	0.573763	0.0276713	CHD5
ENSBTAG00000053923	10.39	8.66	10.92	8.87	9.82	9.47	3.65	5.17	5.02	-0.0898718	-1.11468	0.573934	5.37e-14	EXOSC6
ENSBTAG00000001918	0.03	0	0	0	0.01	0	0.1	0.11	0.11	-1.58496	3.41504	0.574371	0.00108598	STXBP5L
ENSBTAG00000046407	0.01	0.01	0.04	0	0.02	0.07	0.05	0.11	0.09	0.584963	2.05889	0.575291	0.0174619	NYX
ENSBTAG00000031814	0.32	0.47	0.68	0.32	0.45	0.35	0.77	1.12	1.05	-0.392317	1	0.575432	0.000101712	SDS
ENSBTAG00000015505	15.2	16.58	14.17	15.28	14.09	14.64	41.43	39.07	43.12	-0.0622335	1.42778	0.57663	1.18e-111	FADS2
ENSBTAG00000009746	11.12	12.71	14.62	11.45	12.03	12.68	5.95	5.97	6.46	-0.0885889	-1.06485	0.576635	6.53e-15	MPHOSPH6
ENSBTAG00000018240	2.84	2.18	2.42	2.29	2.66	2.78	0.97	0.66	0.9	0.0551658	-1.55617	0.578076	1.29e-15	CYP2S1
ENSBTAG00000053969	0	0	0	0.04	0.04	0	0.2	0.04	0.14	4.73697	6.98489	0.578724	0.0239571	-
ENSBTAG00000012015	0.1	0.22	0.12	0.17	0.1	0.13	0.36	0.43	0.27	-0.137504	1.26849	0.582332	0.0118937	FSIP1
ENSBTAG00000001396	3.24	3.22	2.9	3.16	3.31	3.14	6.57	5.96	6.76	0.0380279	1.04327	0.583447	3.14e-36	ADAMTS7
ENSBTAG00000011671	0	0	0.13	0	0	0	0.97	0.43	0.47	-5.43741	3.84645	0.585871	0.00152063	H1-6
ENSBTAG00000017674	0.14	0.13	0.07	0.08	0.08	0.1	0.18	0.3	0.26	-0.387023	1.12199	0.587299	0.0371968	SCNN1D
ENSBTAG00000016716	23.87	20.61	24.37	23.6	24.4	21.51	10.62	10.75	12.29	0.0137639	-1.03242	0.588546	1e-29	RRS1
ENSBTAG00000025830	6.52	7.23	7.21	6.87	6.87	6.12	3.45	3.12	2.91	-0.0777731	-1.14468	0.589052	1.91e-17	R3HCC1
ENSBTAG00000021452	4.09	4.29	3.62	3.8	3.81	3.86	12.1	11.19	13.36	-0.065169	1.61078	0.589329	5.74e-111	TRANK1
ENSBTAG00000020001	0.08	0.1	0.11	0.1	0.11	0.13	0.36	0.45	0.28	0.229482	1.9102	0.59088	0.000948365	MEIOB
ENSBTAG00000006754	0.43	0.43	0.67	0.47	0.41	0.42	1.16	1.12	1.37	-0.23502	1.25436	0.592382	4.49e-05	DBP
ENSBTAG00000020061	0.09	0.09	0.19	0.09	0.07	0.11	0.29	0.37	0.36	-0.454566	1.46297	0.592758	0.00762043	KCNJ12
ENSBTAG00000047794	0.02	0.03	0.03	0	0.04	0.01	0.13	0.13	0.11	-0.678072	2.20945	0.592984	4.18e-06	DNAH1
ENSBTAG00000030667	0.49	0.38	0.53	0.33	0.56	0.3	0.97	0.97	1.13	-0.234465	1.13281	0.593296	9.11e-05	ODAD1
ENSBTAG00000014832	0.16	0.25	0.22	0.16	0.19	0.14	0.74	0.9	0.84	-0.36257	1.97692	0.595356	1.59e-07	TMEFF2
ENSBTAG00000015208	0.78	0.79	0.49	0.54	0.66	0.66	0.27	0.22	0.28	-0.147342	-1.41971	0.596971	1.64e-06	CARMIL3
ENSBTAG00000018518	11.95	10.49	10.31	9.79	11.82	9.19	4.33	3.98	4.49	-0.0885646	-1.35535	0.597508	1.67e-20	RASL10B
ENSBTAG00000005372	3.83	3.61	3.54	3.69	3.61	3.12	9.31	10.11	9.27	-0.0755228	1.38567	0.597799	2e-86	DLGAP1
ENSBTAG00000020527	37.79	39.51	36.62	38.13	36.99	38.83	84.01	92.95	85.59	0.000379873	1.20457	0.597932	2.16e-139	IDH1
ENSBTAG00000019623	0.12	0.26	0.16	0.13	0.13	0.18	0.38	0.41	0.34	-0.295456	1.06529	0.598655	0.00486661	GRID1
ENSBTAG00000021671	3.85	4.23	4.33	4.41	4.26	4.05	2.34	1.97	1.63	0.0355956	-1.06297	0.600346	3.58e-08	METTL18
ENSBTAG00000034712	0.29	0.34	0.49	0.58	0.38	0.41	1.76	1.97	2.58	0.290677	2.49414	0.600447	3.75e-15	RAB33A
ENSBTAG00000047807	15.38	15.44	16.08	14.84	16.2	14.08	8.05	7.79	7.46	-0.0558209	-1.00926	0.604645	7.34e-47	SAPCD2
ENSBTAG00000009115	0.86	0.71	0.73	0.92	0.77	0.83	0.36	0.42	0.22	0.13179	-1.20163	0.605857	0.000736382	SPSB4
ENSBTAG00000010399	0.13	0.15	0.13	0.15	0.13	0.05	0.3	0.39	0.31	-0.313158	1.2863	0.607616	0.000384794	TXNDC16
ENSBTAG00000022801	8.96	9.14	8.12	9.2	9.31	8.21	3.29	4.17	3.14	0.0272523	-1.3066	0.609664	1.14e-30	GABPB1
ENSBTAG00000020540	0.58	0.29	0.43	0.43	0.33	0.34	1.28	1.07	1.01	-0.241008	1.36995	0.609706	5.26e-06	TMEM198
ENSBTAG00000054057	0.29	0.66	0.4	0.53	0.33	0.26	0.15	0.06	0.05	-0.269461	-2.37638	0.611263	0.000359946	NRG1
ENSBTAG00000009673	0.04	0.15	0.11	0.11	0.22	0.06	0.36	0.36	0.21	0.378512	1.63227	0.613144	0.0106727	SLC9B1
ENSBTAG00000037885	0.04	0	0.02	0.01	0	0.01	0.18	0.21	0.24	-1.58496	3.39232	0.615666	0.000218727	PCDHB1
ENSBTAG00000046573	2.01	2.28	2.15	2.23	2.22	2.11	0.79	0.98	0.52	0.0266351	-1.49171	0.617214	3.8e-13	PGBD1
ENSBTAG00000054085	0.79	1.18	0.75	1.03	0.9	1.01	2	2.57	2.16	0.11221	1.307	0.617969	1.27e-09	SELENOP
ENSBTAG00000024974	1.24	0.96	0.97	1.33	1.29	0.84	2.09	2.57	2.15	0.126289	1.10317	0.620165	9.25e-06	HEXIM2
ENSBTAG00000049473	0.03	0.03	0.02	0.04	0.04	0.04	0.1	0.14	0.14	0.584963	2.24793	0.620327	0.00578491	OPRL1
ENSBTAG00000039711	0.7	0.68	0.71	0.64	0.75	0.87	0.23	0.28	0.19	0.11282	-1.57808	0.621064	7.72e-06	ZFP62
ENSBTAG00000049201	0.08	0.04	0.07	0.04	0.04	0.04	0.22	0.11	0.25	-0.662965	1.61005	0.621294	0.0452321	-
MSTRG.12209	1.21	1.25	1	0.94	1.38	1.23	3.04	2.84	2.56	0.037047	1.28647	0.622594	1.2e-54	--
ENSBTAG00000023039	0.21	0.22	0.05	0.08	0.04	0.36	0.49	0.34	0.54	0	1.51307	0.623109	0.0282998	DUSP13
ENSBTAG00000054572	0.05	0.06	0.06	0.05	0.09	0.06	0.22	0.21	0.24	0.234465	1.97863	0.625078	3.5e-09	PEG3
ENSBTAG00000053565	0.02	0	0.03	0.05	0.05	0	0.16	0.18	0.11	1	3.16993	0.626804	0.0177984	-
ENSBTAG00000020060	1.49	2.13	2.09	1.9	2.15	1.9	4.27	4.99	4.78	0.0593989	1.29798	0.627697	3.03e-21	TXNIP
ENSBTAG00000012159	158.17	152.9	157.85	151.23	161.01	154.52	72.99	77.45	67.12	-0.00666088	-1.10793	0.627986	1.54e-89	CNBP
ENSBTAG00000031625	0.16	0.07	0.15	0.19	0.13	0.14	0.66	0.57	0.65	0.275634	2.30666	0.629267	1.35e-07	HRH3
ENSBTAG00000043992	0.04	0.17	0.15	0.13	0.16	0.02	0.04	0.04	0	-0.215729	-2.16993	0.632329	0.028978	RNF180
ENSBTAG00000002640	0.82	0.79	0.61	0.74	0.81	0.77	1.94	1.83	1.83	0.0635651	1.33487	0.632953	2.15e-20	KALRN
ENSBTAG00000055281	0.42	0.53	0.32	0.17	0.4	0.5	0.9	1.11	0.99	-0.247218	1.24013	0.633015	0.000129472	-
ENSBTAG00000015198	0.21	0.28	0.24	0.21	0.24	0.2	0.48	0.6	0.55	-0.167457	1.1589	0.634652	1.21e-05	DZIP1L
ENSBTAG00000010470	13.74	14.31	12.99	11.87	13.94	13.06	5.62	6.96	4.17	-0.0783736	-1.29287	0.637501	1.45e-15	UQCC3
ENSBTAG00000018009	0.09	0.14	0.13	0.2	0.12	0.15	0.31	0.27	0.36	0.384664	1.38466	0.637748	0.0485016	-
ENSBTAG00000019550	2.65	2.92	2.8	2.85	2.65	2.47	6.32	6.62	6.99	-0.0706479	1.25164	0.63886	1.05e-54	TBC1D2
ENSBTAG00000011186	0.02	0.05	0.02	0.02	0.03	0.01	0.65	0.51	0.34	-0.584963	4.05889	0.639614	1.94e-12	BEST1
ENSBTAG00000008155	0.25	0.29	0.21	0.24	0.23	0.43	0.69	0.74	0.72	0.263034	1.51937	0.640087	0.000644138	SUN3
ENSBTAG00000003632	0.36	0.6	0.47	0.47	0.5	0.47	1.15	1.77	1.02	0.0100537	1.46218	0.641951	3.29e-09	CYP39A1
ENSBTAG00000000413	0.88	1.15	1.37	1.18	1.27	1.3	2.84	4.33	3.85	0.141356	1.69652	0.642054	1.07e-09	NRTN
ENSBTAG00000018994	0.06	0.11	0.13	0.11	0.03	0.06	0.94	0.71	1.51	-0.584963	3.39689	0.645468	2.06e-08	TNFSF10
ENSBTAG00000012412	6.07	6.09	6.72	5.89	6.66	6.4	3.07	3.06	3.15	0.00533908	-1.02466	0.648329	4.21e-40	URB1
ENSBTAG00000002469	0	0	0.03	0.02	0.02	0	0.17	0.12	0.08	0.415037	3.62449	0.650288	0.00114379	KANK3
ENSBTAG00000018669	0.09	0.16	0.07	0.1	0.12	0.04	0.15	0.4	0.32	-0.29956	1.44294	0.651725	0.00378944	PLB1
ENSBTAG00000015341	0.23	0.16	0.21	0.37	0.11	0.03	0.56	0.63	0.41	-0.234465	1.41504	0.65174	0.00705141	DEPTOR
ENSBTAG00000001354	1.69	1.64	1.95	1.79	2.03	1.63	0.56	0.84	0.52	0.0457183	-1.45943	0.652897	4.07e-11	INPP5E
ENSBTAG00000000473	0.06	0.05	0.04	0.09	0.03	0.07	0.14	0.14	0.14	0.341037	1.48543	0.655915	0.00209743	ATP10D
ENSBTAG00000049217	0.05	0.3	0	0.2	0.21	0.11	1.44	0.59	1.31	0.571157	3.25442	0.656276	3.03e-05	-
ENSBTAG00000046096	2.53	3.55	3.56	2.73	2.68	3.02	1.93	1.47	0.83	-0.193501	-1.18838	0.656703	0.0125312	H4C9
ENSBTAG00000025424	0.27	0.34	0.46	0.34	0.39	0.4	1.04	0.87	0.99	0.078712	1.43844	0.658197	1.33e-13	NOTCH4
ENSBTAG00000015849	0.61	1.16	0.8	0.75	0.62	0.87	1.87	2.12	1.64	-0.19827	1.13137	0.660219	0.000466587	PNPLA4
ENSBTAG00000017819	6.24	6.2	6.46	6.09	6.69	6.51	12.24	12.97	12.61	0.0294669	1.00076	0.661916	3.58e-23	PMVK
ENSBTAG00000017450	2.93	4	3.51	3.47	3.12	3.65	8.43	11.76	8.46	-0.027906	1.45641	0.663088	1.87e-16	KLHL24
ENSBTAG00000001936	0.05	0.05	0.05	0.08	0.05	0.05	0.47	0.44	0.56	0.263034	3.29278	0.664659	5.91e-09	PCK1
ENSBTAG00000020869	1.15	1.32	1.29	1.35	1.32	1.25	0.48	0.48	0.47	0.060121	-1.39472	0.665459	1.18e-06	DDC
ENSBTAG00000030885	0	0.02	0	0	0.01	0.02	0.04	0.04	0.06	0.584963	2.80735	0.666824	0.0449525	SSC5D
ENSBTAG00000018604	2.02	2.33	2.26	2.3	1.99	2.1	4.95	4.73	5.16	-0.0488343	1.16677	0.666965	1.66e-30	SEMA4G
ENSBTAG00000034384	0.34	0.52	0.36	0.53	0.3	0.45	1.14	0.86	0.7	0.0692627	1.14608	0.667923	1.27e-06	VWA3B
ENSBTAG00000001920	4.11	4.16	4.02	3.66	4.27	3.94	1.45	1.95	1.36	-0.050165	-1.36845	0.672405	1.98e-14	POLQ
ENSBTAG00000016881	0.06	0.02	0.03	0.02	0.04	0.02	0.33	0.17	0.21	-0.459432	2.69032	0.672462	1.16e-05	ANPEP
ENSBTAG00000006592	0.21	0.38	0.23	0.22	0.25	0.27	0.61	0.77	0.6	-0.148099	1.2718	0.672541	2.89e-06	SGSM1
ENSBTAG00000014498	1.57	1.57	1.13	1.4	1.23	1.3	3.14	2.9	2.56	-0.119707	1.0101	0.673305	1.88e-08	UNC93A
ENSBTAG00000007870	3.83	4.05	3.4	3.59	3.67	3.48	8.13	7.98	8.19	-0.0707731	1.10719	0.673673	1.13e-31	FKBP14
ENSBTAG00000014549	25.78	24.11	25.66	23.29	28.31	25.38	11.46	10.44	11.58	0.0270519	-1.17413	0.673779	5.25e-54	GNL3
ENSBTAG00000007881	0.25	0.26	0.16	0.24	0.3	0.25	5.48	5.06	8.62	0.237692	4.83779	0.674406	5e-47	IFIT1
ENSBTAG00000018808	1.74	1.37	1.41	1.47	1.26	1.19	5.21	4.9	4.76	-0.205469	1.71801	0.675058	7.06e-23	SLC25A35
ENSBTAG00000049722	0.28	0.33	0.13	0.32	0.15	0.31	0.5	0.68	0.59	0.0759489	1.25815	0.675491	0.000643874	TSACC
ENSBTAG00000013278	2.59	2.45	2.45	2.95	2.72	2.1	5.73	6.13	4.83	0.0529489	1.15595	0.676052	4.52e-11	MAGIX
ENSBTAG00000008567	0.03	0.06	0.03	0.04	0.06	0.04	0.14	0.17	0.07	0.222392	1.66297	0.676862	0.00397181	DLEC1
ENSBTAG00000019667	13.78	14.89	15.22	15.3	13.85	12.79	5.68	6.47	4.56	-0.0655654	-1.39318	0.679523	8.74e-28	RNF187
ENSBTAG00000008827	0.13	0.06	0.06	0.08	0.23	0.08	0.36	0.45	0.39	0.641546	2.26303	0.682309	2.53e-08	SPOCK2
ENSBTAG00000014596	0.03	0.01	0.02	0.03	0.03	0.03	0.13	0.13	0.16	0.584963	2.80735	0.684835	0.00296571	EFHD1
ENSBTAG00000003489	0.47	0.39	0.19	0.35	0.25	0.37	1.33	1.58	1.21	-0.114333	1.97226	0.685565	1.13e-07	IPCEF1
ENSBTAG00000007216	1.08	0.74	0.85	0.73	1.19	0.93	0.46	0.21	0.34	0.0941222	-1.40248	0.693769	0.000653633	DPF1
ENSBTAG00000014707	0.42	0.11	0.06	0	0.24	0.18	20.03	15.95	26.24	-0.490326	6.72052	0.694396	1.1e-31	ISG15
ENSBTAG00000016217	1.29	1.43	2.02	1.23	1.3	1.71	3.45	3.7	3.71	-0.160823	1.19607	0.695236	9.02e-13	RBM43
ENSBTAG00000000246	2.13	2.38	2.67	2.51	2.08	2.12	4.87	5.34	4.69	-0.0976711	1.05326	0.695567	3.21e-14	ME3
ENSBTAG00000018418	0.15	0.44	0.54	0.34	0.26	0.31	0.19	0	0.04	-0.312384	-2.29662	0.697089	0.0401568	TMEM74B
ENSBTAG00000015829	0.51	0.44	0.28	0.38	0.25	0.45	1.32	1.46	1.01	-0.187627	1.62354	0.697785	6.75e-09	ENPP5
ENSBTAG00000000057	0.4	0.47	0.43	0.52	0.59	0.34	1.26	1.61	1.39	0.157541	1.71234	0.698	9.52e-17	THBS3
ENSBTAG00000021713	3.4	2.83	3.13	2.7	2.83	3.31	1.26	1.51	1.5	-0.0824622	-1.13227	0.698202	1.18e-17	MAMLD1
ENSBTAG00000044048	2.01	1.49	1.68	1.8	2.07	1.49	3.86	3.38	3.74	0.0492809	1.08385	0.699264	1.39e-12	LMBR1L
ENSBTAG00000001806	0.59	0.48	0.44	0.45	0.58	0.57	1.48	1.8	1.95	0.0835234	1.79226	0.701584	2.9e-20	IQCD
ENSBTAG00000005251	0.03	0.04	0.08	0.06	0.05	0.09	0.18	0.24	0.14	0.415037	1.90046	0.703286	0.0150643	-
ENSBTAG00000004022	0.09	0.12	0.15	0.1	0.14	0.18	0.25	0.24	0.32	0.222392	1.16993	0.705923	0.0387573	PLAG1
ENSBTAG00000009885	3.88	3.88	3.29	3.44	3.73	3.42	1.77	1.71	1.59	-0.0613438	-1.12399	0.706153	1.41e-18	TACO1
ENSBTAG00000037703	32.31	29.14	31.25	30.69	32.28	29.27	15.81	15.19	14.62	-0.00717683	-1.0229	0.708604	1.63e-65	MICALL1
ENSBTAG00000009796	4.75	4.42	4.97	4.56	4.76	4.24	13.37	12.28	12.65	-0.0604249	1.43756	0.711516	7.92e-62	PIGV
ENSBTAG00000004344	8.14	7.76	8.54	7.99	7.71	7.86	28.36	28.09	28.91	-0.0529047	1.80432	0.712702	3.18e-186	ACSL1
ENSBTAG00000020924	0.36	0.16	0.22	0.28	0.13	0.23	0.47	0.65	0.4	-0.209453	1.03847	0.713622	0.0232535	FBXW9
ENSBTAG00000011063	1.58	1.93	1.55	1.45	1.37	2.71	4.06	3.72	4.65	0.128142	1.29662	0.713662	3.31e-23	CTSO
ENSBTAG00000008711	10.31	9.29	10.8	10.6	11.59	8.67	3.47	4.05	3.14	0.0216667	-1.51186	0.717548	7.85e-29	BOK
ENSBTAG00000003387	0.25	0.17	0.14	0.25	0.07	0.14	1	0.71	0.78	-0.283793	2.15265	0.71823	1.22e-06	PIP5KL1
ENSBTAG00000025442	0.86	0.86	0.94	0.97	0.87	0.94	1.85	1.91	1.67	0.0636586	1.02953	0.719574	4.11e-07	HSPA1L
ENSBTAG00000037795	0.05	0.09	0.11	0.09	0.02	0.16	0.3	0.21	0.15	0.111031	1.40054	0.720471	0.0219521	CYP2C87
ENSBTAG00000022294	16.74	17.62	15.94	16.26	15.75	16.78	45.14	40.96	42.43	-0.0439729	1.35347	0.721466	6.24e-120	FADS1
ENSBTAG00000017964	1.25	1.27	1.44	1.61	1.17	1.26	2.38	3.16	2.66	0.0288549	1.05012	0.723901	5.18e-07	LRRC51
ENSBTAG00000031609	21.65	22.06	23.05	22.26	23.28	21.9	10.3	10.58	10.57	0.0146206	-1.08592	0.723948	1.63e-71	THAP12
ENSBTAG00000006610	0.58	0.56	0.63	0.78	0.6	0.48	1.43	1.43	1.13	0.0715533	1.17264	0.730173	2.85e-07	XRRA1
ENSBTAG00000016465	41.84	45.77	39.14	42.62	39.29	44.36	127.46	107.99	121.32	-0.00547383	1.49301	0.730833	1e-113	DHCR7
ENSBTAG00000053996	0.09	0.09	0.06	0.07	0.09	0.06	0.03	0.01	0.03	-0.125531	-1.77761	0.730838	0.0424214	ZNF853
ENSBTAG00000013929	0.51	0.57	0.41	0.3	0.63	0.7	0.8	1.35	1.02	0.12956	1.08917	0.732595	0.00172879	RRAD
ENSBTAG00000031327	31.1	30.71	34.11	29.45	32.85	30.19	14.14	13.81	14.94	-0.0525343	-1.16119	0.734341	8.32e-63	TRMT61A
ENSBTAG00000010896	0.36	0.12	0.13	0.25	0.18	0.25	0.37	0.35	0.63	0.156726	1.14608	0.734382	0.018876	NKX3-2
ENSBTAG00000021829	0.06	0.09	0	0.12	0.09	0	0.36	0.25	0.43	0.485427	2.79355	0.734867	0.00262828	GM2A
ENSBTAG00000016644	0.26	0.14	0.16	0.17	0.12	0.21	0.05	0.06	0.03	-0.163499	-2	0.735634	0.00162568	LVRN
ENSBTAG00000015059	0.05	0.07	0.12	0.04	0.26	0	0.42	0.58	0.59	0.321928	2.72792	0.736589	1.71e-05	MMP13
ENSBTAG00000001021	0	0.01	0	0	0.01	0.01	0.04	0.06	0.08	1	4.16993	0.736852	0.0232999	CYP1A1
ENSBTAG00000001609	3.2	3.08	2.25	2.82	2.93	2.97	5.39	6.06	6.37	0.0317824	1.06288	0.737644	3.65e-11	MAP2K6
ENSBTAG00000055282	0.28	0.29	0.36	0.49	0.15	0.12	0.63	0.84	0.87	-0.291231	1.33121	0.738604	0.00259632	CLDN2
ENSBTAG00000011820	0.03	0.06	0.03	0.17	0	0	0.17	0.19	0.37	0.5025	2.60486	0.738721	0.0125478	DAPK2
ENSBTAG00000007353	0.39	0.52	0.55	0.4	0.53	0.39	1.24	1.1	0.78	-0.14543	1.09558	0.739254	0.000268541	DLX4
ENSBTAG00000030162	0.16	0.08	0.2	0.19	0.14	0.16	0.04	0.03	0.04	0.155278	-2	0.739624	0.0035216	AXIN2
ENSBTAG00000012892	0	0	0.03	0.03	0	0.03	0.06	0.16	0.11	1	3.45943	0.743482	0.0489111	C17H22orf31
ENSBTAG00000001058	0.19	0.18	0.15	0.2	0.09	0.16	0.07	0.04	0	-0.208587	-2.24101	0.744091	0.0101886	SRPK3
ENSBTAG00000012936	20.84	21.29	20.72	21.51	19.84	19.34	11.4	8.63	11.33	-0.0504539	-1.00299	0.746266	3.31e-17	THYN1
ENSBTAG00000032821	0.07	0.04	0.05	0.1	0.03	0.06	0.11	0.19	0.17	0.247928	1.55459	0.749218	0.0162096	SCEL
ENSBTAG00000013706	2.24	2.15	1.86	1.72	2.1	2.12	4.69	3.92	4.14	-0.0733933	1.02857	0.751091	8.53e-16	MEGF9
ENSBTAG00000050181	1.63	1.19	0.66	1.56	1.15	1.05	0.63	0.31	0.54	0.111645	-1.23349	0.751839	0.0121832	-
ENSBTAG00000009024	0.1	0.23	0.17	0.19	0.18	0.19	0.31	0.46	0.27	0.163499	1.05658	0.752232	0.0114895	KCND1
ENSBTAG00000015666	0.65	0.87	0.49	0.58	0.58	0.65	1.74	1.25	1.53	-0.151206	1.16913	0.752812	1.52e-05	-
ENSBTAG00000002844	1.89	1.82	1.79	1.71	1.96	1.95	4.06	3.78	4.28	0.0311385	1.13989	0.75494	1.18e-27	PPFIA3
ENSBTAG00000010427	0.87	0.69	1.38	0.84	0.86	0.97	0.51	0.62	0.31	-0.138976	-1.02975	0.755813	0.000183572	RASSF5
ENSBTAG00000020261	0.59	0.76	0.69	0.72	0.59	0.56	2.31	1.96	2.18	-0.125531	1.66073	0.75587	3.15e-14	CDH26
ENSBTAG00000016203	6.34	5.78	6.36	5.97	6.61	6	2.96	3.29	2.82	0.00778575	-1.02679	0.75593	1.62e-15	ZNF16
ENSBTAG00000010652	0.05	0.01	0.02	0.03	0.03	0.03	0.05	0.2	0.1	0.169925	2.12928	0.756958	0.0157238	PDE4C
ENSBTAG00000012219	0.03	0.03	0.02	0.02	0.03	0.04	0.13	0.21	0.26	0.169925	2.90689	0.757097	1.32e-09	CSPG4
ENSBTAG00000020047	5.18	4.9	5.8	5.58	5.2	5.14	2.39	2.7	2.48	0.00362942	-1.06885	0.757183	2.62e-18	MON1A
ENSBTAG00000003165	0.5	0.53	0.37	0.52	0.37	0.43	1.03	1.26	1.22	-0.0848889	1.32604	0.761697	4.09e-15	ADAMTS9
ENSBTAG00000016627	0.24	0.28	0.2	0.18	0.35	0.27	0.67	0.37	0.42	0.152003	1.0199	0.762089	0.00579822	WASF1
ENSBTAG00000011511	0.77	0.54	0.68	0.79	0.63	0.67	3.81	3.44	3.95	0.0707345	2.49266	0.765102	2.37e-36	-
ENSBTAG00000016470	2.23	1.67	1.41	2.15	2.08	1.52	4.15	3.74	3.56	0.11485	1.10856	0.765138	6.26e-16	NADSYN1
ENSBTAG00000035144	0.99	0.96	0.95	0.79	0.73	1.15	0.37	0.57	0.39	-0.119213	-1.12463	0.767101	0.00245398	PLCXD1
ENSBTAG00000001663	1.01	0.44	0.25	0.88	0.43	0.17	0.13	0	0.31	-0.199938	-1.94996	0.767395	0.0107744	PDF
ENSBTAG00000010164	0.02	0.01	0.04	0.03	0.05	0.02	0.08	0.12	0.07	0.514573	1.94753	0.768058	0.0286251	ESPNL
ENSBTAG00000012774	3.06	2.77	2.86	2.98	2.98	2.8	1.45	1.5	1.15	0.0115747	-1.08373	0.768206	1.62e-11	RAB7B
ENSBTAG00000009643	0.77	1.09	0.53	0.74	0.75	0.79	2	1.94	2.22	-0.0679768	1.36592	0.768825	6.87e-11	ZBTB25
ENSBTAG00000001796	0.6	0.54	0.5	0.62	0.63	0.46	1.25	1.4	1.05	0.0603005	1.17383	0.770514	3.51e-06	CATSPERD
ENSBTAG00000012725	0.34	0.51	0.57	0.47	0.68	0.5	1.13	1.11	0.97	0.216575	1.17668	0.770754	4.12e-05	C10H14orf93
ENSBTAG00000054194	0	0.02	0	0.03	0	0	0.2	0.02	0.06	0.584963	3.80735	0.771484	0.0142524	SH2D1B
ENSBTAG00000047591	1.83	1.86	1.96	1.68	1.98	1.66	1.17	0.58	0.93	-0.0868246	-1.07602	0.772845	0.000280951	C23H6orf141
MSTRG.8158	0.57	0.53	0.52	0.44	0.58	0.52	2.23	2.33	1.88	-0.0730635	1.99107	0.772874	3.35e-55	pol
ENSBTAG00000021959	0.88	0.77	1.16	0.75	1.12	1.01	2.42	2.73	3.09	0.0354987	1.55207	0.773798	5.67e-15	CDC20B
ENSBTAG00000016096	0	0.03	0	0.01	0	0	0.48	0.33	0.48	-1.58496	5.42626	0.774757	3.83e-07	SYP
ENSBTAG00000019094	8.54	8.03	8.98	8.07	8.94	7.7	3.95	3.7	3.73	-0.0482283	-1.16682	0.776176	3.51e-22	NLE1
ENSBTAG00000005741	0.67	0.64	0.61	0.74	0.54	0.74	1.67	1.17	1.82	0.073249	1.27922	0.776632	8.11e-06	DLX2
ENSBTAG00000015439	0.01	0.01	0	0.01	0	0.03	0.04	0.06	0.1	1	3.32193	0.776768	0.0481132	-
ENSBTAG00000054469	0.31	0.2	0.25	0.25	0.26	0.28	0.1	0.04	0.1	0.0558532	-1.66297	0.778546	0.00119962	SLC25A53
ENSBTAG00000039705	38.33	34.7	39.43	34.91	38.63	35.82	17.47	17.47	18.41	-0.0403268	-1.07585	0.779586	4.35e-60	HGH1
ENSBTAG00000017289	0.01	0.03	0.03	0.01	0.04	0	0.18	0.12	0.13	-0.485427	2.61891	0.781546	4.51e-05	MCF2L
ENSBTAG00000019421	0.3	0.15	0.2	0.25	0.16	0.16	0.06	0.12	0.05	-0.189478	-1.49881	0.784295	0.0210272	DACT1
ENSBTAG00000007240	1.91	2.11	1.89	1.45	2.08	2.05	0.9	1.09	0.89	-0.082893	-1.03709	0.784988	9.45e-06	ZCCHC4
ENSBTAG00000000359	34.92	33.53	39.32	37.6	35.63	37.22	17.43	15.58	17.07	0.0354378	-1.10565	0.786921	1.84e-56	EIF3J
ENSBTAG00000000275	1.16	1.37	1.36	1.28	1.22	1.43	2.89	3.39	3.18	0.0147592	1.28207	0.787949	1.3e-26	PARP11
ENSBTAG00000003068	112.17	129.32	107.18	119.86	108.19	121.33	238.29	247.69	230.09	0.00293479	1.03824	0.788151	1.46e-72	MSMO1
ENSBTAG00000048660	0.01	0.09	0.03	0.06	0.03	0.01	0	0	0	-0.378512	-5.43741	0.788526	0.0215121	C19H17orf113
ENSBTAG00000007616	0.08	0.22	0.04	0.18	0	0.23	1.12	1.51	1.64	0.270089	3.65063	0.789571	2.13e-09	TMED6
ENSBTAG00000009363	4.09	4.24	4.33	4.04	4.51	3.61	2.03	1.5	1.75	-0.0581342	-1.26167	0.790415	2.26e-14	GINS3
ENSBTAG00000010138	0.7	0.69	0.64	0.7	0.51	0.69	1.49	1.72	1.47	-0.0954803	1.20503	0.791291	5.14e-10	SEMA3B
ENSBTAG00000019716	0	0.04	0.08	0.11	0.04	0	0.29	0.49	0.25	0.321928	3.10154	0.792276	8.71e-05	CXCL8
ENSBTAG00000009091	5.58	5.57	5.36	5.17	5.24	5.59	11.18	11.63	11.92	-0.0452682	1.07284	0.792697	1.92e-58	RNASEL
ENSBTAG00000021775	0.02	0	0	0.01	0.02	0	0.07	0.09	0.04	0.584963	3.32193	0.79343	0.0195658	SLC4A9
ENSBTAG00000013861	0.51	0.63	0.56	0.54	0.54	0.66	1.63	0.85	1.12	0.0335526	1.08246	0.794737	1.71e-06	SLC8A1
ENSBTAG00000045857	39.56	36.11	36.74	38.01	39.22	34.71	16.13	18.26	16.62	-0.00604473	-1.13992	0.795527	2.34e-38	MCRIP2
ENSBTAG00000012035	0	0.03	0.01	0	0.01	0.01	0.09	0.1	0.07	-1	2.70044	0.795719	0.0240304	EXOC3L1
ENSBTAG00000037803	2.48	1.84	1.8	1.98	1.87	1.72	0.98	1.08	0.87	-0.135854	-1.06263	0.796542	5.41e-06	ZNF197
ENSBTAG00000019432	0.7	0.88	0.6	0.49	0.75	0.81	1.26	1.53	1.97	-0.0887042	1.12663	0.798926	0.000140871	-
ENSBTAG00000053806	0.1	0.1	0.04	0.06	0.08	0.15	1.89	1.66	2.56	0.273018	4.67007	0.799471	3.82e-23	-
ENSBTAG00000004246	0.04	0.09	0.02	0.07	0.01	0.04	0.14	0.1	0.2	-0.321928	1.55254	0.804259	0.044446	H6PD
ENSBTAG00000030932	0	0.05	0	0.02	0.02	0.03	0.34	0.44	0.47	0.485427	4.64386	0.804399	1.34e-06	IFI44L
ENSBTAG00000007423	0.11	0.06	0.05	0.12	0.03	0.03	0.02	0	0	-0.289507	-3.45943	0.807204	0.0179147	TNFRSF11B
ENSBTAG00000000667	0.08	0.24	0.21	0.11	0.34	0.14	1.1	1.19	1.02	0.154723	2.64277	0.808544	6.8e-11	APOL3
ENSBTAG00000019627	0	0	0.04	0.02	0	0.04	0.19	0.13	0.18	0.584963	3.64386	0.808965	0.00284949	THY1
ENSBTAG00000011445	0.1	0.18	0.14	0.11	0.17	0.18	0.41	0.33	0.51	0.131245	1.57347	0.810213	0.000295972	TMEM8B
ENSBTAG00000008898	0.65	0.58	0.29	0.48	0.41	0.48	0.26	0.28	0.09	-0.149895	-1.27065	0.811847	0.0475427	GBX2
ENSBTAG00000000552	0	0	0	0	0	0.01	0.12	0.09	0.04	1.73697	6.38082	0.813421	4.55e-05	DISP2
ENSBTAG00000015297	0	0	0	0.01	0	0	0.03	0.05	0.05	1.73697	5.43741	0.813421	0.00977609	BANK1
ENSBTAG00000016061	0	0	0	0	0	0.01	1.24	0.81	1.47	1.73697	10.1964	0.813421	2.52e-13	RSAD2
ENSBTAG00000037527	0	0	0	0	0.02	0	0.06	0.09	0.08	2.73697	6.26053	0.813421	0.0137469	OAS1Z
ENSBTAG00000039647	0	0	0	0	0	0.01	0.08	0.05	0.03	1.73697	5.73697	0.813421	0.00472168	MGC152010
ENSBTAG00000044192	0	0	0	0	0	0.02	0.06	0.02	0.12	2.73697	6.05889	0.813421	0.00739633	MAF
ENSBTAG00000053807	0	0	0	0	0	0.01	2.28	1.99	3.12	1.73697	11.2664	0.813421	2.67e-18	OAS1X
ENSBTAG00000046750	0.18	0.2	0.11	0.2	0.1	0.25	0.36	0.42	0.35	0.16665	1.20547	0.813649	0.011583	B3GNT3
ENSBTAG00000054505	0.16	0.34	0.16	0.24	0.05	0.47	0.39	1	0.8	0.203533	1.73039	0.81371	0.0123103	-
ENSBTAG00000005702	0	0	0.01	0	0	0	0.06	0.04	0.04	-1.73697	3.80735	0.813906	0.036571	CNGB1
ENSBTAG00000051886	0.49	0.16	0	0.06	0.84	0	1.99	1.4	0.81	0.469485	2.69188	0.814917	0.0176984	-
ENSBTAG00000001287	0.08	0.12	0.08	0.11	0.14	0.04	0.29	0.33	0.36	0.0506261	1.80735	0.816936	0.00596764	-
ENSBTAG00000014355	0.08	0.15	0.06	0.06	0.14	0.06	0.31	0.49	0.32	-0.157541	1.94937	0.819395	5.13e-05	MYCBPAP
ENSBTAG00000021325	0.49	0.47	0.35	0.56	0.34	0.46	0.96	1.35	1.06	0.0540398	1.36318	0.822252	5.63e-07	SLC19A3
ENSBTAG00000015347	1	1.21	1.24	1.16	1.13	0.99	2.4	2.39	2.5	-0.0729005	1.07932	0.822316	6.69e-10	WNT10B
ENSBTAG00000020739	6.15	5.88	7	6.74	6.38	6.37	2.83	2.91	2.39	0.0344585	-1.22695	0.822497	1.89e-24	NXT2
ENSBTAG00000017363	26.36	29.91	27.27	26.81	27.02	27.41	78.99	87.97	85.35	-0.0402769	1.59466	0.824175	7.04e-139	SAT1
ENSBTAG00000040133	0.07	0.08	0.06	0.08	0.09	0.07	0.43	0.27	0.23	0.192645	2.14684	0.824535	0.000245202	C22H3orf20
ENSBTAG00000030933	2.76	3.09	3.03	3.46	2.66	3.26	6.1	6.58	5.53	0.0790282	1.0361	0.824699	3.64e-12	ZNF576
ENSBTAG00000008568	0.04	0.16	0.02	0.04	0.02	0.13	0.2	0.29	0.26	-0.211504	1.76939	0.82559	0.0263498	SLC25A45
ENSBTAG00000007827	0.7	0.47	0.42	0.51	0.44	0.53	0.23	0.27	0.19	-0.10343	-1.20436	0.827887	0.00200851	RCOR2
ENSBTAG00000047658	0.36	0.33	0.41	0.39	0.2	0.43	0.92	1.01	0.8	-0.108934	1.3114	0.82844	2.03e-05	PHF7
ENSBTAG00000010024	0.52	0.64	0.44	0.51	0.64	0.52	1.31	1.15	1.07	0.0617762	1.1416	0.831013	9.82e-05	MMP24
ENSBTAG00000015792	0.14	0.09	0.17	0.17	0.13	0.08	0.31	0.27	0.31	-0.0740006	1.15381	0.832619	6.75e-05	CFAP54
ENSBTAG00000047357	0.76	0.76	0.57	0.46	0.77	0.99	1.69	1.86	2	0.0870567	1.40898	0.833446	0.00010424	RNF208
ENSBTAG00000015535	1.09	0.83	0.97	0.88	1	1.11	1.76	1.65	2.37	0.049076	1	0.833553	1.92e-09	NEK8
ENSBTAG00000001152	0.22	0.28	0.23	0.21	0.18	0.28	0.92	0.87	0.82	-0.123735	1.83808	0.835055	1.5e-06	TLE6
ENSBTAG00000018936	31.72	31.94	31.21	33.08	30.02	32.37	86.62	87.36	88	0.00909551	1.46543	0.838358	6.88e-247	LSS
ENSBTAG00000046580	0.08	0.14	0.08	0.03	0.17	0.13	0.59	0.37	0.78	0.137504	2.53605	0.84324	5.43e-08	DHX58
ENSBTAG00000009206	0.19	0.16	0.03	0.05	0.08	0.19	0.44	0.25	0.4	-0.247928	1.52026	0.843446	0.0249384	FOXS1
ENSBTAG00000004572	0.81	0.87	0.37	0.82	0.73	0.76	1.39	1.7	1.69	0.172269	1.22139	0.844069	1.27e-05	RNF183
ENSBTAG00000055207	126.26	146.94	118.65	130.07	113.54	135.61	430.1	401.49	425.56	-0.0472664	1.68178	0.844833	1.17e-163	SCD
ENSBTAG00000017741	1.39	1.77	1.18	1.54	1.45	1.41	3.24	3.16	3.06	0.0198085	1.12415	0.849632	2.94e-10	HACD4
ENSBTAG00000008433	4.02	3.6	3.33	3.24	4.2	3.61	8.46	8.38	8.27	0.0131155	1.19733	0.849712	6.8e-25	PGAP2
ENSBTAG00000020890	0.16	0.11	0.11	0.11	0.1	0.14	0.29	0.33	0.3	-0.118644	1.27563	0.850402	0.000535855	TRIM66
ENSBTAG00000054103	28.59	28.42	28.09	26.33	28.79	29.34	12.6	12.09	11.24	-0.0108909	-1.24397	0.855574	2.88e-70	SLC66A2
ENSBTAG00000007569	0.15	0.18	0.19	0.22	0.14	0.18	0.02	0.03	0.03	0.0544478	-2.70044	0.855666	0.000539453	TNFRSF11A
ENSBTAG00000009696	0.02	0.03	0.09	0.06	0.03	0.02	0.24	0.15	0.12	-0.347923	1.86507	0.855986	0.0218482	ACTN2
ENSBTAG00000053443	0.65	1.06	0.58	0.75	0.62	0.81	3.14	3.45	3.3	-0.0710195	2.11062	0.856369	4.92e-27	RUM1
ENSBTAG00000009570	0.1	0.2	0.15	0.08	0.11	0.22	1.39	2.08	1.51	-0.134301	3.46815	0.857568	7.92e-29	ANGPTL8
ENSBTAG00000000094	27.92	26.52	28.76	28.07	26.93	27.32	12.6	14.67	13.45	-0.0153405	-1.03085	0.857762	3.81e-41	ATPAF1
ENSBTAG00000008197	0.97	1.74	1.27	1.21	1.2	1.41	3.07	3.2	2.86	-0.0591958	1.19785	0.858348	9.64e-10	EPOR
ENSBTAG00000015095	0	0.06	0.05	0.05	0.03	0.05	0.24	0.19	0.11	0.241008	2.29546	0.858607	9.28e-05	TTC6
ENSBTAG00000012275	0.08	0.07	0.16	0.09	0.09	0.16	0.41	0.4	0.35	0.133267	1.90378	0.858954	0.000286248	ENDOU
ENSBTAG00000039326	0.42	0.41	0.41	0.56	0.43	0.27	1.08	1.32	1.38	0.0230836	1.60805	0.85903	2.23e-08	GCNT2
ENSBTAG00000051609	0	0.05	0.05	0.02	0.02	0.05	0.22	0.25	0.13	-0.152003	2.58496	0.859916	0.00267291	PLPPR3
ENSBTAG00000001835	0.7	0.55	0.62	0.67	0.5	0.6	1.53	1.11	1.74	-0.0792889	1.22789	0.860265	2.82e-08	GJA1
ENSBTAG00000003877	0.34	0.34	0.38	0.36	0.29	0.46	1.08	1.2	1.26	0.0664954	1.73969	0.861676	3.51e-08	ZCCHC24
ENSBTAG00000025667	0.01	0.03	0	0.01	0.02	0.01	0.04	0.09	0.15	0	2.80735	0.862884	0.00512377	ASTN2
ENSBTAG00000040413	0.12	0.2	0.09	0.22	0.07	0.15	0.19	0.45	0.5	0.10188	1.47534	0.865286	0.00596363	CES3
ENSBTAG00000021434	0.66	0.54	0.57	0.6	0.58	0.49	0.3	0.2	0.17	-0.0839013	-1.40152	0.865662	0.00938456	EDN2
ENSBTAG00000015133	0.47	0.56	0.39	0.43	0.47	0.44	1.09	0.71	1.24	-0.0836579	1.09818	0.866031	0.000269638	CCR7
ENSBTAG00000040473	0.85	0.9	0.7	0.8	0.66	0.88	2.34	2	2.35	-0.0662732	1.44922	0.86629	1.59e-34	PCDHGA3
ENSBTAG00000054797	0.69	0.4	0.75	1.17	0	0.97	1.46	2.18	1.25	0.217905	1.41013	0.867374	1.26e-05	-
ENSBTAG00000026384	1.67	1.56	1.51	1.35	1.59	1.6	3.04	3.54	3.16	-0.0621948	1.03903	0.868131	3.27e-08	ZAR1L
ENSBTAG00000000414	0.12	0.31	0.11	0.19	0.15	0.15	0.66	0.81	1.03	-0.140178	2.2109	0.870466	7.01e-06	FUT6
ENSBTAG00000049389	0.15	0.17	0.06	0.16	0.13	0.11	0.02	0.01	0	0.0740006	-3.66297	0.871131	0.00122758	-
ENSBTAG00000010637	1.46	1.37	1.33	1.31	1.32	1.38	3.42	3.25	2.95	-0.0529813	1.20945	0.871698	1.93e-18	ARSG
ENSBTAG00000050388	0.92	0.91	1.05	0.69	1.25	0.82	0.23	0.33	0.36	-0.0614005	-1.64636	0.874094	1.08e-08	KRBA2
ENSBTAG00000007619	7.37	7.23	6.35	6.57	7.74	6.43	3.33	2.43	2.49	-0.0145343	-1.34448	0.874964	2.21e-14	PUSL1
ENSBTAG00000002562	4.93	5	4.26	4.7	4.07	4.99	11.64	12.19	11.83	-0.0443941	1.32943	0.875073	2.15e-44	PRAF2
ENSBTAG00000020178	0.33	0.32	0.21	0.33	0.26	0.3	0.9	0.89	0.68	0.0494687	1.5221	0.875742	9.99e-08	ARSK
ENSBTAG00000040072	3.53	3.88	4.12	3.98	3.98	3.44	1.11	1.53	0.88	-0.0163587	-1.71175	0.877023	4.75e-21	ZNF140
ENSBTAG00000051504	0.49	0.13	0.15	0.28	0.27	0.15	0.65	0.8	0.58	-0.137504	1.39855	0.877842	0.00349786	-
ENSBTAG00000031252	0.79	0.75	0.61	0.73	0.91	0.58	1.54	1.63	1.54	0.046223	1.13139	0.878338	9.8e-05	CD82
ENSBTAG00000045887	0.5	0.64	0.57	0.74	0.44	0.53	0.85	1.56	1.14	0	1.05382	0.879328	0.00255511	DMTN
ENSBTAG00000020520	0.05	0.09	0.08	0.07	0.05	0.07	0.22	0.31	0.18	-0.211504	1.69032	0.88113	0.0248972	RASD1
ENSBTAG00000050907	8.21	7.3	7.92	7.57	8.53	6.54	3.15	4.26	4.04	-0.049483	-1.03301	0.881807	1.09e-06	RPP21
ENSBTAG00000020990	0.39	0.42	0.18	0.31	0.39	0.33	0.73	0.87	0.77	0.0571439	1.25939	0.883145	0.000770505	P2RY14
ENSBTAG00000011936	0.04	0.04	0.01	0.05	0.02	0.01	0.1	0.12	0.11	-0.169925	1.87447	0.886055	0.00838662	ATP8B4
ENSBTAG00000018199	1.58	1.64	1.55	1.69	1.28	1.79	0.83	0.81	0.62	-0.00302769	-1.07767	0.886136	6.77e-06	ZBTB8A
ENSBTAG00000002266	0.81	0.68	0.83	1	0.62	0.7	0.32	0.41	0.33	0	-1.13006	0.887081	0.00411448	NPL
ENSBTAG00000006326	0.8	1.02	0.83	0.81	0.91	0.93	1.95	2.54	2	0	1.29223	0.889215	9.76e-20	ALDH1L2
ENSBTAG00000017103	0.97	1.21	0.95	0.79	1.27	1.09	1.94	2.24	2.27	0.00918917	1.04314	0.889657	1.05e-10	MAP3K13
ENSBTAG00000026307	3.9	3.43	3.39	3.56	3.6	3.46	1.67	1.74	1.24	-0.0135211	-1.205	0.89046	1.16e-22	ZNF629
ENSBTAG00000040206	2.23	1.18	1.7	2.08	1.52	1.53	0.54	0.81	0.67	0.00563553	-1.33897	0.890609	1.61e-06	ZNF770
ENSBTAG00000016296	0.59	0.45	0.94	0.5	0.46	1.01	1.79	1.69	1.99	-0.0073048	1.46604	0.891198	0.000655883	GPD1
ENSBTAG00000005377	2.94	3.13	1.91	2.94	1.75	3.01	9.72	9.04	9.62	-0.0515303	1.83041	0.894751	1.12e-38	SOSTDC1
MSTRG.7198	0.72	0.99	0.67	0.73	0.84	0.73	3.13	3.01	2.77	-0.0493277	1.90446	0.895104	8.79e-35	--
MSTRG.9450	0.64	0.75	0.36	0.52	0.44	0.71	1.52	0.81	1.3	-0.0675068	1.05261	0.895587	0.00430969	--
ENSBTAG00000037781	3.81	4.08	4.82	4.17	4.37	3.79	9.3	7.81	8.54	-0.0437912	1.01299	0.898237	1.36e-13	FKBPL
ENSBTAG00000009198	0.22	0.24	0.33	0.32	0.16	0.36	0.62	0.53	0.55	0.0885367	1.10561	0.89895	0.0135448	ASB9
ENSBTAG00000002497	0.12	0.2	0.32	0.34	0.15	0.34	0.41	0.66	0.22	0.375039	1.01123	0.901182	0.00380073	ELOVL2
ENSBTAG00000016074	5.8	5.95	5.93	5.48	5.76	5.98	11.5	12.35	12.73	-0.0380331	1.04894	0.901539	6.94e-50	ZNF143
ENSBTAG00000011659	2.53	3.01	2.42	2.81	2.48	2.35	7.52	6.92	7.03	-0.0591958	1.43148	0.902466	3.55e-31	PIGZ
ENSBTAG00000014011	1.3	1.78	1.82	1.7	1.53	1.7	0.87	0.89	0.5	0.0088059	-1.11646	0.903131	2.92e-06	TMOD2
ENSBTAG00000006135	0.13	0.14	0.13	0.06	0.23	0.1	0.53	0.21	0.49	-0.0365259	1.62059	0.903884	0.0294603	MAP1LC3A
ENSBTAG00000015261	0.07	0.05	0.05	0.07	0.04	0.04	0.11	0.16	0.17	-0.180572	1.37197	0.904357	0.0185959	CARD14
ENSBTAG00000000046	11.12	8.97	11.44	10.15	10.71	9.81	3.94	3.74	4.22	-0.039897	-1.40576	0.905186	7.49e-19	SURF2
ENSBTAG00000011634	0.7	0.74	0.69	0.92	0.5	0.78	1.67	1.31	1.56	0.0466501	1.09184	0.905857	8.4e-05	ACP3
ENSBTAG00000026481	0.24	0.14	0.3	0.2	0.24	0.26	0.67	0.59	0.68	0.0418202	1.51245	0.908926	4.32e-05	RGS8
ENSBTAG00000018993	0.09	0.18	0.08	0.04	0.14	0.17	0.31	0.24	0.26	0	1.21057	0.909745	0.0329182	ITGB7
MSTRG.4976	73.98	70.29	77.19	70.56	77.24	70.85	27.95	28.83	26.68	-0.0184228	-1.40789	0.911015	3.22e-80	SELENOW
ENSBTAG00000017867	1.12	0.99	0.94	0.82	1.02	1.12	2.52	2.66	2.34	-0.0432121	1.30192	0.912753	1.23e-14	YPEL1
ENSBTAG00000012263	0.06	0.07	0.05	0.06	0.05	0.08	0.14	0.14	0.13	0.0780025	1.18763	0.912776	0.0488724	ASAP3
ENSBTAG00000014187	0.5	0.68	0.76	0.67	0.87	0.59	2.6	4.27	3.88	0.134797	2.47021	0.91417	1.4e-18	PPM1N
ENSBTAG00000021097	0.06	0.04	0.07	0.12	0.03	0.1	0.12	0.08	0.32	0.556393	1.61298	0.914742	0.0467358	PELI3
ENSBTAG00000019246	64.76	75.95	64.94	64.6	63.44	72.68	165.47	159.45	144.99	-0.0350067	1.19219	0.914825	2.92e-75	SC5D
ENSBTAG00000040392	0.04	0.12	0.08	0.1	0.1	0.04	0.23	0.21	0.34	0	1.70044	0.915596	0.00220748	MGC139164
ENSBTAG00000010128	0.11	0.04	0.08	0.12	0.06	0.06	0.65	0.72	0.78	0.0614005	3.22463	0.916367	1.74e-09	NAP1L5
ENSBTAG00000021160	0.07	0.08	0.09	0.08	0.06	0.07	0.18	0.16	0.21	-0.192645	1.1964	0.916597	0.031872	AP1M2
ENSBTAG00000019588	2.54	2.12	2.52	2.54	2.16	2.45	5.96	6.57	6.13	-0.0060406	1.37789	0.916735	8.04e-17	BLA-DQB
ENSBTAG00000021240	0.27	0.22	0.02	0.17	0.12	0.23	0.74	0.96	0.63	0.0280144	2.19176	0.919156	1.19e-06	DCSTAMP
ENSBTAG00000001870	0.12	0.29	0.18	0.12	0.15	0.29	0.77	0.54	0.45	-0.0752881	1.57679	0.921843	0.000117445	CPNE6
ENSBTAG00000017824	1.51	1.75	1.57	1.82	1.45	1.41	2.95	3.74	3.33	-0.0455147	1.05279	0.923503	5.96e-11	IRF8
ENSBTAG00000015032	0.09	0.09	0.04	0.07	0.1	0.03	0.33	0.23	0.38	-0.137504	2.09516	0.926608	0.000111428	CD14
ENSBTAG00000004971	2.85	2.92	2.69	2.72	2.47	2.81	6.25	6.43	6.35	-0.0806577	1.16955	0.927809	2.09e-31	GRAMD1C
ENSBTAG00000032509	0.24	0.3	0.07	0.3	0.14	0.14	0.43	0.67	0.57	-0.0727563	1.45297	0.930009	0.0185548	FAM166B
MSTRG.12128	1.94	2.11	2.2	1.75	2.26	2.07	5.15	5.82	4.44	-0.0397849	1.30194	0.932064	1.8e-20	--
ENSBTAG00000019418	2.87	2.7	2.97	3.01	3.01	2.61	1.32	1.55	1.28	0.0151245	-1.04112	0.935173	1.6e-08	UBE3D
ENSBTAG00000001082	2	1.37	1.41	1.53	1.64	1.58	0.57	0.56	0.55	-0.0090831	-1.50855	0.937079	6.83e-10	SH2D5
ENSBTAG00000016523	0.04	0.02	0.02	0.03	0.01	0.04	0.06	0.08	0.07	0	1.39232	0.938222	0.0019834	DNAH10
ENSBTAG00000053696	1.88	1.9	1.46	1.72	1.7	1.57	3.76	4.38	4.24	-0.070527	1.24037	0.938758	1.28e-26	-
ENSBTAG00000023064	0.21	0.2	0.18	0.17	0.22	0.19	0.31	0.41	0.48	-0.0246621	1.02425	0.940455	0.00660235	-
MSTRG.11435	1.79	1.81	1.97	1.96	1.38	2.21	6.62	9.37	6.4	-0.00518956	2.00711	0.942602	3.73e-21	--
ENSBTAG00000003531	0.03	0.02	0.02	0.02	0.03	0.03	0.05	0.05	0.07	0.192645	1.28011	0.943756	0.0147374	ABCA13
ENSBTAG00000016107	2.14	2.16	1.96	2.62	1.74	2.13	4.18	4.21	4.84	0.0520558	1.07958	0.944085	7.47e-13	PCYT1B
ENSBTAG00000026684	15.36	14.39	15.45	15.32	14.68	14.4	6.71	7.82	6.29	-0.0257631	-1.11835	0.944167	2.28e-44	SYNC
ENSBTAG00000001143	4.2	4.11	4.42	4.42	3.88	4.28	8.93	8.88	9.68	-0.0171005	1.11067	0.944675	1.11e-31	-
ENSBTAG00000014981	2.24	2.31	2.16	2.17	2.29	2.1	4.37	4.53	4.72	-0.032617	1.02134	0.945646	4.43e-19	OTUB2
ENSBTAG00000011622	5.62	6.03	6.98	6.24	6.84	5.07	2.88	3.01	2.81	-0.0376581	-1.09854	0.946346	4.51e-08	C24H18orf21
ENSBTAG00000000958	0.08	0.21	0.16	0.16	0.14	0.14	0.34	0.48	0.43	-0.0324215	1.47393	0.946384	0.00109852	ZSWIM3
ENSBTAG00000014762	1.76	0.75	0.75	1.18	0.98	1.08	3.02	2.9	3.28	-0.00887815	1.49676	0.946873	2.26e-09	ISG20
ENSBTAG00000002398	2.45	2.07	2.55	2.26	2.17	2.59	1.11	1	0.95	-0.0102392	-1.20818	0.947248	3.59e-10	ZNF567
ENSBTAG00000007922	1.56	1.55	2.07	1.64	1.37	1.75	3.78	3.65	3.45	-0.121991	1.07065	0.947611	3e-39	RNF24
ENSBTAG00000020124	4.97	4.52	4.83	4.36	4.6	4.97	9.63	10.12	10.08	-0.0398362	1.05873	0.94899	4.53e-30	HTRA2
ENSBTAG00000052466	52.48	56.67	56.07	54.34	61.11	47.68	26.64	21.67	22.98	-0.0183662	-1.21262	0.949451	6.58e-34	-
ENSBTAG00000047158	2.1	1.72	2.09	1.95	2.06	1.84	0.86	0.81	0.67	-0.0147215	-1.33665	0.950161	1.03e-12	LRFN1
ENSBTAG00000031869	0.84	1.02	0.98	1.09	0.83	0.89	0.3	0.5	0.31	-0.0153208	-1.35533	0.950302	1.42e-05	ZSCAN26
ENSBTAG00000020954	0.14	0.17	0.24	0.14	0.24	0.16	0.08	0.05	0.05	-0.0264722	-1.61143	0.950517	0.0100982	TRIM7
ENSBTAG00000011325	0.17	0.4	0.23	0.23	0.19	0.42	0.6	0.55	0.82	0.0703893	1.30012	0.951206	0.0142018	KHK
ENSBTAG00000007077	0.11	0.02	0.06	0.02	0.06	0.1	0.15	0.23	0.15	-0.0780025	1.47999	0.951515	0.00296663	ABHD1
ENSBTAG00000011343	0.22	0.37	0.32	0.29	0.21	0.34	1.46	1.19	1.73	-0.115477	2.26699	0.953874	3.99e-11	XAF1
ENSBTAG00000020700	5.52	5.85	4.95	5.41	4.94	5.66	14.22	12.58	14.97	-0.0276677	1.35583	0.955082	7.77e-71	CLCN6
ENSBTAG00000038055	6.65	7.12	8.56	6.72	8.47	6.9	3.25	2.64	2.43	-0.0155898	-1.42433	0.955569	1.11e-11	KLF16
ENSBTAG00000003323	16.13	14.8	16.4	14.81	16.46	15.35	7.68	6.88	6.94	-0.0218059	-1.13842	0.957074	8.87e-54	NOL6
ENSBTAG00000012284	0.32	0.15	0.21	0.22	0.22	0.23	0.74	0.48	0.4	-0.0213737	1.25239	0.957856	0.000637612	CLCN2
ENSBTAG00000000191	4.37	3.43	4.11	3.67	4.03	3.94	1.82	1.47	1.62	-0.0330824	-1.27838	0.962381	2.76e-12	SLC25A20
ENSBTAG00000008021	1.52	0.72	0.66	0.73	1.15	1.11	9.53	9.73	13.65	0.0440926	3.5044	0.963005	2.04e-119	-
ENSBTAG00000002271	5.25	5.39	5.31	4.63	4.72	5.47	12.9	12.26	13.32	-0.106011	1.27055	0.963881	5.19e-86	CDADC1
ENSBTAG00000013148	2.52	3.49	2.57	2.71	3.33	2.47	1.34	1.29	1.64	-0.0118185	-1.00674	0.971176	5.48e-05	CLDN1
ENSBTAG00000054839	0.9	0.54	0.78	0.59	0.76	0.81	1.32	1.49	1.67	-0.0395284	1.01294	0.971426	6.92e-05	-
ENSBTAG00000019208	3.37	3.22	3.24	3.08	3.49	3.23	1.37	1.81	1.07	-0.00440967	-1.20973	0.974432	5.35e-15	C29H11orf95
ENSBTAG00000004613	2.15	2.57	1.83	2.5	1.8	2.03	3.96	5.01	4.34	-0.0492894	1.02294	0.975457	1.24e-18	CSGALNACT1
ENSBTAG00000015209	2.58	2.59	2.34	2.51	2.65	2.31	6.05	7.47	6.34	-0.00770467	1.40298	0.977274	5.88e-32	MXD4
ENSBTAG00000050112	0.01	0.06	0.01	0.02	0.01	0.05	0.16	0.08	0.11	0	2.12928	0.9777	0.00667022	SCRT1
ENSBTAG00000013303	28.98	31.57	27.06	31.34	25.79	28.99	124.17	127.4	136.82	-0.0247472	2.14834	0.979463	0	ACSS2
ENSBTAG00000021438	0.41	0.49	0.27	0.4	0.44	0.28	0.79	0.94	1.04	-0.0630098	1.24338	0.980418	0.00118482	ZNF821
ENSBTAG00000009768	0.12	0.04	0.12	0.09	0.04	0.11	1.73	1.25	2.55	-0.222392	4.30378	0.983525	1.5e-13	IFIT3
ENSBTAG00000013107	1.83	1.54	1.61	1.27	1.72	1.7	0.64	0.84	0.75	-0.0865578	-1.1591	0.98449	1.69e-17	SHANK1
ENSBTAG00000040290	0.03	0.03	0	0	0.06	0	0.15	0.19	0.22	0	3.22239	0.986288	0.018495	GSTO2
ENSBTAG00000045588	0.71	0.8	0.5	0.33	0.83	0.69	7.29	6.26	9.13	-0.11967	3.49615	0.986652	3.57e-80	-
ENSBTAG00000021033	0.08	0.05	0	0.05	0.03	0.07	0.19	0.18	0.15	0.206451	2	0.986768	0.0217621	SGK2
ENSBTAG00000018705	0.02	0.03	0.01	0.02	0.03	0.01	0.09	0.06	0.11	0	2.11548	0.992318	0.0178054	ADCY3
ENSBTAG00000008546	0.49	0.32	0.44	0.47	0.57	0.19	1.47	0.77	1.6	-0.0232698	1.61918	0.993224	0.000239314	SYNGR4
ENSBTAG00000049300	0.28	0.27	0.27	0.22	0.42	0.18	0.44	0.73	0.6	0	1.11005	0.993635	0.017702	AARSD1
ENSBTAG00000026381	0	0.01	0.01	0	0.01	0.01	0.08	0.07	0.11	0	3.70044	0.994854	0.0155223	TMEM114
ENSBTAG00000011487	0.09	0.04	0.09	0.06	0.13	0.02	0.31	0.45	0.25	-0.0671142	2.19878	0.994923	0.0017988	PLEKHS1
ENSBTAG00000006789	0.01	0	0.02	0	0.01	0.02	0.07	0.04	0.03	0	2.22239	0.995365	0.0404902	FGD5
ENSBTAG00000001139	0.17	0.15	0.19	0.16	0.18	0.17	0.35	0.42	0.42	0	1.22239	0.995417	0.0101053	ACHE
ENSBTAG00000044138	1.54	1.68	2.42	1.92	1.66	1.96	2.92	4.15	4.21	-0.0258092	1	0.995918	1.3e-06	METTL23
ENSBTAG00000019051	0.14	0.07	0.13	0.06	0.15	0.1	0.42	0.28	0.15	-0.133267	1.32193	0.999174	0.0235962	NAT14
ENSBTAG00000013537	1.13	2.28	1.55	1.63	2.31	1.78	3.09	3.93	2.97	0.205675	1.01014	0.999405	0.000624522	FER1L6
ENSBTAG00000000123	0	0	0.02	0	0	0.01	0.15	0.1	0.03	-1	3.80735	0.999691	0.00574779	HAO2
ENSBTAG00000000914	0	0	0.01	0.01	0	0	0.02	0.04	0.04	0	3.32193	0.999694	0.0280595	OPRK1
ENSBTAG00000015919	0	0.04	0	0	0.03	0	0.4	0.24	0.41	-0.415037	4.71425	0.999697	8.9e-05	PARM1
ENSBTAG00000007556	0	0.02	0	0.02	0	0	0.13	0.14	0.28	0	4.78136	0.9997	0.00506838	DYRK4
ENSBTAG00000009507	0	0	0	0	0	0	0.05	0.07	0.04	0	5.73697	1	0.00916505	PHETA2
ENSBTAG00000013242	0	0	0	0	0	0	0.03	0.11	0.07	0	6.12928	1	0.0477311	MYMK
ENSBTAG00000034349	0	0	0	0	0	0	0.08	0.18	0.02	0	6.54432	1	0.0213212	IFI44
ENSBTAG00000049507	0	0	0	0	0	0	0.13	0.02	0.08	0	6.26053	1	0.0168792	-
