# Supplementary material for: Integrated analysis of microRNA and messenger RNA expression profiles reveals functional microRNA in infectious bovine rhinotracheitis virus-induced mitochondrial damage in Madin-Darby bovine kidney cells
Source: BMC Genomics. 2024 Feb 8;25:158. doi: 10.1186/s12864-024-10042-6 (PMC10851472; doi:10.1186/s12864-024-10042-6)
Supplement: Supplementary file 4 — Additional file 4: Table S4. GO enrichment analysis of differentially expressed mRNAs. [file 12864_2024_10042_MOESM4_ESM.xlsx]

## Sheet: Table S4.
Table S4: GO enrichment analysis of differentially expressed mRNAs
class	GO ID	Description	out (662)	All (17432)	pvalue	p.adjust	Genes
Cellular Component	GO:0005829	cytosol	108	2880	0.574969	0.944979	ENSBTAG00000000191;ENSBTAG00000000275;ENSBTAG00000000359;ENSBTAG00000000697;ENSBTAG00000000914;ENSBTAG00000001609;ENSBTAG00000001666;ENSBTAG00000001920;ENSBTAG00000001936;ENSBTAG00000002849;ENSBTAG00000003387;ENSBTAG00000003458;ENSBTAG00000003948;ENSBTAG00000004011;ENSBTAG00000004022;ENSBTAG00000005183;ENSBTAG00000005251;ENSBTAG00000005504;ENSBTAG00000005816;ENSBTAG00000006135;ENSBTAG00000006366;…
Cellular Component	GO:0000139	Golgi membrane	15	333	0.285304	0.748564	ENSBTAG00000000414;ENSBTAG00000001354;ENSBTAG00000002309;ENSBTAG00000004613;ENSBTAG00000008240;ENSBTAG00000008433;ENSBTAG00000008711;ENSBTAG00000009526;ENSBTAG00000010024;ENSBTAG00000010821;ENSBTAG00000012626;ENSBTAG00000013242;ENSBTAG00000024814;ENSBTAG00000039326;ENSBTAG00000046750
Cellular Component	GO:0005764	lysosome	13	334	0.503976	0.883159	ENSBTAG00000000133;ENSBTAG00000000483;ENSBTAG00000001060;ENSBTAG00000006135;ENSBTAG00000008109;ENSBTAG00000008866;ENSBTAG00000010637;ENSBTAG00000011063;ENSBTAG00000011209;ENSBTAG00000012774;ENSBTAG00000013556;ENSBTAG00000018823;ENSBTAG00000047707
Cellular Component	GO:0016020	membrane	322	8341	0.353273	0.786468	ENSBTAG00000000046;ENSBTAG00000000082;ENSBTAG00000000133;ENSBTAG00000000191;ENSBTAG00000000238;ENSBTAG00000000414;ENSBTAG00000000417;ENSBTAG00000000437;ENSBTAG00000000454;ENSBTAG00000000473;ENSBTAG00000000495;ENSBTAG00000000552;ENSBTAG00000000653;ENSBTAG00000000667;ENSBTAG00000000697;ENSBTAG00000000718;ENSBTAG00000000914;ENSBTAG00000000983;ENSBTAG00000000995;ENSBTAG00000001021;ENSBTAG00000001060;…
Cellular Component	GO:0005874	microtubule	7	281	0.91284	1	ENSBTAG00000000920;ENSBTAG00000008654;ENSBTAG00000011538;ENSBTAG00000013244;ENSBTAG00000016523;ENSBTAG00000030690;ENSBTAG00000047794
Cellular Component	GO:0005739	mitochondrion	42	1308	0.892675	1	ENSBTAG00000000094;ENSBTAG00000000191;ENSBTAG00000000246;ENSBTAG00000000417;ENSBTAG00000001174;ENSBTAG00000001663;ENSBTAG00000001835;ENSBTAG00000003152;ENSBTAG00000003323;ENSBTAG00000003491;ENSBTAG00000004038;ENSBTAG00000004344;ENSBTAG00000006160;ENSBTAG00000006326;ENSBTAG00000007554;ENSBTAG00000007619;ENSBTAG00000007689;ENSBTAG00000008471;ENSBTAG00000008711;ENSBTAG00000009768;ENSBTAG00000009885;…
Cellular Component	GO:0005730	nucleolus	32	728	0.219098	0.732981	ENSBTAG00000000046;ENSBTAG00000000697;ENSBTAG00000001666;ENSBTAG00000003323;ENSBTAG00000003653;ENSBTAG00000004173;ENSBTAG00000004225;ENSBTAG00000007105;ENSBTAG00000007240;ENSBTAG00000007430;ENSBTAG00000008333;ENSBTAG00000009746;ENSBTAG00000009811;ENSBTAG00000011554;ENSBTAG00000011982;ENSBTAG00000012412;ENSBTAG00000012745;ENSBTAG00000014549;ENSBTAG00000014558;ENSBTAG00000014762;ENSBTAG00000015321;…
Cellular Component	GO:0005634	nucleus	219	5832	0.597141	0.958202	ENSBTAG00000000046;ENSBTAG00000000275;ENSBTAG00000000387;ENSBTAG00000000473;ENSBTAG00000000653;ENSBTAG00000000697;ENSBTAG00000000816;ENSBTAG00000000868;ENSBTAG00000000914;ENSBTAG00000001152;ENSBTAG00000001354;ENSBTAG00000001609;ENSBTAG00000001666;ENSBTAG00000001835;ENSBTAG00000001920;ENSBTAG00000002192;ENSBTAG00000002224;ENSBTAG00000002271;ENSBTAG00000002398;ENSBTAG00000002705;ENSBTAG00000002849;…
Cellular Component	GO:0045202	synapse	38	734	0.033068	0.524071	ENSBTAG00000000238;ENSBTAG00000001082;ENSBTAG00000001139;ENSBTAG00000001305;ENSBTAG00000001801;ENSBTAG00000001918;ENSBTAG00000002309;ENSBTAG00000002844;ENSBTAG00000005372;ENSBTAG00000008471;ENSBTAG00000008497;ENSBTAG00000008546;ENSBTAG00000009076;ENSBTAG00000010635;ENSBTAG00000010665;ENSBTAG00000011209;ENSBTAG00000011672;ENSBTAG00000012039;ENSBTAG00000013107;ENSBTAG00000013469;ENSBTAG00000013861;…
Cellular Component	GO:0031982	vesicle	46	937	0.044603	0.566437	ENSBTAG00000000437;ENSBTAG00000000483;ENSBTAG00000001060;ENSBTAG00000001143;ENSBTAG00000001801;ENSBTAG00000001870;ENSBTAG00000002309;ENSBTAG00000002844;ENSBTAG00000006592;ENSBTAG00000008008;ENSBTAG00000008240;ENSBTAG00000008471;ENSBTAG00000008546;ENSBTAG00000009076;ENSBTAG00000009507;ENSBTAG00000010635;ENSBTAG00000010742;ENSBTAG00000011156;ENSBTAG00000011209;ENSBTAG00000011634;ENSBTAG00000012035;…
class	GO ID	Description	out (657)	All (16553)	pvalue	p.adjust	Genes
Molecular Function	GO:0005515	protein binding	292	7481	0.667511	0.793912	ENSBTAG00000000238;ENSBTAG00000000359;ENSBTAG00000000413;ENSBTAG00000000483;ENSBTAG00000000653;ENSBTAG00000000697;ENSBTAG00000000718;ENSBTAG00000000816;ENSBTAG00000000920;ENSBTAG00000000983;ENSBTAG00000001060;ENSBTAG00000001139;ENSBTAG00000001152;ENSBTAG00000001287;ENSBTAG00000001305;ENSBTAG00000001492;ENSBTAG00000001609;ENSBTAG00000001801;ENSBTAG00000001806;ENSBTAG00000001835;ENSBTAG00000001918;…
Molecular Function	GO:0043169	cation binding	142	2851	0.001788	0.120693	ENSBTAG00000000057;ENSBTAG00000000246;ENSBTAG00000000473;ENSBTAG00000000816;ENSBTAG00000000868;ENSBTAG00000000958;ENSBTAG00000001021;ENSBTAG00000001097;ENSBTAG00000001139;ENSBTAG00000001305;ENSBTAG00000001396;ENSBTAG00000001663;ENSBTAG00000001801;ENSBTAG00000001936;ENSBTAG00000002224;ENSBTAG00000002271;ENSBTAG00000002319;ENSBTAG00000002398;ENSBTAG00000002810;ENSBTAG00000002965;ENSBTAG00000003068;…
Molecular Function	GO:0003677	DNA binding	98	2031	0.022288	0.280849	ENSBTAG00000000816;ENSBTAG00000000868;ENSBTAG00000001920;ENSBTAG00000002224;ENSBTAG00000002398;ENSBTAG00000002810;ENSBTAG00000002849;ENSBTAG00000003366;ENSBTAG00000003653;ENSBTAG00000003711;ENSBTAG00000004022;ENSBTAG00000004037;ENSBTAG00000004322;ENSBTAG00000004939;ENSBTAG00000005741;ENSBTAG00000005816;ENSBTAG00000006194;ENSBTAG00000006366;ENSBTAG00000006618;ENSBTAG00000006754;ENSBTAG00000007216;…
Molecular Function	GO:0016740	transferase activity	85	2135	0.505951	0.702675	ENSBTAG00000000275;ENSBTAG00000000414;ENSBTAG00000000483;ENSBTAG00000000697;ENSBTAG00000000816;ENSBTAG00000000995;ENSBTAG00000001058;ENSBTAG00000001374;ENSBTAG00000001609;ENSBTAG00000001920;ENSBTAG00000002224;ENSBTAG00000002321;ENSBTAG00000002497;ENSBTAG00000002965;ENSBTAG00000003000;ENSBTAG00000003387;ENSBTAG00000003948;ENSBTAG00000004011;ENSBTAG00000004038;ENSBTAG00000004066;ENSBTAG00000004613;…
Molecular Function	GO:0032553	ribonucleotide binding	72	1681	0.261186	0.538938	ENSBTAG00000000123;ENSBTAG00000000473;ENSBTAG00000000920;ENSBTAG00000000983;ENSBTAG00000001058;ENSBTAG00000001143;ENSBTAG00000001305;ENSBTAG00000001609;ENSBTAG00000001920;ENSBTAG00000001936;ENSBTAG00000003366;ENSBTAG00000003387;ENSBTAG00000003531;ENSBTAG00000004011;ENSBTAG00000004225;ENSBTAG00000005178;ENSBTAG00000005183;ENSBTAG00000005702;ENSBTAG00000006359;ENSBTAG00000006999;ENSBTAG00000007156;…
Molecular Function	GO:0005524	ATP binding	48	1282	0.687698	0.80849	ENSBTAG00000000473;ENSBTAG00000000920;ENSBTAG00000000983;ENSBTAG00000001058;ENSBTAG00000001305;ENSBTAG00000001609;ENSBTAG00000001920;ENSBTAG00000003366;ENSBTAG00000003387;ENSBTAG00000003531;ENSBTAG00000004011;ENSBTAG00000005178;ENSBTAG00000005183;ENSBTAG00000006359;ENSBTAG00000006999;ENSBTAG00000007556;ENSBTAG00000008142;ENSBTAG00000009091;ENSBTAG00000011156;ENSBTAG00000011538;ENSBTAG00000011562;…
Molecular Function	GO:0003723	RNA binding	39	1090	0.775083	0.854061	ENSBTAG00000000359;ENSBTAG00000001666;ENSBTAG00000003323;ENSBTAG00000003366;ENSBTAG00000004225;ENSBTAG00000005584;ENSBTAG00000005741;ENSBTAG00000007619;ENSBTAG00000007743;ENSBTAG00000007881;ENSBTAG00000008105;ENSBTAG00000008142;ENSBTAG00000009091;ENSBTAG00000009768;ENSBTAG00000009885;ENSBTAG00000011554;ENSBTAG00000012095;ENSBTAG00000012275;ENSBTAG00000012745;ENSBTAG00000014412;ENSBTAG00000014549;…
Molecular Function	GO:0005525	GTP binding	23	361	0.017762	0.280849	ENSBTAG00000001143;ENSBTAG00000001936;ENSBTAG00000004225;ENSBTAG00000007156;ENSBTAG00000008471;ENSBTAG00000010635;ENSBTAG00000012774;ENSBTAG00000012954;ENSBTAG00000013929;ENSBTAG00000014529;ENSBTAG00000014549;ENSBTAG00000017670;ENSBTAG00000018518;ENSBTAG00000018940;ENSBTAG00000020520;ENSBTAG00000021191;ENSBTAG00000021685;ENSBTAG00000022927;ENSBTAG00000030913;ENSBTAG00000034349;ENSBTAG00000034712;…
Molecular Function	GO:0042623	ATPase activity, coupled	10	233	0.446066	0.663848	ENSBTAG00000000983;ENSBTAG00000001305;ENSBTAG00000001920;ENSBTAG00000003531;ENSBTAG00000015338;ENSBTAG00000015666;ENSBTAG00000018237;ENSBTAG00000020661;ENSBTAG00000026428;ENSBTAG00000040477
Molecular Function	GO:0001664	G-protein coupled receptor binding	6	228	0.893733	0.929482	ENSBTAG00000015347;ENSBTAG00000019716;ENSBTAG00000020119;ENSBTAG00000021434;ENSBTAG00000032265;ENSBTAG00000039292
class	GO ID	Description	out (666)	All (17045)	pvalue	p.adjust	Genes
Biological Process	GO:0043170	macromolecule metabolic process	317	8346	0.776153	0.892499	ENSBTAG00000000275;ENSBTAG00000000359;ENSBTAG00000000414;ENSBTAG00000000417;ENSBTAG00000000437;ENSBTAG00000000483;ENSBTAG00000000653;ENSBTAG00000000667;ENSBTAG00000000697;ENSBTAG00000000718;ENSBTAG00000000816;ENSBTAG00000000868;ENSBTAG00000000995;ENSBTAG00000001058;ENSBTAG00000001097;ENSBTAG00000001139;ENSBTAG00000001152;ENSBTAG00000001174;ENSBTAG00000001287;ENSBTAG00000001396;ENSBTAG00000001592;…
Biological Process	GO:0009058	biosynthetic process	220	5038	0.025721	0.439964	ENSBTAG00000000275;ENSBTAG00000000359;ENSBTAG00000000414;ENSBTAG00000000417;ENSBTAG00000000483;ENSBTAG00000000697;ENSBTAG00000000816;ENSBTAG00000000868;ENSBTAG00000001021;ENSBTAG00000001152;ENSBTAG00000001174;ENSBTAG00000001592;ENSBTAG00000001663;ENSBTAG00000001920;ENSBTAG00000001936;ENSBTAG00000002224;ENSBTAG00000002398;ENSBTAG00000002497;ENSBTAG00000002810;ENSBTAG00000002849;ENSBTAG00000003068;…
Biological Process	GO:0023052	signaling	211	5640	0.796151	0.900454	ENSBTAG00000000238;ENSBTAG00000000413;ENSBTAG00000000437;ENSBTAG00000000653;ENSBTAG00000000697;ENSBTAG00000000914;ENSBTAG00000001060;ENSBTAG00000001139;ENSBTAG00000001152;ENSBTAG00000001492;ENSBTAG00000001592;ENSBTAG00000001609;ENSBTAG00000001835;ENSBTAG00000001918;ENSBTAG00000002080;ENSBTAG00000002309;ENSBTAG00000002319;ENSBTAG00000002844;ENSBTAG00000003152;ENSBTAG00000003403;ENSBTAG00000003510;…
Biological Process	GO:0010467	gene expression	189	4740	0.383591	0.706131	ENSBTAG00000000359;ENSBTAG00000000417;ENSBTAG00000000697;ENSBTAG00000000816;ENSBTAG00000000868;ENSBTAG00000000995;ENSBTAG00000001152;ENSBTAG00000001174;ENSBTAG00000001592;ENSBTAG00000001663;ENSBTAG00000001702;ENSBTAG00000001835;ENSBTAG00000001936;ENSBTAG00000002224;ENSBTAG00000002302;ENSBTAG00000002398;ENSBTAG00000002810;ENSBTAG00000002849;ENSBTAG00000003323;ENSBTAG00000003403;ENSBTAG00000003458;…
Biological Process	GO:0006810	transport	148	3526	0.170969	0.588499	ENSBTAG00000000082;ENSBTAG00000000437;ENSBTAG00000000473;ENSBTAG00000000667;ENSBTAG00000000983;ENSBTAG00000001139;ENSBTAG00000001195;ENSBTAG00000001305;ENSBTAG00000001592;ENSBTAG00000001801;ENSBTAG00000001835;ENSBTAG00000001918;ENSBTAG00000002309;ENSBTAG00000002844;ENSBTAG00000003000;ENSBTAG00000003323;ENSBTAG00000003491;ENSBTAG00000003531;ENSBTAG00000003653;ENSBTAG00000003827;ENSBTAG00000004263;…
Biological Process	GO:0023051	regulation of signaling	117	2460	0.01238	0.381891	ENSBTAG00000000238;ENSBTAG00000000437;ENSBTAG00000000653;ENSBTAG00000001060;ENSBTAG00000001139;ENSBTAG00000001152;ENSBTAG00000001592;ENSBTAG00000001609;ENSBTAG00000001835;ENSBTAG00000001918;ENSBTAG00000002080;ENSBTAG00000002309;ENSBTAG00000002319;ENSBTAG00000003403;ENSBTAG00000003510;ENSBTAG00000003531;ENSBTAG00000004023;ENSBTAG00000004037;ENSBTAG00000005251;ENSBTAG00000005377;ENSBTAG00000005431;…
Biological Process	GO:0016310	phosphorylation	69	1849	0.678749	0.847998	ENSBTAG00000000437;ENSBTAG00000001058;ENSBTAG00000001609;ENSBTAG00000001936;ENSBTAG00000003387;ENSBTAG00000003491;ENSBTAG00000004011;ENSBTAG00000004037;ENSBTAG00000004150;ENSBTAG00000004344;ENSBTAG00000005183;ENSBTAG00000006359;ENSBTAG00000006599;ENSBTAG00000007556;ENSBTAG00000007569;ENSBTAG00000008008;ENSBTAG00000008497;ENSBTAG00000009091;ENSBTAG00000009455;ENSBTAG00000010245;ENSBTAG00000010470;…
Biological Process	GO:0042254	ribosome biogenesis	19	290	0.01978	0.439964	ENSBTAG00000000697;ENSBTAG00000001666;ENSBTAG00000003323;ENSBTAG00000003653;ENSBTAG00000004225;ENSBTAG00000007105;ENSBTAG00000007240;ENSBTAG00000009746;ENSBTAG00000009811;ENSBTAG00000011554;ENSBTAG00000011951;ENSBTAG00000012412;ENSBTAG00000012745;ENSBTAG00000016716;ENSBTAG00000018196;ENSBTAG00000019094;ENSBTAG00000019211;ENSBTAG00000045568;ENSBTAG00000049543
Biological Process	GO:0043087	regulation of GTPase activity	17	350	0.210787	0.608797	ENSBTAG00000001918;ENSBTAG00000004037;ENSBTAG00000004552;ENSBTAG00000005448;ENSBTAG00000006359;ENSBTAG00000006592;ENSBTAG00000007156;ENSBTAG00000007916;ENSBTAG00000008497;ENSBTAG00000012263;ENSBTAG00000013133;ENSBTAG00000014189;ENSBTAG00000016739;ENSBTAG00000017846;ENSBTAG00000019550;ENSBTAG00000019627;ENSBTAG00000026481
Biological Process	GO:0001558	regulation of cell growth	12	241	0.234578	0.629005	ENSBTAG00000000483;ENSBTAG00000001801;ENSBTAG00000001870;ENSBTAG00000002080;ENSBTAG00000005675;ENSBTAG00000010138;ENSBTAG00000011489;ENSBTAG00000015181;ENSBTAG00000016739;ENSBTAG00000017103;ENSBTAG00000018604;ENSBTAG00000021240
