# Supplementary material for: Integrated analysis of microRNA and messenger RNA expression profiles reveals functional microRNA in infectious bovine rhinotracheitis virus-induced mitochondrial damage in Madin-Darby bovine kidney cells
Source: BMC Genomics. 2024 Feb 8;25:158. doi: 10.1186/s12864-024-10042-6 (PMC10851472; doi:10.1186/s12864-024-10042-6)
Supplement: Supplementary file 5 — Additional file 5: Table S5. KEGG enrichment analysis of differentially expressed mRNAs. [file 12864_2024_10042_MOESM5_ESM.xlsx]

## Sheet: Table S5.
Table S5: KEGG enrichment analysis of differentially expressed mRNAs
Pathway	out (343)	All (9497)	Pvalue	Qvalue	Pathway ID	Genes	K_IDs
Metabolic pathways	83	1683	0.00126428	0.0860398	ko01100	ENSBTAG00000017741;ENSBTAG00000010821;ENSBTAG00000016465;ENSBTAG00000016470;ENSBTAG00000055208;ENSBTAG00000006160;ENSBTAG00000015980;ENSBTAG00000019979;ENSBTAG00000014439;ENSBTAG00000011839;ENSBTAG00000031814;ENSBTAG00000001936;ENSBTAG00000024814;ENSBTAG00000018936;ENSBTAG00000003000;ENSBTAG00000013099;ENSBTAG00000024493;ENSBTAG00000002497;ENSBTAG00000039326;ENSBTAG00000003387;ENSBTAG00000022294;…	K10703+K01441+K00213+K01950+K00011+K00387+K00665+K13809+K00486+K01641+K17989+K01596+K09657+K01852+K00545+K01623+K11146+K10205+K00742+K13712+K10224+K10226+K00787+K08748+K00767+K13273+K01895+K07413+K01897+K07542+K02154+K00207+K00869+K00798+K00710+K07408+K01832+K00968+K00657+K00940+K16342+K12317+K07420+K20278+K01197+K00507+K13937+K00605+K00029+K13524+K18592+K11517+K01823+K08021+K00799+K09905+K07750+…
Herpes simplex virus 1 infection	29	479	0.00431747	0.111356	ko05168	ENSBTAG00000049500;ENSBTAG00000005584;ENSBTAG00000008142;ENSBTAG00000002398;ENSBTAG00000033563;ENSBTAG00000039075;ENSBTAG00000004939;ENSBTAG00000039861;ENSBTAG00000053807;ENSBTAG00000037527;ENSBTAG00000049201;ENSBTAG00000019588;ENSBTAG00000005816;ENSBTAG00000053996;ENSBTAG00000008008;ENSBTAG00000016203;ENSBTAG00000024492;ENSBTAG00000000868;ENSBTAG00000002810;ENSBTAG00000003366;ENSBTAG00000047707;…	K09228+K21123+K12647+K09228+K09228+K09228+K09228+K14216+K14216+K14216+K09228+K06752+K04693+K09228+K10159+K09228+K07293+K09228+K09228+K12646+K06752+K06752+K01165+K06731+K06731+K06731+K09228+K09228+K08738
Influenza A	18	187	0.000140587	0.0420357	ko05164	ENSBTAG00000008142;ENSBTAG00000016061;ENSBTAG00000039861;ENSBTAG00000053807;ENSBTAG00000037527;ENSBTAG00000020739;ENSBTAG00000003948;ENSBTAG00000019588;ENSBTAG00000018994;ENSBTAG00000005816;ENSBTAG00000003366;ENSBTAG00000047707;ENSBTAG00000012451;ENSBTAG00000009091;ENSBTAG00000008471;ENSBTAG00000030913;ENSBTAG00000019716;ENSBTAG00000022613	K12647+K15045+K14216+K14216+K14216+K14285+K00787+K06752+K04721+K04693+K12646+K06752+K06752+K01165+K14754+K14754+K10030+K08738
Hepatitis C	16	169	0.000394901	0.0590377	ko05160	ENSBTAG00000013148;ENSBTAG00000016061;ENSBTAG00000039820;ENSBTAG00000039861;ENSBTAG00000053807;ENSBTAG00000037527;ENSBTAG00000055282;ENSBTAG00000007881;ENSBTAG00000008409;ENSBTAG00000005816;ENSBTAG00000017514;ENSBTAG00000003366;ENSBTAG00000009091;ENSBTAG00000008471;ENSBTAG00000030913;ENSBTAG00000022613	K06087+K15045+K06087+K14216+K14216+K14216+K06087+K14217+K04377+K04693+K04503+K12646+K01165+K14754+K14754+K08738
NOD-like receptor signaling pathway	16	207	0.00336962	0.111356	ko04621	ENSBTAG00000011765;ENSBTAG00000011511;ENSBTAG00000039861;ENSBTAG00000053807;ENSBTAG00000037527;ENSBTAG00000033545;ENSBTAG00000001143;ENSBTAG00000037634;ENSBTAG00000014529;ENSBTAG00000038233;ENSBTAG00000017670;ENSBTAG00000020060;ENSBTAG00000005816;ENSBTAG00000004037;ENSBTAG00000009091;ENSBTAG00000019716	K08341+K20914+K14216+K14216+K14216+K21100+K20899+K20899+K20899+K20899+K20899+K20910+K04693+K04448+K01165+K10030
Measles	16	210	0.00388138	0.111356	ko05162	ENSBTAG00000008142;ENSBTAG00000039861;ENSBTAG00000053807;ENSBTAG00000037527;ENSBTAG00000004322;ENSBTAG00000016345;ENSBTAG00000025442;ENSBTAG00000005816;ENSBTAG00000017514;ENSBTAG00000008008;ENSBTAG00000021842;ENSBTAG00000003366;ENSBTAG00000004037;ENSBTAG00000008471;ENSBTAG00000030913;ENSBTAG00000022613	K12647+K14216+K14216+K14216+K04379+K05069+K03283+K04693+K04503+K10159+K12560+K12646+K04448+K14754+K14754+K08738
Phagosome	14	199	0.0130434	0.243215	ko04145	ENSBTAG00000017060;ENSBTAG00000000057;ENSBTAG00000004263;ENSBTAG00000012774;ENSBTAG00000019588;ENSBTAG00000007531;ENSBTAG00000008008;ENSBTAG00000015032;ENSBTAG00000021842;ENSBTAG00000038124;ENSBTAG00000013755;ENSBTAG00000047707;ENSBTAG00000012451;ENSBTAG00000026428	K06464+K04659+K02154+K07898+K06752+K08012+K10159+K04391+K12560+K16824+K06588+K06752+K06752+K02155
Rheumatoid arthritis	13	188	0.0186726	0.310173	ko05323	ENSBTAG00000017060;ENSBTAG00000004322;ENSBTAG00000007569;ENSBTAG00000004263;ENSBTAG00000019588;ENSBTAG00000008008;ENSBTAG00000018059;ENSBTAG00000014051;ENSBTAG00000004037;ENSBTAG00000047707;ENSBTAG00000012451;ENSBTAG00000026428;ENSBTAG00000019716	K06464+K04379+K05147+K02154+K06752+K10159+K05412+K05465+K04448+K06752+K06752+K02155+K10030
Tuberculosis	13	214	0.0464147	0.437846	ko05152	ENSBTAG00000017060;ENSBTAG00000020087;ENSBTAG00000004263;ENSBTAG00000019588;ENSBTAG00000008008;ENSBTAG00000015032;ENSBTAG00000021842;ENSBTAG00000038124;ENSBTAG00000047707;ENSBTAG00000012451;ENSBTAG00000026428;ENSBTAG00000012586;ENSBTAG00000022613	K06464+K04515+K02154+K06752+K10159+K04391+K12560+K16824+K06752+K06752+K02155+K04077+K08738
Osteoclast differentiation	12	129	0.00239165	0.111356	ko04380	ENSBTAG00000004322;ENSBTAG00000007569;ENSBTAG00000021358;ENSBTAG00000007531;ENSBTAG00000006194;ENSBTAG00000005816;ENSBTAG00000008182;ENSBTAG00000001609;ENSBTAG00000007423;ENSBTAG00000021842;ENSBTAG00000038124;ENSBTAG00000004037	K04379+K05147+K07371+K08012+K04502+K04693+K09029+K04433+K05148+K12560+K16824+K04448
Wnt signaling pathway	12	170	0.0201939	0.317789	ko04310	ENSBTAG00000022927;ENSBTAG00000053558;ENSBTAG00000020087;ENSBTAG00000008409;ENSBTAG00000007956;ENSBTAG00000015347;ENSBTAG00000020119;ENSBTAG00000006194;ENSBTAG00000006366;ENSBTAG00000017514;ENSBTAG00000030162;ENSBTAG00000004037	K07861+K19882+K04515+K04377+K03069+K01357+K15694+K04502+K17334+K04503+K04385+K04448
Leukocyte transendothelial migration	11	123	0.00484156	0.111356	ko04670	ENSBTAG00000013148;ENSBTAG00000039820;ENSBTAG00000017060;ENSBTAG00000055282;ENSBTAG00000010427;ENSBTAG00000007531;ENSBTAG00000019627;ENSBTAG00000024492;ENSBTAG00000054049;ENSBTAG00000017846;ENSBTAG00000001060	K06087+K06087+K06464+K06087+K08015+K08012+K06514+K07293+K05691+K06089+K04189
Oxytocin signaling pathway	11	155	0.02466	0.351111	ko04921	ENSBTAG00000031217;ENSBTAG00000020061;ENSBTAG00000020087;ENSBTAG00000004322;ENSBTAG00000006999;ENSBTAG00000032068;ENSBTAG00000006366;ENSBTAG00000017514;ENSBTAG00000000082;ENSBTAG00000018705;ENSBTAG00000004037	K12751+K05005+K04515+K04379+K04961+K16342+K17334+K04503+K05007+K08043+K04448
Hepatitis B	11	171	0.0455412	0.437846	ko05161	ENSBTAG00000008142;ENSBTAG00000004322;ENSBTAG00000008409;ENSBTAG00000006366;ENSBTAG00000001609;ENSBTAG00000008008;ENSBTAG00000003366;ENSBTAG00000004037;ENSBTAG00000046699;ENSBTAG00000019716;ENSBTAG00000022613	K12647+K04379+K04377+K17334+K04433+K10159+K12646+K04448+K11222+K10030+K08738
Leishmaniasis	10	103	0.00396653	0.111356	ko05140	ENSBTAG00000017060;ENSBTAG00000004322;ENSBTAG00000019588;ENSBTAG00000007531;ENSBTAG00000008008;ENSBTAG00000021685;ENSBTAG00000038124;ENSBTAG00000004037;ENSBTAG00000047707;ENSBTAG00000012451	K06464+K04379+K06752+K08012+K10159+K03231+K16824+K04448+K06752+K06752
Legionellosis	8	69	0.00326651	0.111356	ko05134	ENSBTAG00000017060;ENSBTAG00000025442;ENSBTAG00000008008;ENSBTAG00000021685;ENSBTAG00000015032;ENSBTAG00000012586;ENSBTAG00000019716;ENSBTAG00000022613	K06464+K03283+K10159+K03231+K04391+K04077+K10030+K08738
Arachidonic acid metabolism	8	96	0.0224875	0.336189	ko00590	ENSBTAG00000037795;ENSBTAG00000020225;ENSBTAG00000032068;ENSBTAG00000046900;ENSBTAG00000012475;ENSBTAG00000018669;ENSBTAG00000014015;ENSBTAG00000039319	K07413+K01832+K16342+K18592+K08021+K14621+K16343+K17726
Choline metabolism in cancer	8	101	0.0294067	0.382288	ko05231	ENSBTAG00000022927;ENSBTAG00000004322;ENSBTAG00000016107;ENSBTAG00000032068;ENSBTAG00000005675;ENSBTAG00000054505;ENSBTAG00000004037;ENSBTAG00000016627	K07861+K04379+K00968+K16342+K15377+K01080+K04448+K05753
Glycerophospholipid metabolism	8	111	0.0473655	0.437846	ko00564	ENSBTAG00000016296;ENSBTAG00000016107;ENSBTAG00000032068;ENSBTAG00000001139;ENSBTAG00000054505;ENSBTAG00000018669;ENSBTAG00000014015;ENSBTAG00000007689	K00006+K00968+K16342+K01049+K01080+K14621+K16343+K15728
Fatty acid metabolism	7	65	0.00869138	0.185623	ko01212	ENSBTAG00000017741;ENSBTAG00000015980;ENSBTAG00000002497;ENSBTAG00000022294;ENSBTAG00000015505;ENSBTAG00000004344;ENSBTAG00000055207	K10703+K00665+K10205+K10224+K10226+K01897+K00507
Retinol metabolism	7	70	0.01285	0.243215	ko00830	ENSBTAG00000024493;ENSBTAG00000037795;ENSBTAG00000001021;ENSBTAG00000018240;ENSBTAG00000015849;ENSBTAG00000039647;ENSBTAG00000053565	K11146+K07413+K07408+K07420+K11157+K00699+K00699
Mineral absorption	7	71	0.0138283	0.243215	ko04978	ENSBTAG00000047416;ENSBTAG00000012284;ENSBTAG00000023659;ENSBTAG00000051504;ENSBTAG00000001305;ENSBTAG00000010909;ENSBTAG00000013861	K14735+K05011+K14739+K04981+K05850+K14688+K05849
Arrhythmogenic right ventricular cardiomyopathy	7	82	0.0283267	0.382288	ko05412	ENSBTAG00000009080;ENSBTAG00000018993;ENSBTAG00000054049;ENSBTAG00000009696;ENSBTAG00000013755;ENSBTAG00000001835;ENSBTAG00000013861	K06589+K06590+K05691+K21073+K06588+K07372+K05849
PPAR signaling pathway	7	86	0.0354891	0.399959	ko03320	ENSBTAG00000011839;ENSBTAG00000001936;ENSBTAG00000015505;ENSBTAG00000015164;ENSBTAG00000004344;ENSBTAG00000055207;ENSBTAG00000000246	K01641+K01596+K10226+K08748+K01897+K00507+K00029
p53 signaling pathway	7	88	0.0394826	0.421618	ko04115	ENSBTAG00000021768;ENSBTAG00000017582;ENSBTAG00000053969;ENSBTAG00000014465;ENSBTAG00000017514;ENSBTAG00000031252;ENSBTAG00000022613	K10146+K02216+K10145+K03982+K04503+K06509+K08738
Colorectal cancer	7	89	0.0415852	0.428757	ko05210	ENSBTAG00000022927;ENSBTAG00000004322;ENSBTAG00000008409;ENSBTAG00000017514;ENSBTAG00000030162;ENSBTAG00000004037;ENSBTAG00000022613	K07861+K04379+K04377+K04503+K04385+K04448+K08738
Viral protein interaction with cytokine and cytokine receptor	7	92	0.0483242	0.437846	ko04061	ENSBTAG00000015133;ENSBTAG00000018994;ENSBTAG00000016345;ENSBTAG00000001060;ENSBTAG00000049217;ENSBTAG00000014496;ENSBTAG00000019716	K04182+K04721+K05069+K04189+K16598+K04181+K10030
Metabolism of xenobiotics by cytochrome P450	6	67	0.0334462	0.399959	ko00980	ENSBTAG00000001021;ENSBTAG00000018240;ENSBTAG00000040290;ENSBTAG00000039647;ENSBTAG00000053565;ENSBTAG00000010531	K07408+K07420+K00799+K00699+K00699+K07410
Steroid biosynthesis	5	22	0.000945939	0.0860398	ko00100	ENSBTAG00000016465;ENSBTAG00000018936;ENSBTAG00000003068;ENSBTAG00000019246;ENSBTAG00000009287	K00213+K01852+K07750+K00227+K01824
Terpenoid backbone biosynthesis	5	24	0.00143879	0.0860398	ko00900	ENSBTAG00000011839;ENSBTAG00000003948;ENSBTAG00000017819;ENSBTAG00000005183;ENSBTAG00000004075	K01641+K00787+K13273+K00869+K01823
Biosynthesis of unsaturated fatty acids	5	31	0.00467675	0.111356	ko01040	ENSBTAG00000017741;ENSBTAG00000002497;ENSBTAG00000022294;ENSBTAG00000015505;ENSBTAG00000055207	K10703+K10205+K10224+K10226+K00507
alpha-Linolenic acid metabolism	4	34	0.0330292	0.399959	ko00592	ENSBTAG00000015505;ENSBTAG00000032068;ENSBTAG00000018669;ENSBTAG00000014015	K10226+K16342+K14621+K16343
Circadian rhythm - fly	1	1	0.0361167	0.399959	ko04711	ENSBTAG00000006618	K09057
