# Supplementary material for: Integrated analysis of microRNA and messenger RNA expression profiles reveals functional microRNA in infectious bovine rhinotracheitis virus-induced mitochondrial damage in Madin-Darby bovine kidney cells
Source: BMC Genomics. 2024 Feb 8;25:158. doi: 10.1186/s12864-024-10042-6 (PMC10851472; doi:10.1186/s12864-024-10042-6)
Supplement: Supplementary file 6 — Additional file 6: Table S6. Target genes of differentially expressed miRNAs. [file 12864_2024_10042_MOESM6_ESM.xlsx]

## Sheet: Table S6.
Table S6: Target genes of differentially expressed miRNAs
miRNA	transcription	target gene	Symbol
bta-miR-148a	ENSBTAT00000000005	ENSBTAG00000000005	GRK3
bta-miR-148a	ENSBTAT00000000009	ENSBTAG00000000009	FOXF1
bta-miR-148a	ENSBTAT00000000016	ENSBTAG00000000013	PRKAA1
bta-miR-148a	ENSBTAT00000000043	ENSBTAG00000000039	SIRT7
bta-miR-148a	ENSBTAT00000000044	ENSBTAG00000000040	MAFG
bta-miR-148a	ENSBTAT00000000049	ENSBTAG00000000044	MYADML2
bta-miR-148a	ENSBTAT00000000060	ENSBTAG00000000054	SNAPC4
bta-miR-148a	ENSBTAT00000000096	ENSBTAG00000000087	HSD17B12
bta-miR-148a	ENSBTAT00000000097	ENSBTAG00000000088	ALCAM
bta-miR-148a	ENSBTAT00000000099	ENSBTAG00000000090	SEC31B
bta-miR-148a	ENSBTAT00000000104	ENSBTAG00000000094	ATPAF1
bta-miR-148a	ENSBTAT00000000158	ENSBTAG00000000137	FRYL
bta-miR-148a	ENSBTAT00000000237	ENSBTAG00000000202	SLC25A19
bta-miR-148a	ENSBTAT00000000244	ENSBTAG00000000205	MMD
bta-miR-148a	ENSBTAT00000000294	ENSBTAG00000000240	AKAP7
bta-miR-148a	ENSBTAT00000000331	ENSBTAG00000000266	NAB1
bta-miR-148a	ENSBTAT00000000348	ENSBTAG00000000279	RAB26
bta-miR-148a	ENSBTAT00000000353	ENSBTAG00000000283	CSF1
bta-miR-148a	ENSBTAT00000000374	ENSBTAG00000000296	IMPDH1
bta-miR-148a	ENSBTAT00000000434	ENSBTAG00000000329	MEGF10
bta-miR-148a	ENSBTAT00000000490	ENSBTAG00000000379	GOLT1B
bta-miR-148a	ENSBTAT00000000497	ENSBTAG00000000385	ZBTB18
bta-miR-148a	ENSBTAT00000000529	ENSBTAG00000000414	FUT6
bta-miR-148a	ENSBTAT00000000549	ENSBTAG00000000428	BAK1
bta-miR-148a	ENSBTAT00000000583	ENSBTAG00000000459	POMGNT2
bta-miR-148a	ENSBTAT00000000631	ENSBTAG00000000494	PDE4D
bta-miR-148a	ENSBTAT00000000651	ENSBTAG00000000510	ATG101
bta-miR-148a	ENSBTAT00000000735	ENSBTAG00000000563	MYD88
bta-miR-148a	ENSBTAT00000000842	ENSBTAG00000000640	SELENOS
bta-miR-148a	ENSBTAT00000000941	ENSBTAG00000000704	GUSB
bta-miR-148a	ENSBTAT00000000944	ENSBTAG00000000706	ADAMTS1
bta-miR-148a	ENSBTAT00000000946	ENSBTAG00000000707	CCN4
bta-miR-148a	ENSBTAT00000000955	ENSBTAG00000000717	PLPP2
bta-miR-148a	ENSBTAT00000001113	ENSBTAG00000000837	PARP1
bta-miR-148a	ENSBTAT00000001156	ENSBTAG00000000869	OBI1
bta-miR-148a	ENSBTAT00000001242	ENSBTAG00000000939	KIF16B
bta-miR-148a	ENSBTAT00000001246	ENSBTAG00000000941	PLEKHB2
bta-miR-148a	ENSBTAT00000001332	ENSBTAG00000001005	ZNF280B
bta-miR-148a	ENSBTAT00000001338	ENSBTAG00000001009	HCLS1
bta-miR-148a	ENSBTAT00000001455	ENSBTAG00000001100	IL22RA1
bta-miR-148a	ENSBTAT00000001456	ENSBTAG00000001101	IFNLR1
bta-miR-148a	ENSBTAT00000001463	ENSBTAG00000001105	ANXA4
bta-miR-148a	ENSBTAT00000001510	ENSBTAG00000001134	SRRT
bta-miR-148a	ENSBTAT00000001522	ENSBTAG00000001144	NAA20
bta-miR-148a	ENSBTAT00000001630	ENSBTAG00000001233	MPZL3
bta-miR-148a	ENSBTAT00000001655	ENSBTAG00000001252	HIVEP1
bta-miR-148a	ENSBTAT00000001782	ENSBTAG00000001353	PMPCA
bta-miR-148a	ENSBTAT00000001785	ENSBTAG00000001356	USP38
bta-miR-148a	ENSBTAT00000001802	ENSBTAG00000001368	LGALS3BP
bta-miR-148a	ENSBTAT00000001838	ENSBTAG00000001398	ATP2A2
bta-miR-148a	ENSBTAT00000001846	ENSBTAG00000001407	AP3S2
bta-miR-148a	ENSBTAT00000001868	ENSBTAG00000001425	FBXO11
bta-miR-148a	ENSBTAT00000001947	ENSBTAG00000001488	OTC
bta-miR-148a	ENSBTAT00000001995	ENSBTAG00000001523	YES1
bta-miR-148a	ENSBTAT00000002076	ENSBTAG00000001585	WIPF1
bta-miR-148a	ENSBTAT00000002094	ENSBTAG00000001597	PITPNM2
bta-miR-148a	ENSBTAT00000002096	ENSBTAG00000001603	YIPF7
bta-miR-148a	ENSBTAT00000002166	ENSBTAG00000001656	TMEM254
bta-miR-148a	ENSBTAT00000002222	ENSBTAG00000001694	TYRO3
bta-miR-148a	ENSBTAT00000002230	ENSBTAG00000001703	SYT13
bta-miR-148a	ENSBTAT00000002285	ENSBTAG00000001739	CDH20
bta-miR-148a	ENSBTAT00000002289	ENSBTAG00000001744	BET1L
bta-miR-148a	ENSBTAT00000002301	ENSBTAG00000001755	NEUROD1
bta-miR-148a	ENSBTAT00000002311	ENSBTAG00000001763	NR2C2AP
bta-miR-148a	ENSBTAT00000002357	ENSBTAG00000001801	SYT4
bta-miR-148a	ENSBTAT00000002373	ENSBTAG00000001815	ARHGEF5
bta-miR-148a	ENSBTAT00000002383	ENSBTAG00000001822	SNX10
bta-miR-148a	ENSBTAT00000002389	ENSBTAG00000001826	SASH1
bta-miR-148a	ENSBTAT00000002462	ENSBTAG00000001892	YAE1
bta-miR-148a	ENSBTAT00000002463	ENSBTAG00000001893	TM4SF4
bta-miR-148a	ENSBTAT00000002525	ENSBTAG00000001941	SEMA4D
bta-miR-148a	ENSBTAT00000002538	ENSBTAG00000039483	DSG3
bta-miR-148a	ENSBTAT00000002604	ENSBTAG00000002010	PI4K2A
bta-miR-148a	ENSBTAT00000002631	ENSBTAG00000002030	SPP2
bta-miR-148a	ENSBTAT00000002634	ENSBTAG00000002033	UBXN2A
bta-miR-148a	ENSBTAT00000002687	ENSBTAG00000002078	KDM4A
bta-miR-148a	ENSBTAT00000002689	ENSBTAG00000002080	CCN3
bta-miR-148a	ENSBTAT00000002690	ENSBTAG00000002081	BMPR1B
bta-miR-148a	ENSBTAT00000002751	ENSBTAG00000002129	KLF5
bta-miR-148a	ENSBTAT00000002800	ENSBTAG00000002163	PTGER2
bta-miR-148a	ENSBTAT00000002922	ENSBTAG00000002267	ANKRD40
bta-miR-148a	ENSBTAT00000002936	ENSBTAG00000002277	MLLT1
bta-miR-148a	ENSBTAT00000002952	ENSBTAG00000002286	DNAJC18
bta-miR-148a	ENSBTAT00000002984	ENSBTAG00000022890	MBP
bta-miR-148a	ENSBTAT00000003027	ENSBTAG00000002345	SETD1A
bta-miR-148a	ENSBTAT00000003031	ENSBTAG00000017075	STX1A
bta-miR-148a	ENSBTAT00000003035	ENSBTAG00000002352	GGA2
bta-miR-148a	ENSBTAT00000003149	ENSBTAG00000002432	ABHD13
bta-miR-148a	ENSBTAT00000003205	ENSBTAG00000002472	CASP9
bta-miR-148a	ENSBTAT00000003225	ENSBTAG00000002484	CIAO3
bta-miR-148a	ENSBTAT00000003307	ENSBTAG00000002551	KCNJ8
bta-miR-148a	ENSBTAT00000003468	ENSBTAG00000002678	MED18
bta-miR-148a	ENSBTAT00000003485	ENSBTAG00000002691	ELMOD1
bta-miR-148a	ENSBTAT00000003498	ENSBTAG00000002699	KIT
bta-miR-148a	ENSBTAT00000003502	ENSBTAG00000002704	POMT2
bta-miR-148a	ENSBTAT00000003535	ENSBTAG00000002727	PHACTR4
bta-miR-148a	ENSBTAT00000003549	ENSBTAG00000002736	DNMT1
bta-miR-148a	ENSBTAT00000003552	ENSBTAG00000004337	PDE1B
bta-miR-148a	ENSBTAT00000003560	ENSBTAG00000002746	OSTF1
bta-miR-148a	ENSBTAT00000003678	ENSBTAG00000002837	TOR1B
bta-miR-148a	ENSBTAT00000003689	ENSBTAG00000015885	PPFIA4
bta-miR-148a	ENSBTAT00000003706	ENSBTAG00000002858	ACBD7
bta-miR-148a	ENSBTAT00000003716	ENSBTAG00000002863	ACAA2
bta-miR-148a	ENSBTAT00000003789	ENSBTAG00000002917	PRKAG2
bta-miR-148a	ENSBTAT00000003855	ENSBTAG00000002960	WDR82
bta-miR-148a	ENSBTAT00000003862	ENSBTAG00000002965	NEURL3
bta-miR-148a	ENSBTAT00000003883	ENSBTAG00000002982	PITPNM3
bta-miR-148a	ENSBTAT00000003884	ENSBTAG00000002983	NT5C1A
bta-miR-148a	ENSBTAT00000003895	ENSBTAG00000002993	SFT2D1
bta-miR-148a	ENSBTAT00000003943	ENSBTAG00000003033	GADD45G
bta-miR-148a	ENSBTAT00000003961	ENSBTAG00000003044	SPIN1
bta-miR-148a	ENSBTAT00000004016	ENSBTAG00000003084	GPATCH2L
bta-miR-148a	ENSBTAT00000004101	ENSBTAG00000003147	JAK1
bta-miR-148a	ENSBTAT00000004174	ENSBTAG00000003215	KIF3B
bta-miR-148a	ENSBTAT00000004198	ENSBTAG00000003238	MEOX2
bta-miR-148a	ENSBTAT00000004256	ENSBTAG00000003282	SLCO1A2
bta-miR-148a	ENSBTAT00000004272	ENSBTAG00000003300	MFGE8
bta-miR-148a	ENSBTAT00000004312	ENSBTAG00000003323	NOL6
bta-miR-148a	ENSBTAT00000004364	ENSBTAG00000003362	HSP90B1
bta-miR-148a	ENSBTAT00000004370	ENSBTAG00000003369	SYT12
bta-miR-148a	ENSBTAT00000004426	ENSBTAG00000003414	SAXO2
bta-miR-148a	ENSBTAT00000004550	ENSBTAG00000003500	DCAF7
bta-miR-148a	ENSBTAT00000004559	ENSBTAG00000003504	GSS
bta-miR-148a	ENSBTAT00000004589	ENSBTAG00000003525	STXBP1
bta-miR-148a	ENSBTAT00000004671	ENSBTAG00000003594	RIBC2
bta-miR-148a	ENSBTAT00000004825	ENSBTAG00000003702	ANGEL2
bta-miR-148a	ENSBTAT00000004836	ENSBTAG00000003711	EPAS1
bta-miR-148a	ENSBTAT00000004844	ENSBTAG00000003721	CHST1
bta-miR-148a	ENSBTAT00000004861	ENSBTAG00000003733	TM4SF5
bta-miR-148a	ENSBTAT00000004955	ENSBTAG00000003807	CNOT9
bta-miR-148a	ENSBTAT00000005009	ENSBTAG00000003840	GUCY1B1
bta-miR-148a	ENSBTAT00000005022	ENSBTAG00000003850	INSL5
bta-miR-148a	ENSBTAT00000005042	ENSBTAG00000003865	CASR
bta-miR-148a	ENSBTAT00000005088	ENSBTAG00000003898	HMGCS2
bta-miR-148a	ENSBTAT00000005094	ENSBTAG00000003901	DNMT3B
bta-miR-148a	ENSBTAT00000005164	ENSBTAG00000003961	SNX20
bta-miR-148a	ENSBTAT00000005174	ENSBTAG00000003967	OTUB1
bta-miR-148a	ENSBTAT00000005182	ENSBTAG00000003971	E2F1
bta-miR-148a	ENSBTAT00000005195	ENSBTAG00000003975	LMAN2L
bta-miR-148a	ENSBTAT00000005226	ENSBTAG00000004004	CSDC2
bta-miR-148a	ENSBTAT00000005255	ENSBTAG00000004023	ELAPOR2
bta-miR-148a	ENSBTAT00000005328	ENSBTAG00000004078	KCNH2
bta-miR-148a	ENSBTAT00000005329	ENSBTAG00000004079	ZNF106
bta-miR-148a	ENSBTAT00000005354	ENSBTAG00000004098	ARMT1
bta-miR-148a	ENSBTAT00000005381	ENSBTAG00000004119	NEUROD2
bta-miR-148a	ENSBTAT00000005412	ENSBTAG00000004135	LMTK2
bta-miR-148a	ENSBTAT00000005549	ENSBTAG00000004237	BTC
bta-miR-148a	ENSBTAT00000005611	ENSBTAG00000004271	UBAP2L
bta-miR-148a	ENSBTAT00000005667	ENSBTAG00000004328	CHST10
bta-miR-148a	ENSBTAT00000005680	ENSBTAG00000004337	PDE1B
bta-miR-148a	ENSBTAT00000005725	ENSBTAG00000004364	THNSL2
bta-miR-148a	ENSBTAT00000005793	ENSBTAG00000005150	HMGB3
bta-miR-148a	ENSBTAT00000005808	ENSBTAG00000004430	SGPP1
bta-miR-148a	ENSBTAT00000005857	ENSBTAG00000004463	KDELR1
bta-miR-148a	ENSBTAT00000005861	ENSBTAG00000004464	HROB
bta-miR-148a	ENSBTAT00000005894	ENSBTAG00000004495	UBA5
bta-miR-148a	ENSBTAT00000005959	ENSBTAG00000004532	FGFR1OP2
bta-miR-148a	ENSBTAT00000005975	ENSBTAG00000004547	OLR1
bta-miR-148a	ENSBTAT00000005993	ENSBTAG00000004562	CD207
bta-miR-148a	ENSBTAT00000006041	ENSBTAG00000004603	PHC2
bta-miR-148a	ENSBTAT00000006085	ENSBTAG00000004639	HARBI1
bta-miR-148a	ENSBTAT00000006190	ENSBTAG00000025313	DYNLL2
bta-miR-148a	ENSBTAT00000006197	ENSBTAG00000006657	ZDHHC8
bta-miR-148a	ENSBTAT00000006219	ENSBTAG00000004738	LRRC47
bta-miR-148a	ENSBTAT00000006236	ENSBTAG00000004580	MS4A1
bta-miR-148a	ENSBTAT00000006274	ENSBTAG00000004776	DUSP23
bta-miR-148a	ENSBTAT00000006305	ENSBTAG00000004802	CEP170B
bta-miR-148a	ENSBTAT00000006361	ENSBTAG00000004842	RSPRY1
bta-miR-148a	ENSBTAT00000006518	ENSBTAG00000004956	CHEK2
bta-miR-148a	ENSBTAT00000006572	ENSBTAG00000004995	C1GALT1
bta-miR-148a	ENSBTAT00000006638	ENSBTAG00000005034	CAPN5
bta-miR-148a	ENSBTAT00000006673	ENSBTAG00000005063	THEM6
bta-miR-148a	ENSBTAT00000006763	ENSBTAG00000005129	CEP55
bta-miR-148a	ENSBTAT00000006775	ENSBTAG00000032068	PLA2G4F
bta-miR-148a	ENSBTAT00000006803	ENSBTAG00000005160	GTF2H1
bta-miR-148a	ENSBTAT00000006890	ENSBTAG00000005234	LYPD1
bta-miR-148a	ENSBTAT00000006892	ENSBTAG00000005236	CCKBR
bta-miR-148a	ENSBTAT00000006918	ENSBTAG00000005259	UCP3
bta-miR-148a	ENSBTAT00000006948	ENSBTAG00000043981	SBF2
bta-miR-148a	ENSBTAT00000006974	ENSBTAG00000005300	TMEM51
bta-miR-148a	ENSBTAT00000007260	ENSBTAG00000005519	RNF38
bta-miR-148a	ENSBTAT00000007351	ENSBTAG00000032137	PNPLA6
bta-miR-148a	ENSBTAT00000007371	ENSBTAG00000005615	CEACAM1
bta-miR-148a	ENSBTAT00000007429	ENSBTAG00000005654	TMSB10
bta-miR-148a	ENSBTAT00000007431	ENSBTAG00000005657	CAMK2N2
bta-miR-148a	ENSBTAT00000007563	ENSBTAG00000005754	PPM1K
bta-miR-148a	ENSBTAT00000007616	ENSBTAG00000005793	PEA15
bta-miR-148a	ENSBTAT00000007635	ENSBTAG00000005808	TMEM14C
bta-miR-148a	ENSBTAT00000007678	ENSBTAG00000005838	ULK3
bta-miR-148a	ENSBTAT00000007743	ENSBTAG00000005892	ZAP70
bta-miR-148a	ENSBTAT00000007796	ENSBTAG00000005938	BARHL2
bta-miR-148a	ENSBTAT00000007861	ENSBTAG00000005990	S1PR1
bta-miR-148a	ENSBTAT00000007865	ENSBTAG00000005994	SPESP1
bta-miR-148a	ENSBTAT00000008078	ENSBTAG00000006140	PEX11A
bta-miR-148a	ENSBTAT00000008097	ENSBTAG00000006156	BST1
bta-miR-148a	ENSBTAT00000008234	ENSBTAG00000006273	SULT4A1
bta-miR-148a	ENSBTAT00000008243	ENSBTAG00000026993	TMBIM4
bta-miR-148a	ENSBTAT00000008253	ENSBTAG00000022731	SSR1
bta-miR-148a	ENSBTAT00000008254	ENSBTAG00000006288	VSTM4
bta-miR-148a	ENSBTAT00000008298	ENSBTAG00000006326	ALDH1L2
bta-miR-148a	ENSBTAT00000008338	ENSBTAG00000034693	SYT1
bta-miR-148a	ENSBTAT00000008386	ENSBTAG00000006396	GPI
bta-miR-148a	ENSBTAT00000008460	ENSBTAG00000006451	GAP43
bta-miR-148a	ENSBTAT00000008486	ENSBTAG00000006471	OSBPL11
bta-miR-148a	ENSBTAT00000008496	ENSBTAG00000006481	POLR1A
bta-miR-148a	ENSBTAT00000008535	ENSBTAG00000006511	MTF1
bta-miR-148a	ENSBTAT00000008607	ENSBTAG00000006550	GABARAPL2
bta-miR-148a	ENSBTAT00000008678	ENSBTAG00000006616	PTPN1
bta-miR-148a	ENSBTAT00000008714	ENSBTAG00000024983	FBXO47
bta-miR-148a	ENSBTAT00000008812	ENSBTAG00000006697	RICTOR
bta-miR-148a	ENSBTAT00000008825	ENSBTAG00000031439	CDC14A
bta-miR-148a	ENSBTAT00000008858	ENSBTAG00000006738	GPR68
bta-miR-148a	ENSBTAT00000008880	ENSBTAG00000006747	LTBP3
bta-miR-148a	ENSBTAT00000008893	ENSBTAG00000006760	OTX1
bta-miR-148a	ENSBTAT00000008938	ENSBTAG00000006797	MARCHF3
bta-miR-148a	ENSBTAT00000009110	ENSBTAG00000006940	USP48
bta-miR-148a	ENSBTAT00000009250	ENSBTAG00000007031	OXSM
bta-miR-148a	ENSBTAT00000009316	ENSBTAG00000007084	MAP3K14
bta-miR-148a	ENSBTAT00000009341	ENSBTAG00000007101	F3
bta-miR-148a	ENSBTAT00000009364	ENSBTAG00000007116	ARRDC3
bta-miR-148a	ENSBTAT00000009392	ENSBTAG00000007137	RFC5
bta-miR-148a	ENSBTAT00000009461	ENSBTAG00000007189	RCHY1
bta-miR-148a	ENSBTAT00000009483	ENSBTAG00000030286	GABRA1
bta-miR-148a	ENSBTAT00000009487	ENSBTAG00000007214	ELL2
bta-miR-148a	ENSBTAT00000009492	ENSBTAG00000007215	RNPEPL1
bta-miR-148a	ENSBTAT00000009501	ENSBTAG00000007223	FBXO2
bta-miR-148a	ENSBTAT00000009556	ENSBTAG00000007266	DDX55
bta-miR-148a	ENSBTAT00000009613	ENSBTAG00000007308	EDC3
bta-miR-148a	ENSBTAT00000009677	ENSBTAG00000007356	ELF1
bta-miR-148a	ENSBTAT00000009723	ENSBTAG00000007397	FOLH1B
bta-miR-148a	ENSBTAT00000009775	ENSBTAG00000007435	NOLC1
bta-miR-148a	ENSBTAT00000009846	ENSBTAG00000007485	GRHL1
bta-miR-148a	ENSBTAT00000009882	ENSBTAG00000000590	POLE
bta-miR-148a	ENSBTAT00000009959	ENSBTAG00000007570	NDUFAF6
bta-miR-148a	ENSBTAT00000009985	ENSBTAG00000007591	CHUK
bta-miR-148a	ENSBTAT00000009995	ENSBTAG00000007599	IKBKB
bta-miR-148a	ENSBTAT00000010002	ENSBTAG00000007608	BMT2
bta-miR-148a	ENSBTAT00000010016	ENSBTAG00000007617	TERF2
bta-miR-148a	ENSBTAT00000010098	ENSBTAG00000007675	NPHP1
bta-miR-148a	ENSBTAT00000010129	ENSBTAG00000007704	ELOVL7
bta-miR-148a	ENSBTAT00000010141	ENSBTAG00000007712	SEC22B
bta-miR-148a	ENSBTAT00000010206	ENSBTAG00000007763	SLC1A4
bta-miR-148a	ENSBTAT00000010224	ENSBTAG00000007776	BRPF1
bta-miR-148a	ENSBTAT00000010298	ENSBTAG00000007828	SLA
bta-miR-148a	ENSBTAT00000010318	ENSBTAG00000007843	ITIH1
bta-miR-148a	ENSBTAT00000010347	ENSBTAG00000007865	GNPDA1
bta-miR-148a	ENSBTAT00000010364	ENSBTAG00000007880	RAB40C
bta-miR-148a	ENSBTAT00000010394	ENSBTAG00000040392	MGC139164
bta-miR-148a	ENSBTAT00000010396	ENSBTAG00000007906	ZACN
bta-miR-148a	ENSBTAT00000010430	ENSBTAG00000007933	DIPK2A
bta-miR-148a	ENSBTAT00000010491	ENSBTAG00000007979	TNPO1
bta-miR-148a	ENSBTAT00000010500	ENSBTAG00000022960	HEPHL1
bta-miR-148a	ENSBTAT00000010553	ENSBTAG00000008025	UBE3C
bta-miR-148a	ENSBTAT00000010671	ENSBTAG00000008115	TNFAIP1
bta-miR-148a	ENSBTAT00000010685	ENSBTAG00000008127	RBP5
bta-miR-148a	ENSBTAT00000010709	ENSBTAG00000008148	GCM1
bta-miR-148a	ENSBTAT00000010762	ENSBTAG00000008182	FOSB
bta-miR-148a	ENSBTAT00000010773	ENSBTAG00000008190	SUMF2
bta-miR-148a	ENSBTAT00000010780	ENSBTAG00000008195	PHKG1
bta-miR-148a	ENSBTAT00000010988	ENSBTAG00000008341	ARSB
bta-miR-148a	ENSBTAT00000011024	ENSBTAG00000008374	AQP2
bta-miR-148a	ENSBTAT00000011032	ENSBTAG00000008380	ITGA11
bta-miR-148a	ENSBTAT00000011083	ENSBTAG00000008424	ABR
bta-miR-148a	ENSBTAT00000011125	ENSBTAG00000008453	LBR
bta-miR-148a	ENSBTAT00000011240	ENSBTAG00000008527	SRSF6
bta-miR-148a	ENSBTAT00000011312	ENSBTAG00000008578	LSM4
bta-miR-148a	ENSBTAT00000011314	ENSBTAG00000008579	RCC2
bta-miR-148a	ENSBTAT00000011354	ENSBTAG00000008607	ARID3A
bta-miR-148a	ENSBTAT00000011392	ENSBTAG00000008638	FAM110A
bta-miR-148a	ENSBTAT00000011536	ENSBTAG00000008756	ELF3
bta-miR-148a	ENSBTAT00000011581	ENSBTAG00000008789	HMG20B
bta-miR-148a	ENSBTAT00000011609	ENSBTAG00000008816	TRIM2
bta-miR-148a	ENSBTAT00000011671	ENSBTAG00000008863	TMEM87A
bta-miR-148a	ENSBTAT00000011735	ENSBTAG00000008916	CYFIP2
bta-miR-148a	ENSBTAT00000011740	ENSBTAG00000008920	ATP1B4
bta-miR-148a	ENSBTAT00000011767	ENSBTAG00000008938	SRC
bta-miR-148a	ENSBTAT00000011782	ENSBTAG00000008950	TRMT9B
bta-miR-148a	ENSBTAT00000011824	ENSBTAG00000008985	PCBP1
bta-miR-148a	ENSBTAT00000011866	ENSBTAG00000009014	UPK1B
bta-miR-148a	ENSBTAT00000011920	ENSBTAG00000009047	YPEL3
bta-miR-148a	ENSBTAT00000011931	ENSBTAG00000009055	RNF144B
bta-miR-148a	ENSBTAT00000011952	ENSBTAG00000009067	DDX6
bta-miR-148a	ENSBTAT00000011991	ENSBTAG00000009097	FANCI
bta-miR-148a	ENSBTAT00000012030	ENSBTAG00000009125	ALDH1A3
bta-miR-148a	ENSBTAT00000012081	ENSBTAG00000009165	LPIN3
bta-miR-148a	ENSBTAT00000012101	ENSBTAG00000009183	SHISA5
bta-miR-148a	ENSBTAT00000012163	ENSBTAG00000040065	RAD51AP1
bta-miR-148a	ENSBTAT00000012189	ENSBTAG00000009251	SZRD1
bta-miR-148a	ENSBTAT00000012238	ENSBTAG00000009289	MS4A8
bta-miR-148a	ENSBTAT00000012281	ENSBTAG00000009328	NWD1
bta-miR-148a	ENSBTAT00000012303	ENSBTAG00000009346	MAPKAPK5
bta-miR-148a	ENSBTAT00000012324	ENSBTAG00000009364	-
bta-miR-148a	ENSBTAT00000012349	ENSBTAG00000007187	-
bta-miR-148a	ENSBTAT00000012410	ENSBTAG00000009431	SLC25A44
bta-miR-148a	ENSBTAT00000012587	ENSBTAG00000009569	DOCK6
bta-miR-148a	ENSBTAT00000012636	ENSBTAG00000009602	TMEM120B
bta-miR-148a	ENSBTAT00000012640	ENSBTAG00000039195	NHS
bta-miR-148a	ENSBTAT00000012722	ENSBTAG00000009655	TNS3
bta-miR-148a	ENSBTAT00000012785	ENSBTAG00000009694	PUS10
bta-miR-148a	ENSBTAT00000012897	ENSBTAG00000046797	NRAS
bta-miR-148a	ENSBTAT00000012932	ENSBTAG00000009806	INVS
bta-miR-148a	ENSBTAT00000013069	ENSBTAG00000009904	SPIC
bta-miR-148a	ENSBTAT00000013073	ENSBTAG00000009907	MAPK4
bta-miR-148a	ENSBTAT00000013112	ENSBTAG00000009939	CAND1
bta-miR-148a	ENSBTAT00000013117	ENSBTAG00000009942	PLCL2
bta-miR-148a	ENSBTAT00000013127	ENSBTAG00000009951	PGP
bta-miR-148a	ENSBTAT00000013177	ENSBTAG00000009995	CPEB4
bta-miR-148a	ENSBTAT00000013179	ENSBTAG00000009995	CPEB4
bta-miR-148a	ENSBTAT00000013186	ENSBTAG00000009998	GALNT16
bta-miR-148a	ENSBTAT00000013214	ENSBTAG00000010018	ATP7A
bta-miR-148a	ENSBTAT00000013298	ENSBTAG00000032603	-
bta-miR-148a	ENSBTAT00000013440	ENSBTAG00000010179	COL5A3
bta-miR-148a	ENSBTAT00000013457	ENSBTAG00000034875	ALPK1
bta-miR-148a	ENSBTAT00000013571	ENSBTAG00000010273	EREG
bta-miR-148a	ENSBTAT00000013576	ENSBTAG00000010278	STPG1
bta-miR-148a	ENSBTAT00000013608	ENSBTAG00000010303	ICAM1
bta-miR-148a	ENSBTAT00000013612	ENSBTAG00000010299	NOL4
bta-miR-148a	ENSBTAT00000013664	ENSBTAG00000010345	XPNPEP2
bta-miR-148a	ENSBTAT00000013671	ENSBTAG00000010356	RAB12
bta-miR-148a	ENSBTAT00000013688	ENSBTAG00000010370	CLBA1
bta-miR-148a	ENSBTAT00000013708	ENSBTAG00000010380	INO80
bta-miR-148a	ENSBTAT00000013729	ENSBTAG00000010401	UBE4B
bta-miR-148a	ENSBTAT00000013747	ENSBTAG00000010419	CYP2R1
bta-miR-148a	ENSBTAT00000013790	ENSBTAG00000010444	ERBB3
bta-miR-148a	ENSBTAT00000013873	ENSBTAG00000010503	TIMM9
bta-miR-148a	ENSBTAT00000014049	ENSBTAG00000010626	SH3GLB2
bta-miR-148a	ENSBTAT00000014072	ENSBTAG00000010645	BOLA-DRA
bta-miR-148a	ENSBTAT00000014074	ENSBTAG00000010649	MEF2A
bta-miR-148a	ENSBTAT00000014090	ENSBTAG00000010653	MIGA2
bta-miR-148a	ENSBTAT00000014152	ENSBTAG00000010696	DVL1
bta-miR-148a	ENSBTAT00000014200	ENSBTAG00000010727	ATG4D
bta-miR-148a	ENSBTAT00000014296	ENSBTAG00000010795	ATG14
bta-miR-148a	ENSBTAT00000014364	ENSBTAG00000010828	-
bta-miR-148a	ENSBTAT00000014383	ENSBTAG00000010837	HTR4
bta-miR-148a	ENSBTAT00000014415	ENSBTAG00000010863	DCP1A
bta-miR-148a	ENSBTAT00000014487	ENSBTAG00000010906	RPS6KA5
bta-miR-148a	ENSBTAT00000014572	ENSBTAG00000010977	FRZB
bta-miR-148a	ENSBTAT00000014594	ENSBTAG00000010989	PIK3R1
bta-miR-148a	ENSBTAT00000014642	ENSBTAG00000011022	ARPP19
bta-miR-148a	ENSBTAT00000014644	ENSBTAG00000011023	TMEM52B
bta-miR-148a	ENSBTAT00000014663	ENSBTAG00000011042	TMEM129
bta-miR-148a	ENSBTAT00000014685	ENSBTAG00000011059	CDKN2C
bta-miR-148a	ENSBTAT00000014699	ENSBTAG00000011070	RTCB
bta-miR-148a	ENSBTAT00000014744	ENSBTAG00000011104	RTN4
bta-miR-148a	ENSBTAT00000014749	ENSBTAG00000011105	SLC38A2
bta-miR-148a	ENSBTAT00000014839	ENSBTAG00000011173	FAM189A2
bta-miR-148a	ENSBTAT00000015000	ENSBTAG00000011291	DLG3
bta-miR-148a	ENSBTAT00000015200	ENSBTAG00000011437	-
bta-miR-148a	ENSBTAT00000015295	ENSBTAG00000011509	SERAC1
bta-miR-148a	ENSBTAT00000015325	ENSBTAG00000011532	MLLT6
bta-miR-148a	ENSBTAT00000015439	ENSBTAG00000011623	VMP1
bta-miR-148a	ENSBTAT00000015510	ENSBTAG00000011682	GLI2
bta-miR-148a	ENSBTAT00000015524	ENSBTAG00000011692	BMERB1
bta-miR-148a	ENSBTAT00000015638	ENSBTAG00000011779	MAL2
bta-miR-148a	ENSBTAT00000015642	ENSBTAG00000011783	MPC1L
bta-miR-148a	ENSBTAT00000015643	ENSBTAG00000011786	CLUH
bta-miR-148a	ENSBTAT00000015737	ENSBTAG00000011859	IPPK
bta-miR-148a	ENSBTAT00000015761	ENSBTAG00000011879	B4GALT2
bta-miR-148a	ENSBTAT00000015787	ENSBTAG00000011899	USP4
bta-miR-148a	ENSBTAT00000015797	ENSBTAG00000011909	ACVR1
bta-miR-148a	ENSBTAT00000015876	ENSBTAG00000011962	PLA2G3
bta-miR-148a	ENSBTAT00000015889	ENSBTAG00000011975	SERPINB1
bta-miR-148a	ENSBTAT00000015917	ENSBTAG00000011997	ZMIZ2
bta-miR-148a	ENSBTAT00000016102	ENSBTAG00000012135	LARP1B
bta-miR-148a	ENSBTAT00000016109	ENSBTAG00000012144	ZMYND19
bta-miR-148a	ENSBTAT00000016117	ENSBTAG00000012149	HOXC8
bta-miR-148a	ENSBTAT00000016122	ENSBTAG00000012152	NONO
bta-miR-148a	ENSBTAT00000016142	ENSBTAG00000012172	MIDN
bta-miR-148a	ENSBTAT00000016206	ENSBTAG00000012219	CSPG4
bta-miR-148a	ENSBTAT00000016239	ENSBTAG00000012242	MAF1
bta-miR-148a	ENSBTAT00000016252	ENSBTAG00000012247	MXRA8
bta-miR-148a	ENSBTAT00000016376	ENSBTAG00000012342	LIMA1
bta-miR-148a	ENSBTAT00000016449	ENSBTAG00000012397	DCK
bta-miR-148a	ENSBTAT00000016514	ENSBTAG00000012447	PPP1CB
bta-miR-148a	ENSBTAT00000016519	ENSBTAG00000012454	SLC35A3
bta-miR-148a	ENSBTAT00000016529	ENSBTAG00000012456	HEPACAM2
bta-miR-148a	ENSBTAT00000016548	ENSBTAG00000012470	SNAPIN
bta-miR-148a	ENSBTAT00000016569	ENSBTAG00000012489	TMEM266
bta-miR-148a	ENSBTAT00000016665	ENSBTAG00000012552	FMR1
bta-miR-148a	ENSBTAT00000016676	ENSBTAG00000012559	SLC6A18
bta-miR-148a	ENSBTAT00000016715	ENSBTAG00000012592	ANKLE1
bta-miR-148a	ENSBTAT00000016736	ENSBTAG00000012605	GPR157
bta-miR-148a	ENSBTAT00000016757	ENSBTAG00000012623	NDP
bta-miR-148a	ENSBTAT00000016785	ENSBTAG00000012654	CHCHD1
bta-miR-148a	ENSBTAT00000016791	ENSBTAG00000012656	OVOL1
bta-miR-148a	ENSBTAT00000016824	ENSBTAG00000001692	NDST1
bta-miR-148a	ENSBTAT00000016841	ENSBTAG00000012678	COLGALT1
bta-miR-148a	ENSBTAT00000016929	ENSBTAG00000012735	CFAP157
bta-miR-148a	ENSBTAT00000017009	ENSBTAG00000012804	REEP5
bta-miR-148a	ENSBTAT00000017076	ENSBTAG00000012848	PTPRU
bta-miR-148a	ENSBTAT00000017091	ENSBTAG00000012860	PDZD11
bta-miR-148a	ENSBTAT00000017150	ENSBTAG00000012902	ARL8B
bta-miR-148a	ENSBTAT00000017168	ENSBTAG00000012919	MMP15
bta-miR-148a	ENSBTAT00000017182	ENSBTAG00000012931	PLN
bta-miR-148a	ENSBTAT00000017267	ENSBTAG00000012989	UBE2L6
bta-miR-148a	ENSBTAT00000017282	ENSBTAG00000012998	NAA30
bta-miR-148a	ENSBTAT00000017298	ENSBTAG00000013011	PLAA
bta-miR-148a	ENSBTAT00000017362	ENSBTAG00000013063	ITGB1BP1
bta-miR-148a	ENSBTAT00000017371	ENSBTAG00000013065	HFE
bta-miR-148a	ENSBTAT00000017381	ENSBTAG00000013071	GPR153
bta-miR-148a	ENSBTAT00000017447	ENSBTAG00000013116	PLCB4
bta-miR-148a	ENSBTAT00000017505	ENSBTAG00000013155	COL2A1
bta-miR-148a	ENSBTAT00000017582	ENSBTAG00000013211	CFAP97
bta-miR-148a	ENSBTAT00000017647	ENSBTAG00000025853	HOMER1
bta-miR-148a	ENSBTAT00000017667	ENSBTAG00000013284	SGK3
bta-miR-148a	ENSBTAT00000017775	ENSBTAG00000013363	CAP1
bta-miR-148a	ENSBTAT00000017812	ENSBTAG00000013387	CHMP4B
bta-miR-148a	ENSBTAT00000017854	ENSBTAG00000013417	GLYCAM1
bta-miR-148a	ENSBTAT00000017894	ENSBTAG00000013452	AQP9
bta-miR-148a	ENSBTAT00000017923	ENSBTAG00000013478	MARVELD1
bta-miR-148a	ENSBTAT00000017950	ENSBTAG00000013501	DHRS13
bta-miR-148a	ENSBTAT00000017953	ENSBTAG00000013502	SLC1A6
bta-miR-148a	ENSBTAT00000017984	ENSBTAG00000013525	MPIG6B
bta-miR-148a	ENSBTAT00000017987	ENSBTAG00000013528	CHMP7
bta-miR-148a	ENSBTAT00000018013	ENSBTAG00000013545	MAVS
bta-miR-148a	ENSBTAT00000018100	ENSBTAG00000013615	CHORDC1
bta-miR-148a	ENSBTAT00000018110	ENSBTAG00000013624	LMNB2
bta-miR-148a	ENSBTAT00000018116	ENSBTAG00000013629	GET1
bta-miR-148a	ENSBTAT00000018145	ENSBTAG00000013652	GTF2A1
bta-miR-148a	ENSBTAT00000018261	ENSBTAG00000013745	ITGA5
bta-miR-148a	ENSBTAT00000018327	ENSBTAG00000013782	DNAJB2
bta-miR-148a	ENSBTAT00000018350	ENSBTAG00000013812	RO60
bta-miR-148a	ENSBTAT00000018351	ENSBTAG00000013813	KLHL17
bta-miR-148a	ENSBTAT00000018382	ENSBTAG00000013831	DSG1
bta-miR-148a	ENSBTAT00000018394	ENSBTAG00000013848	ADGRD1
bta-miR-148a	ENSBTAT00000018469	ENSBTAG00000013907	CRP
bta-miR-148a	ENSBTAT00000018489	ENSBTAG00000013922	MOSPD1
bta-miR-148a	ENSBTAT00000018512	ENSBTAG00000013932	CCDC71
bta-miR-148a	ENSBTAT00000018572	ENSBTAG00000013971	PI4KA
bta-miR-148a	ENSBTAT00000018677	ENSBTAG00000014054	CFAP206
bta-miR-148a	ENSBTAT00000018745	ENSBTAG00000014099	YTHDC2
bta-miR-148a	ENSBTAT00000018760	ENSBTAG00000014106	IPO8
bta-miR-148a	ENSBTAT00000018774	ENSBTAG00000014127	PTGS2
bta-miR-148a	ENSBTAT00000018808	ENSBTAG00000014151	RCSD1
bta-miR-148a	ENSBTAT00000018840	ENSBTAG00000014175	STRAP
bta-miR-148a	ENSBTAT00000018852	ENSBTAG00000014179	SLC12A5
bta-miR-148a	ENSBTAT00000018899	ENSBTAG00000014217	HHEX
bta-miR-148a	ENSBTAT00000018902	ENSBTAG00000014220	-
bta-miR-148a	ENSBTAT00000018920	ENSBTAG00000014235	SMIM12
bta-miR-148a	ENSBTAT00000018923	ENSBTAG00000014237	CYTH4
bta-miR-148a	ENSBTAT00000018952	ENSBTAG00000014255	VPS50
bta-miR-148a	ENSBTAT00000019047	ENSBTAG00000014325	C3H1orf109
bta-miR-148a	ENSBTAT00000019114	ENSBTAG00000014376	ANKRD13A
bta-miR-148a	ENSBTAT00000019123	ENSBTAG00000014384	ZDHHC22
bta-miR-148a	ENSBTAT00000019173	ENSBTAG00000014415	ZNF653
bta-miR-148a	ENSBTAT00000019202	ENSBTAG00000014438	SS18L1
bta-miR-148a	ENSBTAT00000019232	ENSBTAG00000014465	SERPINE1
bta-miR-148a	ENSBTAT00000019264	ENSBTAG00000014486	ATP12A
bta-miR-148a	ENSBTAT00000019293	ENSBTAG00000014514	SEC1
bta-miR-148a	ENSBTAT00000019457	ENSBTAG00000014611	SORL1
bta-miR-148a	ENSBTAT00000019468	ENSBTAG00000014619	WASF3
bta-miR-148a	ENSBTAT00000019501	ENSBTAG00000014645	CNTN2
bta-miR-148a	ENSBTAT00000019519	ENSBTAG00000014659	NEMP1
bta-miR-148a	ENSBTAT00000019526	ENSBTAG00000014665	ADAMTS2
bta-miR-148a	ENSBTAT00000019553	ENSBTAG00000014691	ARFGEF1
bta-miR-148a	ENSBTAT00000019564	ENSBTAG00000014699	FAM81A
bta-miR-148a	ENSBTAT00000019602	ENSBTAG00000014729	MRPL51
bta-miR-148a	ENSBTAT00000019692	ENSBTAG00000014799	ARMC7
bta-miR-148a	ENSBTAT00000019742	ENSBTAG00000014825	NLK
bta-miR-148a	ENSBTAT00000019800	ENSBTAG00000038128	BOLA-DQA5
bta-miR-148a	ENSBTAT00000019810	ENSBTAG00000014880	-
bta-miR-148a	ENSBTAT00000019858	ENSBTAG00000014915	ETV5
bta-miR-148a	ENSBTAT00000019878	ENSBTAG00000014933	TRAK2
bta-miR-148a	ENSBTAT00000019994	ENSBTAG00000015018	FSD2
bta-miR-148a	ENSBTAT00000020115	ENSBTAG00000015118	PNPLA1
bta-miR-148a	ENSBTAT00000020135	ENSBTAG00000015132	RXFP2
bta-miR-148a	ENSBTAT00000020140	ENSBTAG00000015140	RUNDC1
bta-miR-148a	ENSBTAT00000020200	ENSBTAG00000015181	EPM2A
bta-miR-148a	ENSBTAT00000020207	ENSBTAG00000015188	KLF6
bta-miR-148a	ENSBTAT00000020239	ENSBTAG00000015212	IFNAR2
bta-miR-148a	ENSBTAT00000020285	ENSBTAG00000030335	ALDH4A1
bta-miR-148a	ENSBTAT00000020287	ENSBTAG00000015251	-
bta-miR-148a	ENSBTAT00000020318	ENSBTAG00000015278	ARPC5L
bta-miR-148a	ENSBTAT00000020387	ENSBTAG00000015335	ADGRB3
bta-miR-148a	ENSBTAT00000020392	ENSBTAG00000015340	ANGPTL7
bta-miR-148a	ENSBTAT00000020561	ENSBTAG00000015470	SYPL2
bta-miR-148a	ENSBTAT00000020635	ENSBTAG00000015529	CHCHD4
bta-miR-148a	ENSBTAT00000020740	ENSBTAG00000015612	UTP6
bta-miR-148a	ENSBTAT00000020757	ENSBTAG00000015630	RLIM
bta-miR-148a	ENSBTAT00000020825	ENSBTAG00000015683	HSPA4
bta-miR-148a	ENSBTAT00000020830	ENSBTAG00000015686	TERF2IP
bta-miR-148a	ENSBTAT00000020875	ENSBTAG00000015724	BPIFB1
bta-miR-148a	ENSBTAT00000020921	ENSBTAG00000015757	PHYHIP
bta-miR-148a	ENSBTAT00000020933	ENSBTAG00000015764	EML2
bta-miR-148a	ENSBTAT00000021260	ENSBTAG00000015980	FASN
bta-miR-148a	ENSBTAT00000021383	ENSBTAG00000016063	DNER
bta-miR-148a	ENSBTAT00000021523	ENSBTAG00000016170	KCNJ11
bta-miR-148a	ENSBTAT00000021569	ENSBTAG00000016208	TGM2
bta-miR-148a	ENSBTAT00000021588	ENSBTAG00000016223	SCRN1
bta-miR-148a	ENSBTAT00000021617	ENSBTAG00000016250	AKTIP
bta-miR-148a	ENSBTAT00000021832	ENSBTAG00000016414	VDR
bta-miR-148a	ENSBTAT00000021892	ENSBTAG00000016465	DHCR7
bta-miR-148a	ENSBTAT00000021955	ENSBTAG00000016514	CPE
bta-miR-148a	ENSBTAT00000021981	ENSBTAG00000016529	SLC25A30
bta-miR-148a	ENSBTAT00000022045	ENSBTAG00000016571	FAM234A
bta-miR-148a	ENSBTAT00000022108	ENSBTAG00000016618	DSTYK
bta-miR-148a	ENSBTAT00000022160	ENSBTAG00000016663	PIGN
bta-miR-148a	ENSBTAT00000022175	ENSBTAG00000016677	C1QL3
bta-miR-148a	ENSBTAT00000022206	ENSBTAG00000019859	B3GALT2
bta-miR-148a	ENSBTAT00000022231	ENSBTAG00000016723	GFI1
bta-miR-148a	ENSBTAT00000022232	ENSBTAG00000016724	NPEPL1
bta-miR-148a	ENSBTAT00000022236	ENSBTAG00000016731	TMEM42
bta-miR-148a	ENSBTAT00000022252	ENSBTAG00000016737	CDK8
bta-miR-148a	ENSBTAT00000022302	ENSBTAG00000016768	SCN3B
bta-miR-148a	ENSBTAT00000022377	ENSBTAG00000016821	SNX22
bta-miR-148a	ENSBTAT00000022411	ENSBTAG00000016846	YWHAB
bta-miR-148a	ENSBTAT00000022420	ENSBTAG00000016857	ADAMTS15
bta-miR-148a	ENSBTAT00000022463	ENSBTAG00000016887	TAF11
bta-miR-148a	ENSBTAT00000022546	ENSBTAG00000016950	B3GAT3
bta-miR-148a	ENSBTAT00000022652	ENSBTAG00000017037	PKN1
bta-miR-148a	ENSBTAT00000022677	ENSBTAG00000017053	ABCB10
bta-miR-148a	ENSBTAT00000022687	ENSBTAG00000017060	ITGB2
bta-miR-148a	ENSBTAT00000022701	ENSBTAG00000017069	GASK1B
bta-miR-148a	ENSBTAT00000022752	ENSBTAG00000017115	TMEM41A
bta-miR-148a	ENSBTAT00000022813	ENSBTAG00000017167	LRAT
bta-miR-148a	ENSBTAT00000022854	ENSBTAG00000017196	PDIA3
bta-miR-148a	ENSBTAT00000022907	ENSBTAG00000017239	GABBR1
bta-miR-148a	ENSBTAT00000022929	ENSBTAG00000011022	ARPP19
bta-miR-148a	ENSBTAT00000022939	ENSBTAG00000017258	ACSL3
bta-miR-148a	ENSBTAT00000022976	ENSBTAG00000017287	DRAM1
bta-miR-148a	ENSBTAT00000023019	ENSBTAG00000017310	EVA1C
bta-miR-148a	ENSBTAT00000023064	ENSBTAG00000017348	FGF5
bta-miR-148a	ENSBTAT00000023088	ENSBTAG00000017362	CNOT6
bta-miR-148a	ENSBTAT00000023181	ENSBTAG00000017437	TMEM237
bta-miR-148a	ENSBTAT00000023198	ENSBTAG00000017451	TSPAN17
bta-miR-148a	ENSBTAT00000023218	ENSBTAG00000017465	GNS
bta-miR-148a	ENSBTAT00000023305	ENSBTAG00000017528	SNAI3
bta-miR-148a	ENSBTAT00000023383	ENSBTAG00000017584	PLCG1
bta-miR-148a	ENSBTAT00000023448	ENSBTAG00000017627	STMN4
bta-miR-148a	ENSBTAT00000023514	ENSBTAG00000017681	RIN1
bta-miR-148a	ENSBTAT00000023566	ENSBTAG00000017719	AKAP6
bta-miR-148a	ENSBTAT00000023588	ENSBTAG00000017740	TUBAL3
bta-miR-148a	ENSBTAT00000023595	ENSBTAG00000017745	IL6ST
bta-miR-148a	ENSBTAT00000023598	ENSBTAG00000017748	RNF44
bta-miR-148a	ENSBTAT00000023622	ENSBTAG00000017765	-
bta-miR-148a	ENSBTAT00000023668	ENSBTAG00000017801	ATP6AP2
bta-miR-148a	ENSBTAT00000023720	ENSBTAG00000017845	BAG1
bta-miR-148a	ENSBTAT00000023746	ENSBTAG00000017867	YPEL1
bta-miR-148a	ENSBTAT00000023908	ENSBTAG00000017967	PTGES3
bta-miR-148a	ENSBTAT00000023912	ENSBTAG00000017970	ZYX
bta-miR-148a	ENSBTAT00000023920	ENSBTAG00000017976	ABL1
bta-miR-148a	ENSBTAT00000023950	ENSBTAG00000017999	TNRC6A
bta-miR-148a	ENSBTAT00000023990	ENSBTAG00000018020	GNAT1
bta-miR-148a	ENSBTAT00000024009	ENSBTAG00000018036	CNOT7
bta-miR-148a	ENSBTAT00000024011	ENSBTAG00000018037	PSKH1
bta-miR-148a	ENSBTAT00000024034	ENSBTAG00000025848	RBM3
bta-miR-148a	ENSBTAT00000024049	ENSBTAG00000018063	SPATA2
bta-miR-148a	ENSBTAT00000024053	ENSBTAG00000018067	S100PBP
bta-miR-148a	ENSBTAT00000024068	ENSBTAG00000018077	LYPD3
bta-miR-148a	ENSBTAT00000024228	ENSBTAG00000018202	CYB561A3
bta-miR-148a	ENSBTAT00000024233	ENSBTAG00000018207	M6PR
bta-miR-148a	ENSBTAT00000024256	ENSBTAG00000018225	SIPA1L3
bta-miR-148a	ENSBTAT00000024299	ENSBTAG00000018258	SRSF2
bta-miR-148a	ENSBTAT00000024333	ENSBTAG00000018285	VAMP5
bta-miR-148a	ENSBTAT00000024342	ENSBTAG00000018289	TMEM150A
bta-miR-148a	ENSBTAT00000024344	ENSBTAG00000018291	C11H2orf68
bta-miR-148a	ENSBTAT00000024387	ENSBTAG00000038488	TMSB4X
bta-miR-148a	ENSBTAT00000024445	ENSBTAG00000031267	SERPINB9
bta-miR-148a	ENSBTAT00000024448	ENSBTAG00000018373	DPYSL2
bta-miR-148a	ENSBTAT00000024587	ENSBTAG00000018474	IL6R
bta-miR-148a	ENSBTAT00000024676	ENSBTAG00000018540	NOX4
bta-miR-148a	ENSBTAT00000024677	ENSBTAG00000018539	KLK1
bta-miR-148a	ENSBTAT00000024720	ENSBTAG00000018576	DPYSL5
bta-miR-148a	ENSBTAT00000024724	ENSBTAG00000018578	LOXL3
bta-miR-148a	ENSBTAT00000024758	ENSBTAG00000018603	RGMA
bta-miR-148a	ENSBTAT00000024876	ENSBTAG00000018691	RHOU
bta-miR-148a	ENSBTAT00000024993	ENSBTAG00000018770	HSDL1
bta-miR-148a	ENSBTAT00000025007	ENSBTAG00000018784	CTSZ
bta-miR-148a	ENSBTAT00000025008	ENSBTAG00000018785	TUBB1
bta-miR-148a	ENSBTAT00000025040	ENSBTAG00000035286	CMC1
bta-miR-148a	ENSBTAT00000025061	ENSBTAG00000018829	SPRYD7
bta-miR-148a	ENSBTAT00000025207	ENSBTAG00000018941	CPXM2
bta-miR-148a	ENSBTAT00000025307	ENSBTAG00000019013	HECTD3
bta-miR-148a	ENSBTAT00000025468	ENSBTAG00000019132	DMP1
bta-miR-148a	ENSBTAT00000025476	ENSBTAG00000019139	PHF3
bta-miR-148a	ENSBTAT00000025510	ENSBTAG00000019167	INPPL1
bta-miR-148a	ENSBTAT00000025564	ENSBTAG00000019204	RTN3
bta-miR-148a	ENSBTAT00000025586	ENSBTAG00000019216	TUFM
bta-miR-148a	ENSBTAT00000025676	ENSBTAG00000019278	KNTC1
bta-miR-148a	ENSBTAT00000025696	ENSBTAG00000019298	STRADB
bta-miR-148a	ENSBTAT00000025752	ENSBTAG00000019334	KLC2
bta-miR-148a	ENSBTAT00000025832	ENSBTAG00000019386	BOLA-NC1
bta-miR-148a	ENSBTAT00000025843	ENSBTAG00000019394	ANO5
bta-miR-148a	ENSBTAT00000025878	ENSBTAG00000019427	KIAA0232
bta-miR-148a	ENSBTAT00000025935	ENSBTAG00000019470	NEK6
bta-miR-148a	ENSBTAT00000025950	ENSBTAG00000019486	CLDN12
bta-miR-148a	ENSBTAT00000025965	ENSBTAG00000019495	TEAD3
bta-miR-148a	ENSBTAT00000026008	ENSBTAG00000019524	ITGAD
bta-miR-148a	ENSBTAT00000026148	ENSBTAG00000019628	EDAR
bta-miR-148a	ENSBTAT00000026157	ENSBTAG00000019634	PIDD1
bta-miR-148a	ENSBTAT00000026185	ENSBTAG00000019651	TRIM52
bta-miR-148a	ENSBTAT00000026248	ENSBTAG00000019692	BCL2L2
bta-miR-148a	ENSBTAT00000026254	ENSBTAG00000019694	ADAM23
bta-miR-148a	ENSBTAT00000026283	ENSBTAG00000019721	REXO4
bta-miR-148a	ENSBTAT00000026327	ENSBTAG00000019757	SUDS3
bta-miR-148a	ENSBTAT00000026421	ENSBTAG00000019831	MRPS11
bta-miR-148a	ENSBTAT00000026423	ENSBTAG00000019832	TGFBR2
bta-miR-148a	ENSBTAT00000026435	ENSBTAG00000019839	LTBP1
bta-miR-148a	ENSBTAT00000026452	ENSBTAG00000019857	OTUD4
bta-miR-148a	ENSBTAT00000026471	ENSBTAG00000019866	NRP1
bta-miR-148a	ENSBTAT00000026474	ENSBTAG00000019869	DGCR8
bta-miR-148a	ENSBTAT00000026621	ENSBTAG00000019986	CSNK1D
bta-miR-148a	ENSBTAT00000026623	ENSBTAG00000047582	CSNK1E
bta-miR-148a	ENSBTAT00000026669	ENSBTAG00000020023	MTHFS
bta-miR-148a	ENSBTAT00000026679	ENSBTAG00000020030	FITM2
bta-miR-148a	ENSBTAT00000026682	ENSBTAG00000020031	PKD2
bta-miR-148a	ENSBTAT00000026724	ENSBTAG00000020060	TXNIP
bta-miR-148a	ENSBTAT00000026745	ENSBTAG00000020073	NCEH1
bta-miR-148a	ENSBTAT00000026753	ENSBTAG00000020079	MAP3K4
bta-miR-148a	ENSBTAT00000026762	ENSBTAG00000020087	CAMK2A
bta-miR-148a	ENSBTAT00000026881	ENSBTAG00000039696	SHD
bta-miR-148a	ENSBTAT00000027028	ENSBTAG00000020282	DCTD
bta-miR-148a	ENSBTAT00000027125	ENSBTAG00000020355	KLF4
bta-miR-148a	ENSBTAT00000027170	ENSBTAG00000020384	WDR47
bta-miR-148a	ENSBTAT00000027175	ENSBTAG00000020387	MARF1
bta-miR-148a	ENSBTAT00000027230	ENSBTAG00000020432	MIS12
bta-miR-148a	ENSBTAT00000027243	ENSBTAG00000020441	HMG20A
bta-miR-148a	ENSBTAT00000027246	ENSBTAG00000020446	THOP1
bta-miR-148a	ENSBTAT00000027256	ENSBTAG00000020454	LZTS3
bta-miR-148a	ENSBTAT00000027352	ENSBTAG00000020530	MTIF3
bta-miR-148a	ENSBTAT00000027366	ENSBTAG00000020539	CHPF
bta-miR-148a	ENSBTAT00000027498	ENSBTAG00000020634	FBXO7
bta-miR-148a	ENSBTAT00000027527	ENSBTAG00000020657	FAT1
bta-miR-148a	ENSBTAT00000027531	ENSBTAG00000020658	LNX1
bta-miR-148a	ENSBTAT00000027587	ENSBTAG00000020700	CLCN6
bta-miR-148a	ENSBTAT00000027625	ENSBTAG00000020731	PRRG4
bta-miR-148a	ENSBTAT00000027644	ENSBTAG00000020745	HIVEP3
bta-miR-148a	ENSBTAT00000027654	ENSBTAG00000020751	HSF1
bta-miR-148a	ENSBTAT00000027667	ENSBTAG00000020761	USP33
bta-miR-148a	ENSBTAT00000027690	ENSBTAG00000020781	SETD6
bta-miR-148a	ENSBTAT00000027710	ENSBTAG00000020793	KCNA4
bta-miR-148a	ENSBTAT00000027776	ENSBTAG00000020844	PGAP4
bta-miR-148a	ENSBTAT00000027783	ENSBTAG00000013848	ADGRD1
bta-miR-148a	ENSBTAT00000027825	ENSBTAG00000020886	UTP25
bta-miR-148a	ENSBTAT00000027870	ENSBTAG00000020921	PRKCB
bta-miR-148a	ENSBTAT00000028031	ENSBTAG00000021046	ELAVL4
bta-miR-148a	ENSBTAT00000028037	ENSBTAG00000021050	ECEL1
bta-miR-148a	ENSBTAT00000028047	ENSBTAG00000021060	FTSJ3
bta-miR-148a	ENSBTAT00000028054	ENSBTAG00000032680	TMEM63B
bta-miR-148a	ENSBTAT00000028072	ENSBTAG00000021076	TNRC6B
bta-miR-148a	ENSBTAT00000028111	ENSBTAG00000021102	GALM
bta-miR-148a	ENSBTAT00000028155	ENSBTAG00000021130	MFSD10
bta-miR-148a	ENSBTAT00000028174	ENSBTAG00000021140	RMND5A
bta-miR-148a	ENSBTAT00000028315	ENSBTAG00000021249	LAT
bta-miR-148a	ENSBTAT00000028324	ENSBTAG00000021253	PRDM15
bta-miR-148a	ENSBTAT00000028385	ENSBTAG00000021301	ACSF2
bta-miR-148a	ENSBTAT00000028427	ENSBTAG00000021323	AGFG1
bta-miR-148a	ENSBTAT00000028493	ENSBTAG00000021373	GTF3C5
bta-miR-148a	ENSBTAT00000028645	ENSBTAG00000021491	NDUFV3
bta-miR-148a	ENSBTAT00000028663	ENSBTAG00000021505	USP36
bta-miR-148a	ENSBTAT00000028707	ENSBTAG00000021543	MDFIC
bta-miR-148a	ENSBTAT00000028744	ENSBTAG00000021573	DCAF12
bta-miR-148a	ENSBTAT00000028789	ENSBTAG00000021604	TMEM138
bta-miR-148a	ENSBTAT00000028815	ENSBTAG00000021626	MLC1
bta-miR-148a	ENSBTAT00000028854	ENSBTAG00000021652	PDZD9
bta-miR-148a	ENSBTAT00000028887	ENSBTAG00000021678	SLC31A1
bta-miR-148a	ENSBTAT00000028919	ENSBTAG00000021697	PDGFB
bta-miR-148a	ENSBTAT00000028921	ENSBTAG00000021699	RORB
bta-miR-148a	ENSBTAT00000028957	ENSBTAG00000021723	EME1
bta-miR-148a	ENSBTAT00000028963	ENSBTAG00000021727	NTSR1
bta-miR-148a	ENSBTAT00000028966	ENSBTAG00000021730	GJD2
bta-miR-148a	ENSBTAT00000028967	ENSBTAG00000021731	TGFBRAP1
bta-miR-148a	ENSBTAT00000029081	ENSBTAG00000021815	STARD13
bta-miR-148a	ENSBTAT00000029082	ENSBTAG00000033702	STARD8
bta-miR-148a	ENSBTAT00000029107	ENSBTAG00000021836	TCEA2
bta-miR-148a	ENSBTAT00000029121	ENSBTAG00000017395	CERS5
bta-miR-148a	ENSBTAT00000029190	ENSBTAG00000021896	NUP214
bta-miR-148a	ENSBTAT00000029228	ENSBTAG00000021923	DSG2
bta-miR-148a	ENSBTAT00000029270	ENSBTAG00000000147	RIC8B
bta-miR-148a	ENSBTAT00000029308	ENSBTAG00000021980	RASSF8
bta-miR-148a	ENSBTAT00000029373	ENSBTAG00000002130	SMPD4
bta-miR-148a	ENSBTAT00000029564	ENSBTAG00000019845	USP30
bta-miR-148a	ENSBTAT00000029565	ENSBTAG00000018833	SVOP
bta-miR-148a	ENSBTAT00000029796	ENSBTAG00000015611	TBC1D9B
bta-miR-148a	ENSBTAT00000029827	ENSBTAG00000008438	ARFIP1
bta-miR-148a	ENSBTAT00000030639	ENSBTAG00000014474	API5
bta-miR-148a	ENSBTAT00000030664	ENSBTAG00000022632	TCTA
bta-miR-148a	ENSBTAT00000030754	ENSBTAG00000022681	EOGT
bta-miR-148a	ENSBTAT00000030863	ENSBTAG00000002795	NKTR
bta-miR-148a	ENSBTAT00000031089	ENSBTAG00000014488	CDH7
bta-miR-148a	ENSBTAT00000031106	ENSBTAG00000022887	-
bta-miR-148a	ENSBTAT00000031167	ENSBTAG00000002069	BOLA
bta-miR-148a	ENSBTAT00000031299	ENSBTAG00000005963	MAT1A
bta-miR-148a	ENSBTAT00000031330	ENSBTAG00000008827	SPOCK2
bta-miR-148a	ENSBTAT00000031802	ENSBTAG00000037537	-
bta-miR-148a	ENSBTAT00000031806	ENSBTAG00000000027	IGFL1
bta-miR-148a	ENSBTAT00000032084	ENSBTAG00000018287	SLC25A48
bta-miR-148a	ENSBTAT00000032345	ENSBTAG00000023635	CLEC6A
bta-miR-148a	ENSBTAT00000032353	ENSBTAG00000020889	CA7
bta-miR-148a	ENSBTAT00000032645	ENSBTAG00000023795	VAC14
bta-miR-148a	ENSBTAT00000032941	ENSBTAG00000007888	EFR3B
bta-miR-148a	ENSBTAT00000033253	ENSBTAG00000002039	FRMD8
bta-miR-148a	ENSBTAT00000033324	ENSBTAG00000013961	MYSM1
bta-miR-148a	ENSBTAT00000033404	ENSBTAG00000024204	H2BE1
bta-miR-148a	ENSBTAT00000033450	ENSBTAG00000013860	GADD45A
bta-miR-148a	ENSBTAT00000033568	ENSBTAG00000001135	C3H1orf194
bta-miR-148a	ENSBTAT00000033670	ENSBTAG00000010161	CCL21
bta-miR-148a	ENSBTAT00000033703	ENSBTAG00000016707	FKBP9
bta-miR-148a	ENSBTAT00000033964	ENSBTAG00000008003	SMG7
bta-miR-148a	ENSBTAT00000033991	ENSBTAG00000005161	ATP8B2
bta-miR-148a	ENSBTAT00000034535	ENSBTAG00000024803	ENDOD1
bta-miR-148a	ENSBTAT00000034713	ENSBTAG00000007121	TK1
bta-miR-148a	ENSBTAT00000034753	ENSBTAG00000012564	KANSL1
bta-miR-148a	ENSBTAT00000034967	ENSBTAG00000020860	CHD1
bta-miR-148a	ENSBTAT00000034970	ENSBTAG00000009772	LIX1
bta-miR-148a	ENSBTAT00000034976	ENSBTAG00000025046	ALKBH5
bta-miR-148a	ENSBTAT00000035086	ENSBTAG00000000306	ITK
bta-miR-148a	ENSBTAT00000035103	ENSBTAG00000038268	-
bta-miR-148a	ENSBTAT00000035265	ENSBTAG00000010073	FLOT2
bta-miR-148a	ENSBTAT00000035288	ENSBTAG00000025181	CCDC85C
bta-miR-148a	ENSBTAT00000035338	ENSBTAG00000025212	HARS2
bta-miR-148a	ENSBTAT00000035403	ENSBTAG00000025242	C19H17orf78
bta-miR-148a	ENSBTAT00000035430	ENSBTAG00000025250	CCL3
bta-miR-148a	ENSBTAT00000035486	ENSBTAG00000032603	-
bta-miR-148a	ENSBTAT00000035582	ENSBTAG00000025358	SNX2
bta-miR-148a	ENSBTAT00000035608	ENSBTAG00000009647	PHAX
bta-miR-148a	ENSBTAT00000035753	ENSBTAG00000012170	UBL3
bta-miR-148a	ENSBTAT00000035844	ENSBTAG00000025494	PAQR8
bta-miR-148a	ENSBTAT00000035930	ENSBTAG00000004347	ADGRF5
bta-miR-148a	ENSBTAT00000035977	ENSBTAG00000011189	TJAP1
bta-miR-148a	ENSBTAT00000036068	ENSBTAG00000025593	CCDC32
bta-miR-148a	ENSBTAT00000036144	ENSBTAG00000011104	RTN4
bta-miR-148a	ENSBTAT00000036293	ENSBTAG00000003038	TAP2
bta-miR-148a	ENSBTAT00000036316	ENSBTAG00000020769	OPCML
bta-miR-148a	ENSBTAT00000036414	ENSBTAG00000009330	SIN3B
bta-miR-148a	ENSBTAT00000036427	ENSBTAG00000000720	CTSL
bta-miR-148a	ENSBTAT00000036775	ENSBTAG00000000011	TDH
bta-miR-148a	ENSBTAT00000036876	ENSBTAG00000026003	GUCY2F
bta-miR-148a	ENSBTAT00000037216	ENSBTAG00000026242	BAALC
bta-miR-148a	ENSBTAT00000037267	ENSBTAG00000004720	SULF1
bta-miR-148a	ENSBTAT00000037320	ENSBTAG00000005893	TMEM68
bta-miR-148a	ENSBTAT00000037345	ENSBTAG00000007736	-
bta-miR-148a	ENSBTAT00000037717	ENSBTAG00000026519	ADAT2
bta-miR-148a	ENSBTAT00000037763	ENSBTAG00000009251	SZRD1
bta-miR-148a	ENSBTAT00000037916	ENSBTAG00000026626	ANHX
bta-miR-148a	ENSBTAT00000038048	ENSBTAG00000008331	TMEM54
bta-miR-148a	ENSBTAT00000038058	ENSBTAG00000026684	SYNC
bta-miR-148a	ENSBTAT00000038115	ENSBTAG00000019418	UBE3D
bta-miR-148a	ENSBTAT00000038215	ENSBTAG00000017840	BAZ2A
bta-miR-148a	ENSBTAT00000038451	ENSBTAG00000000619	KRT74
bta-miR-148a	ENSBTAT00000038541	ENSBTAG00000010924	LETMD1
bta-miR-148a	ENSBTAT00000038591	ENSBTAG00000026963	NCALD
bta-miR-148a	ENSBTAT00000038616	ENSBTAG00000001861	SESTD1
bta-miR-148a	ENSBTAT00000038788	ENSBTAG00000027074	SV2B
bta-miR-148a	ENSBTAT00000038879	ENSBTAG00000014069	PDK4
bta-miR-148a	ENSBTAT00000038937	ENSBTAG00000027162	TMCO5A
bta-miR-148a	ENSBTAT00000039203	ENSBTAG00000027337	CTSA
bta-miR-148a	ENSBTAT00000039850	ENSBTAG00000008310	TMEM9B
bta-miR-148a	ENSBTAT00000039968	ENSBTAG00000013033	BTBD10
bta-miR-148a	ENSBTAT00000042613	ENSBTAG00000019105	NPLOC4
bta-miR-148a	ENSBTAT00000042716	ENSBTAG00000002539	TRIOBP
bta-miR-148a	ENSBTAT00000042960	ENSBTAG00000009617	SLC2A1
bta-miR-148a	ENSBTAT00000042971	ENSBTAG00000030435	PNRC2
bta-miR-148a	ENSBTAT00000043071	ENSBTAG00000011243	TOE1
bta-miR-148a	ENSBTAT00000043072	ENSBTAG00000008735	VASH1
bta-miR-148a	ENSBTAT00000043111	ENSBTAG00000018322	SEC24A
bta-miR-148a	ENSBTAT00000043199	ENSBTAG00000030584	SLC35A4
bta-miR-148a	ENSBTAT00000043260	ENSBTAG00000014334	ZFYVE26
bta-miR-148a	ENSBTAT00000043383	ENSBTAG00000030686	RAVER2
bta-miR-148a	ENSBTAT00000043458	ENSBTAG00000010338	FBXO36
bta-miR-148a	ENSBTAT00000043570	ENSBTAG00000030817	LMBR1
bta-miR-148a	ENSBTAT00000043695	ENSBTAG00000008313	KLF15
bta-miR-148a	ENSBTAT00000043776	ENSBTAG00000015902	PTGFR
bta-miR-148a	ENSBTAT00000043918	ENSBTAG00000017419	ZZZ3
bta-miR-148a	ENSBTAT00000043975	ENSBTAG00000008542	SSPO
bta-miR-148a	ENSBTAT00000044278	ENSBTAG00000012753	BRF1
bta-miR-148a	ENSBTAT00000044349	ENSBTAG00000018164	FNDC4
bta-miR-148a	ENSBTAT00000044457	ENSBTAG00000003556	ZFYVE21
bta-miR-148a	ENSBTAT00000044645	ENSBTAG00000020688	ARHGEF15
bta-miR-148a	ENSBTAT00000044684	ENSBTAG00000040169	-
bta-miR-148a	ENSBTAT00000044723	ENSBTAG00000031548	-
bta-miR-148a	ENSBTAT00000044771	ENSBTAG00000031579	SGO2
bta-miR-148a	ENSBTAT00000044888	ENSBTAG00000013142	MYNN
bta-miR-148a	ENSBTAT00000045089	ENSBTAG00000010519	NEURL4
bta-miR-148a	ENSBTAT00000045129	ENSBTAG00000031829	FTSJ1
bta-miR-148a	ENSBTAT00000045191	ENSBTAG00000031871	NKAPL
bta-miR-148a	ENSBTAT00000045206	ENSBTAG00000012385	NFX1
bta-miR-148a	ENSBTAT00000045447	ENSBTAG00000000902	OGT
bta-miR-148a	ENSBTAT00000045464	ENSBTAG00000032047	-
bta-miR-148a	ENSBTAT00000045559	ENSBTAG00000011910	STK33
bta-miR-148a	ENSBTAT00000045685	ENSBTAG00000012112	SLC7A6
bta-miR-148a	ENSBTAT00000045694	ENSBTAG00000038748	HBG
bta-miR-148a	ENSBTAT00000045734	ENSBTAG00000032288	GCK
bta-miR-148a	ENSBTAT00000045860	ENSBTAG00000021964	CDH17
bta-miR-148a	ENSBTAT00000045907	ENSBTAG00000032360	NAP1L1
bta-miR-148a	ENSBTAT00000046162	ENSBTAG00000003455	ANKRD6
bta-miR-148a	ENSBTAT00000046182	ENSBTAG00000015251	-
bta-miR-148a	ENSBTAT00000046279	ENSBTAG00000021077	BOLA-DQB
bta-miR-148a	ENSBTAT00000046411	ENSBTAG00000015381	ARHGAP18
bta-miR-148a	ENSBTAT00000046446	ENSBTAG00000032704	NAPB
bta-miR-148a	ENSBTAT00000046646	ENSBTAG00000010264	FBXL18
bta-miR-148a	ENSBTAT00000046647	ENSBTAG00000032858	DYDC1
bta-miR-148a	ENSBTAT00000046801	ENSBTAG00000032964	C24H18orf25
bta-miR-148a	ENSBTAT00000046847	ENSBTAG00000014054	CFAP206
bta-miR-148a	ENSBTAT00000046864	ENSBTAG00000005404	MSC
bta-miR-148a	ENSBTAT00000046865	ENSBTAG00000011515	SELL
bta-miR-148a	ENSBTAT00000046902	ENSBTAG00000002689	NME7
bta-miR-148a	ENSBTAT00000046931	ENSBTAG00000007890	SEC14L5
bta-miR-148a	ENSBTAT00000047079	ENSBTAG00000019246	SC5D
bta-miR-148a	ENSBTAT00000047180	ENSBTAG00000033214	TBC1D19
bta-miR-148a	ENSBTAT00000047389	ENSBTAG00000010916	LHFPL4
bta-miR-148a	ENSBTAT00000047448	ENSBTAG00000019686	NCKAP1L
bta-miR-148a	ENSBTAT00000047737	ENSBTAG00000033603	IP6K3
bta-miR-148a	ENSBTAT00000047815	ENSBTAG00000033657	SLC35F1
bta-miR-148a	ENSBTAT00000047833	ENSBTAG00000007923	LAMTOR3
bta-miR-148a	ENSBTAT00000047858	ENSBTAG00000033690	BARD1
bta-miR-148a	ENSBTAT00000048106	ENSBTAG00000033902	SLC25A32
bta-miR-148a	ENSBTAT00000048212	ENSBTAG00000033983	MAP2K1
bta-miR-148a	ENSBTAT00000048214	ENSBTAG00000003185	ASAP1
bta-miR-148a	ENSBTAT00000048226	ENSBTAG00000010498	SLC40A1
bta-miR-148a	ENSBTAT00000048374	ENSBTAG00000004745	NAA15
bta-miR-148a	ENSBTAT00000048615	ENSBTAG00000009851	ROBO1
bta-miR-148a	ENSBTAT00000048730	ENSBTAG00000034402	ACE2
bta-miR-148a	ENSBTAT00000049153	ENSBTAG00000025320	AKAP1
bta-miR-148a	ENSBTAT00000049195	ENSBTAG00000007444	MAP3K7CL
bta-miR-148a	ENSBTAT00000049235	ENSBTAG00000034776	DDAH1
bta-miR-148a	ENSBTAT00000049280	ENSBTAG00000034823	AGGF1
bta-miR-148a	ENSBTAT00000049542	ENSBTAG00000035072	SYCE1
bta-miR-148a	ENSBTAT00000049552	ENSBTAG00000018575	TRHDE
bta-miR-148a	ENSBTAT00000049576	ENSBTAG00000012242	MAF1
bta-miR-148a	ENSBTAT00000049716	ENSBTAG00000003975	LMAN2L
bta-miR-148a	ENSBTAT00000049793	ENSBTAG00000010775	POGK
bta-miR-148a	ENSBTAT00000050226	ENSBTAG00000035744	TRIM26
bta-miR-148a	ENSBTAT00000050484	ENSBTAG00000002136	FCHO1
bta-miR-148a	ENSBTAT00000050520	ENSBTAG00000004791	VPS26C
bta-miR-148a	ENSBTAT00000050675	ENSBTAG00000036183	FBXW8
bta-miR-148a	ENSBTAT00000051818	ENSBTAG00000034978	FAM168B
bta-miR-148a	ENSBTAT00000051993	ENSBTAG00000020658	LNX1
bta-miR-148a	ENSBTAT00000052023	ENSBTAG00000024443	TATDN3
bta-miR-148a	ENSBTAT00000052306	ENSBTAG00000004271	UBAP2L
bta-miR-148a	ENSBTAT00000052382	ENSBTAG00000008734	PM20D1
bta-miR-148a	ENSBTAT00000052388	ENSBTAG00000005434	PLVAP
bta-miR-148a	ENSBTAT00000052707	ENSBTAG00000039819	RPH3AL
bta-miR-148a	ENSBTAT00000052919	ENSBTAG00000018732	HSPA12B
bta-miR-148a	ENSBTAT00000052924	ENSBTAG00000037883	PPP1R2C
bta-miR-148a	ENSBTAT00000052937	ENSBTAG00000004999	RESF1
bta-miR-148a	ENSBTAT00000053008	ENSBTAG00000037996	ARMCX3
bta-miR-148a	ENSBTAT00000053355	ENSBTAG00000010727	ATG4D
bta-miR-148a	ENSBTAT00000053426	ENSBTAG00000003994	IGFBP3
bta-miR-148a	ENSBTAT00000053492	ENSBTAG00000003439	AKAP10
bta-miR-148a	ENSBTAT00000053508	ENSBTAG00000017038	HPS4
bta-miR-148a	ENSBTAT00000053585	ENSBTAG00000040190	CCDC88B
bta-miR-148a	ENSBTAT00000053650	ENSBTAG00000038156	DYNLT3
bta-miR-148a	ENSBTAT00000053671	ENSBTAG00000018861	C5H12orf56
bta-miR-148a	ENSBTAT00000053713	ENSBTAG00000014601	SGCB
bta-miR-148a	ENSBTAT00000053880	ENSBTAG00000019986	CSNK1D
bta-miR-148a	ENSBTAT00000054020	ENSBTAG00000039886	-
bta-miR-148a	ENSBTAT00000054027	ENSBTAG00000013591	CYB5R4
bta-miR-148a	ENSBTAT00000054090	ENSBTAG00000038660	MGC134232
bta-miR-148a	ENSBTAT00000054299	ENSBTAG00000025146	-
bta-miR-148a	ENSBTAT00000054382	ENSBTAG00000008636	PDE4B
bta-miR-148a	ENSBTAT00000054397	ENSBTAG00000009470	CLIC4
bta-miR-148a	ENSBTAT00000054463	ENSBTAG00000038322	-
bta-miR-148a	ENSBTAT00000054576	ENSBTAG00000017179	USP12
bta-miR-148a	ENSBTAT00000054801	ENSBTAG00000039190	SLC9A5
bta-miR-148a	ENSBTAT00000054956	ENSBTAG00000037375	-
bta-miR-148a	ENSBTAT00000055062	ENSBTAG00000037765	TNFAIP8L1
bta-miR-148a	ENSBTAT00000055094	ENSBTAG00000017024	PPARGC1A
bta-miR-148a	ENSBTAT00000055200	ENSBTAG00000033298	LYRM9
bta-miR-148a	ENSBTAT00000055368	ENSBTAG00000020796	UBE2D1
bta-miR-148a	ENSBTAT00000055373	ENSBTAG00000038112	-
bta-miR-148a	ENSBTAT00000055494	ENSBTAG00000032914	SLC11A2
bta-miR-148a	ENSBTAT00000055559	ENSBTAG00000019839	LTBP1
bta-miR-148a	ENSBTAT00000055572	ENSBTAG00000039366	-
bta-miR-148a	ENSBTAT00000055739	ENSBTAG00000011689	LENG8
bta-miR-148a	ENSBTAT00000055769	ENSBTAG00000006025	AHSA2
bta-miR-148a	ENSBTAT00000055962	ENSBTAG00000005832	GRK2
bta-miR-148a	ENSBTAT00000056141	ENSBTAG00000003525	STXBP1
bta-miR-148a	ENSBTAT00000056305	ENSBTAG00000010658	PFKL
bta-miR-148a	ENSBTAT00000056351	ENSBTAG00000010756	ST7
bta-miR-148a	ENSBTAT00000056886	ENSBTAG00000048246	DPP4
bta-miR-148a	ENSBTAT00000056888	ENSBTAG00000039397	WNT3A
bta-miR-148a	ENSBTAT00000056926	ENSBTAG00000039635	CCDC97
bta-miR-148a	ENSBTAT00000056960	ENSBTAG00000037907	DSEL
bta-miR-148a	ENSBTAT00000056997	ENSBTAG00000040555	FBXL19
bta-miR-148a	ENSBTAT00000057011	ENSBTAG00000039068	CSMD3
bta-miR-148a	ENSBTAT00000057219	ENSBTAG00000005957	CSE1L
bta-miR-148a	ENSBTAT00000057293	ENSBTAG00000037951	KLHL6
bta-miR-148a	ENSBTAT00000057596	ENSBTAG00000040028	-
bta-miR-148a	ENSBTAT00000060940	ENSBTAG00000015887	FOXJ3
bta-miR-148a	ENSBTAT00000060955	ENSBTAG00000012278	MTMR12
bta-miR-148a	ENSBTAT00000060959	ENSBTAG00000047991	TAF4
bta-miR-148a	ENSBTAT00000060980	ENSBTAG00000033225	CNTN4
bta-miR-148a	ENSBTAT00000060989	ENSBTAG00000044169	PRELID2
bta-miR-148a	ENSBTAT00000061002	ENSBTAG00000024015	PTPRM
bta-miR-148a	ENSBTAT00000061035	ENSBTAG00000006784	PLA2G4B
bta-miR-148a	ENSBTAT00000061102	ENSBTAG00000027064	BTBD11
bta-miR-148a	ENSBTAT00000061141	ENSBTAG00000011644	THSD4
bta-miR-148a	ENSBTAT00000061193	ENSBTAG00000044019	KAT2A
bta-miR-148a	ENSBTAT00000061216	ENSBTAG00000020281	NIN
bta-miR-148a	ENSBTAT00000061220	ENSBTAG00000017797	LY75
bta-miR-148a	ENSBTAT00000061264	ENSBTAG00000009851	ROBO1
bta-miR-148a	ENSBTAT00000061325	ENSBTAG00000037456	AHDC1
bta-miR-148a	ENSBTAT00000061326	ENSBTAG00000038306	CBX2
bta-miR-148a	ENSBTAT00000061359	ENSBTAG00000044071	HRH2
bta-miR-148a	ENSBTAT00000061370	ENSBTAG00000040128	FZD4
bta-miR-148a	ENSBTAT00000061378	ENSBTAG00000044048	LMBR1L
bta-miR-148a	ENSBTAT00000061420	ENSBTAG00000044197	EDARADD
bta-miR-148a	ENSBTAT00000061441	ENSBTAG00000013236	MED1
bta-miR-148a	ENSBTAT00000061554	ENSBTAG00000044032	KDM2A
bta-miR-148a	ENSBTAT00000061568	ENSBTAG00000011451	RTN1
bta-miR-148a	ENSBTAT00000061581	ENSBTAG00000016254	HDAC5
bta-miR-148a	ENSBTAT00000061601	ENSBTAG00000044075	SRPRB
bta-miR-148a	ENSBTAT00000061615	ENSBTAG00000043981	SBF2
bta-miR-148a	ENSBTAT00000061645	ENSBTAG00000044074	MLLT10
bta-miR-148a	ENSBTAT00000063022	ENSBTAG00000048062	KDM6B
bta-miR-148a	ENSBTAT00000063175	ENSBTAG00000010704	LRRC4
bta-miR-148a	ENSBTAT00000063222	ENSBTAG00000015335	ADGRB3
bta-miR-148a	ENSBTAT00000063271	ENSBTAG00000047807	SAPCD2
bta-miR-148a	ENSBTAT00000063492	ENSBTAG00000046282	VGLL2
bta-miR-148a	ENSBTAT00000063564	ENSBTAG00000021697	PDGFB
bta-miR-148a	ENSBTAT00000063565	ENSBTAG00000014933	TRAK2
bta-miR-148a	ENSBTAT00000063585	ENSBTAG00000001000	CA13
bta-miR-148a	ENSBTAT00000063873	ENSBTAG00000046160	SMIM13
bta-miR-148a	ENSBTAT00000063954	ENSBTAG00000045923	BOLA-DYB
bta-miR-148a	ENSBTAT00000063984	ENSBTAG00000019832	TGFBR2
bta-miR-148a	ENSBTAT00000064008	ENSBTAG00000015007	NCOA1
bta-miR-148a	ENSBTAT00000064055	ENSBTAG00000048059	TMEM86A
bta-miR-148a	ENSBTAT00000064116	ENSBTAG00000047818	TAFA2
bta-miR-148a	ENSBTAT00000064228	ENSBTAG00000017999	TNRC6A
bta-miR-148a	ENSBTAT00000064339	ENSBTAG00000046752	-
bta-miR-148a	ENSBTAT00000064348	ENSBTAG00000046413	GRID2
bta-miR-148a	ENSBTAT00000064387	ENSBTAG00000047502	FKBP5
bta-miR-148a	ENSBTAT00000064388	ENSBTAG00000002559	MIOX
bta-miR-148a	ENSBTAT00000064452	ENSBTAG00000045664	LRRC41
bta-miR-148a	ENSBTAT00000064463	ENSBTAG00000007588	ERLIN1
bta-miR-148a	ENSBTAT00000064484	ENSBTAG00000017505	PAXIP1
bta-miR-148a	ENSBTAT00000064561	ENSBTAG00000010299	NOL4
bta-miR-148a	ENSBTAT00000064640	ENSBTAG00000047416	HEPH
bta-miR-148a	ENSBTAT00000064655	ENSBTAG00000014062	FRMD1
bta-miR-148a	ENSBTAT00000064684	ENSBTAG00000047358	HIGD1C
bta-miR-148a	ENSBTAT00000064711	ENSBTAG00000048107	CANX
bta-miR-148a	ENSBTAT00000064861	ENSBTAG00000045946	VMO1
bta-miR-148a	ENSBTAT00000064879	ENSBTAG00000018575	TRHDE
bta-miR-148a	ENSBTAT00000064950	ENSBTAG00000011481	IL12RB1
bta-miR-148a	ENSBTAT00000065024	ENSBTAG00000046659	FOXR2
bta-miR-148a	ENSBTAT00000065057	ENSBTAG00000011997	ZMIZ2
bta-miR-148a	ENSBTAT00000065067	ENSBTAG00000001707	UIMC1
bta-miR-148a	ENSBTAT00000065092	ENSBTAG00000046129	RAB34
bta-miR-148a	ENSBTAT00000065241	ENSBTAG00000008348	NOL4L
bta-miR-148a	ENSBTAT00000065278	ENSBTAG00000021253	PRDM15
bta-miR-148a	ENSBTAT00000065280	ENSBTAG00000021452	TRANK1
bta-miR-148a	ENSBTAT00000065355	ENSBTAG00000031439	CDC14A
bta-miR-148a	ENSBTAT00000065419	ENSBTAG00000045567	PRR15
bta-miR-148a	ENSBTAT00000065475	ENSBTAG00000047191	KCNA6
bta-miR-148a	ENSBTAT00000065520	ENSBTAG00000046277	RGS4
bta-miR-148a	ENSBTAT00000065556	ENSBTAG00000051936	-
bta-miR-148a	ENSBTAT00000065558	ENSBTAG00000045901	CLDN6
bta-miR-148a	ENSBTAT00000065604	ENSBTAG00000046204	ZNF705A
bta-miR-148a	ENSBTAT00000065613	ENSBTAG00000004971	GRAMD1C
bta-miR-148a	ENSBTAT00000065682	ENSBTAG00000047810	CCDC96
bta-miR-148a	ENSBTAT00000065823	ENSBTAG00000020384	WDR47
bta-miR-148a	ENSBTAT00000065830	ENSBTAG00000046553	SECISBP2L
bta-miR-148a	ENSBTAT00000065890	ENSBTAG00000021318	SCAMP5
bta-miR-148a	ENSBTAT00000065971	ENSBTAG00000046549	BICD2
bta-miR-148a	ENSBTAT00000065976	ENSBTAG00000047707	BOLA-DOB
bta-miR-148a	ENSBTAT00000066075	ENSBTAG00000012564	KANSL1
bta-miR-148a	ENSBTAT00000066076	ENSBTAG00000047586	NPY1R
bta-miR-148a	ENSBTAT00000066098	ENSBTAG00000047731	FAM189B
bta-miR-148a	ENSBTAT00000066172	ENSBTAG00000013160	GFRA4
bta-miR-148a	ENSBTAT00000066213	ENSBTAG00000047706	ING2
bta-miR-148a	ENSBTAT00000066270	ENSBTAG00000045808	IL17REL
bta-miR-148a	ENSBTAT00000066388	ENSBTAG00000002287	CHD9
bta-miR-148a	ENSBTAT00000066393	ENSBTAG00000031439	CDC14A
bta-miR-148a	ENSBTAT00000066433	ENSBTAG00000052924	NKAIN2
bta-miR-148a	ENSBTAT00000066446	ENSBTAG00000010073	FLOT2
bta-miR-148a	ENSBTAT00000066519	ENSBTAG00000005442	DNAI4
bta-miR-148a	ENSBTAT00000066544	ENSBTAG00000010357	ST6GAL1
bta-miR-148a	ENSBTAT00000066562	ENSBTAG00000018829	SPRYD7
bta-miR-148a	ENSBTAT00000066602	ENSBTAG00000009476	VEGFD
bta-miR-148a	ENSBTAT00000066619	ENSBTAG00000020387	MARF1
bta-miR-148a	ENSBTAT00000066809	ENSBTAG00000018705	ADCY3
bta-miR-148a	ENSBTAT00000066865	ENSBTAG00000039819	RPH3AL
bta-miR-148a	ENSBTAT00000066874	ENSBTAG00000010826	EMSY
bta-miR-148a	ENSBTAT00000066920	ENSBTAG00000053296	EGLN1
bta-miR-148a	ENSBTAT00000066929	ENSBTAG00000001252	HIVEP1
bta-miR-148a	ENSBTAT00000066938	ENSBTAG00000009328	NWD1
bta-miR-148a	ENSBTAT00000066944	ENSBTAG00000022890	MBP
bta-miR-148a	ENSBTAT00000066975	ENSBTAG00000036061	-
bta-miR-148a	ENSBTAT00000066980	ENSBTAG00000006742	PAX1
bta-miR-148a	ENSBTAT00000067025	ENSBTAG00000021373	GTF3C5
bta-miR-148a	ENSBTAT00000067035	ENSBTAG00000049341	SERTAD2
bta-miR-148a	ENSBTAT00000067041	ENSBTAG00000049163	TSPAN9
bta-miR-148a	ENSBTAT00000067104	ENSBTAG00000051079	TMSB4
bta-miR-148a	ENSBTAT00000067106	ENSBTAG00000020826	CHIC1
bta-miR-148a	ENSBTAT00000067110	ENSBTAG00000012253	AGO1
bta-miR-148a	ENSBTAT00000067227	ENSBTAG00000006784	PLA2G4B
bta-miR-148a	ENSBTAT00000067230	ENSBTAG00000006078	-
bta-miR-148a	ENSBTAT00000067317	ENSBTAG00000010626	SH3GLB2
bta-miR-148a	ENSBTAT00000067397	ENSBTAG00000021130	MFSD10
bta-miR-148a	ENSBTAT00000067417	ENSBTAG00000013774	CCDC9B
bta-miR-148a	ENSBTAT00000067483	ENSBTAG00000020860	CHD1
bta-miR-148a	ENSBTAT00000067516	ENSBTAG00000049163	TSPAN9
bta-miR-148a	ENSBTAT00000067592	ENSBTAG00000000140	EPHX1
bta-miR-148a	ENSBTAT00000067671	ENSBTAG00000005034	CAPN5
bta-miR-148a	ENSBTAT00000067672	ENSBTAG00000002980	GPT2
bta-miR-148a	ENSBTAT00000067675	ENSBTAG00000018837	SLC39A11
bta-miR-148a	ENSBTAT00000067697	ENSBTAG00000054523	CNR1
bta-miR-148a	ENSBTAT00000067707	ENSBTAG00000011910	STK33
bta-miR-148a	ENSBTAT00000067785	ENSBTAG00000002559	MIOX
bta-miR-148a	ENSBTAT00000067843	ENSBTAG00000052255	TVP23A
bta-miR-148a	ENSBTAT00000067859	ENSBTAG00000021964	CDH17
bta-miR-148a	ENSBTAT00000067863	ENSBTAG00000001597	PITPNM2
bta-miR-148a	ENSBTAT00000067867	ENSBTAG00000000933	CCDC183
bta-miR-148a	ENSBTAT00000067900	ENSBTAG00000010937	APOO
bta-miR-148a	ENSBTAT00000067939	ENSBTAG00000005442	DNAI4
bta-miR-148a	ENSBTAT00000068021	ENSBTAG00000021318	SCAMP5
bta-miR-148a	ENSBTAT00000068043	ENSBTAG00000018225	SIPA1L3
bta-miR-148a	ENSBTAT00000068058	ENSBTAG00000046152	MGAM
bta-miR-148a	ENSBTAT00000068087	ENSBTAG00000005963	MAT1A
bta-miR-148a	ENSBTAT00000068203	ENSBTAG00000051575	FOXE3
bta-miR-148a	ENSBTAT00000068211	ENSBTAG00000007308	EDC3
bta-miR-148a	ENSBTAT00000068244	ENSBTAG00000012678	COLGALT1
bta-miR-148a	ENSBTAT00000068340	ENSBTAG00000003414	SAXO2
bta-miR-148a	ENSBTAT00000068357	ENSBTAG00000018837	SLC39A11
bta-miR-148a	ENSBTAT00000068404	ENSBTAG00000026963	NCALD
bta-miR-148a	ENSBTAT00000068456	ENSBTAG00000011975	SERPINB1
bta-miR-148a	ENSBTAT00000068471	ENSBTAG00000020281	NIN
bta-miR-148a	ENSBTAT00000068518	ENSBTAG00000020657	FAT1
bta-miR-148a	ENSBTAT00000068538	ENSBTAG00000025612	URM1
bta-miR-148a	ENSBTAT00000068604	ENSBTAG00000051021	FASTKD5
bta-miR-148a	ENSBTAT00000068669	ENSBTAG00000015449	PPEF2
bta-miR-148a	ENSBTAT00000068700	ENSBTAG00000054572	PEG3
bta-miR-148a	ENSBTAT00000068703	ENSBTAG00000039686	ACOT11
bta-miR-148a	ENSBTAT00000068751	ENSBTAG00000002844	PPFIA3
bta-miR-148a	ENSBTAT00000068773	ENSBTAG00000001694	TYRO3
bta-miR-148a	ENSBTAT00000068790	ENSBTAG00000020281	NIN
bta-miR-148a	ENSBTAT00000068791	ENSBTAG00000053581	SUCNR1
bta-miR-148a	ENSBTAT00000068812	ENSBTAG00000020037	CYB5RL
bta-miR-148a	ENSBTAT00000068815	ENSBTAG00000019589	CFAP410
bta-miR-148a	ENSBTAT00000068819	ENSBTAG00000021999	CPT1A
bta-miR-148a	ENSBTAT00000068857	ENSBTAG00000011509	SERAC1
bta-miR-148a	ENSBTAT00000068879	ENSBTAG00000054666	-
bta-miR-148a	ENSBTAT00000068919	ENSBTAG00000020761	USP33
bta-miR-148a	ENSBTAT00000068937	ENSBTAG00000003600	CAPN8
bta-miR-148a	ENSBTAT00000068950	ENSBTAG00000003825	PTPN12
bta-miR-148a	ENSBTAT00000068989	ENSBTAG00000015980	FASN
bta-miR-148a	ENSBTAT00000068999	ENSBTAG00000021923	DSG2
bta-miR-148a	ENSBTAT00000069104	ENSBTAG00000001632	NBR1
bta-miR-148a	ENSBTAT00000069127	ENSBTAG00000000379	GOLT1B
bta-miR-148a	ENSBTAT00000069134	ENSBTAG00000008438	ARFIP1
bta-miR-148a	ENSBTAT00000069161	ENSBTAG00000007704	ELOVL7
bta-miR-148a	ENSBTAT00000069163	ENSBTAG00000050467	BBS10
bta-miR-148a	ENSBTAT00000069182	ENSBTAG00000008313	KLF15
bta-miR-148a	ENSBTAT00000069186	ENSBTAG00000044048	LMBR1L
bta-miR-148a	ENSBTAT00000069222	ENSBTAG00000054175	-
bta-miR-148a	ENSBTAT00000069303	ENSBTAG00000005615	CEACAM1
bta-miR-148a	ENSBTAT00000069307	ENSBTAG00000017469	CCDC88A
bta-miR-148a	ENSBTAT00000069310	ENSBTAG00000023795	VAC14
bta-miR-148a	ENSBTAT00000069322	ENSBTAG00000000329	MEGF10
bta-miR-148a	ENSBTAT00000069341	ENSBTAG00000030297	-
bta-miR-148a	ENSBTAT00000069342	ENSBTAG00000021253	PRDM15
bta-miR-148a	ENSBTAT00000069345	ENSBTAG00000002982	PITPNM3
bta-miR-148a	ENSBTAT00000069368	ENSBTAG00000000011	TDH
bta-miR-148a	ENSBTAT00000069472	ENSBTAG00000010018	ATP7A
bta-miR-148a	ENSBTAT00000069500	ENSBTAG00000039793	HDGF
bta-miR-148a	ENSBTAT00000069505	ENSBTAG00000007096	GAS8
bta-miR-148a	ENSBTAT00000069518	ENSBTAG00000008218	NPTN
bta-miR-148a	ENSBTAT00000069519	ENSBTAG00000055296	LGALSL
bta-miR-148a	ENSBTAT00000069526	ENSBTAG00000021504	TIRAP
bta-miR-148a	ENSBTAT00000069581	ENSBTAG00000010756	ST7
bta-miR-148a	ENSBTAT00000069604	ENSBTAG00000043989	EYA3
bta-miR-148a	ENSBTAT00000069614	ENSBTAG00000039195	NHS
bta-miR-148a	ENSBTAT00000069627	ENSBTAG00000001632	NBR1
bta-miR-148a	ENSBTAT00000069643	ENSBTAG00000004078	KCNH2
bta-miR-148a	ENSBTAT00000069660	ENSBTAG00000009806	INVS
bta-miR-148a	ENSBTAT00000069678	ENSBTAG00000052050	-
bta-miR-148a	ENSBTAT00000069694	ENSBTAG00000009643	ZBTB25
bta-miR-148a	ENSBTAT00000069705	ENSBTAG00000020799	EXOC6B
bta-miR-148a	ENSBTAT00000069756	ENSBTAG00000009655	TNS3
bta-miR-148a	ENSBTAT00000069780	ENSBTAG00000021097	PELI3
bta-miR-148a	ENSBTAT00000069814	ENSBTAG00000025250	CCL3
bta-miR-148a	ENSBTAT00000069870	ENSBTAG00000021999	CPT1A
bta-miR-148a	ENSBTAT00000069872	ENSBTAG00000005152	-
bta-miR-148a	ENSBTAT00000069905	ENSBTAG00000010837	HTR4
bta-miR-148a	ENSBTAT00000069912	ENSBTAG00000018216	SKA1
bta-miR-148a	ENSBTAT00000069923	ENSBTAG00000001356	USP38
bta-miR-148a	ENSBTAT00000070037	ENSBTAG00000014825	NLK
bta-miR-148a	ENSBTAT00000070054	ENSBTAG00000021491	NDUFV3
bta-miR-148a	ENSBTAT00000070105	ENSBTAG00000002691	ELMOD1
bta-miR-148a	ENSBTAT00000070179	ENSBTAG00000000094	ATPAF1
bta-miR-148a	ENSBTAT00000070272	ENSBTAG00000017037	PKN1
bta-miR-148a	ENSBTAT00000070279	ENSBTAG00000024426	PPP1R9A
bta-miR-148a	ENSBTAT00000070309	ENSBTAG00000020657	FAT1
bta-miR-148a	ENSBTAT00000070334	ENSBTAG00000053346	SPSB2
bta-miR-148a	ENSBTAT00000070343	ENSBTAG00000010626	SH3GLB2
bta-miR-148a	ENSBTAT00000070346	ENSBTAG00000030566	GLE1
bta-miR-148a	ENSBTAT00000070371	ENSBTAG00000021143	DNMT3A
bta-miR-148a	ENSBTAT00000070384	ENSBTAG00000002098	CDC34
bta-miR-148a	ENSBTAT00000070386	ENSBTAG00000009904	SPIC
bta-miR-148a	ENSBTAT00000070402	ENSBTAG00000010278	STPG1
bta-miR-148a	ENSBTAT00000070451	ENSBTAG00000003044	SPIN1
bta-miR-148a	ENSBTAT00000070483	ENSBTAG00000053740	-
bta-miR-148a	ENSBTAT00000070563	ENSBTAG00000040555	FBXL19
bta-miR-148a	ENSBTAT00000070590	ENSBTAG00000046129	RAB34
bta-miR-148a	ENSBTAT00000070650	ENSBTAG00000002727	PHACTR4
bta-miR-148a	ENSBTAT00000070666	ENSBTAG00000000902	OGT
bta-miR-148a	ENSBTAT00000070671	ENSBTAG00000007031	OXSM
bta-miR-148a	ENSBTAT00000070672	ENSBTAG00000054229	C2CD3
bta-miR-148a	ENSBTAT00000070677	ENSBTAG00000002345	SETD1A
bta-miR-148a	ENSBTAT00000070733	ENSBTAG00000046092	HDAC8
bta-miR-148a	ENSBTAT00000070781	ENSBTAG00000021504	TIRAP
bta-miR-148a	ENSBTAT00000070817	ENSBTAG00000015796	DNAJC5
bta-miR-148a	ENSBTAT00000070874	ENSBTAG00000001657	PICALM
bta-miR-148a	ENSBTAT00000070875	ENSBTAG00000052670	CD99L2
bta-miR-148a	ENSBTAT00000070883	ENSBTAG00000001523	YES1
bta-miR-148a	ENSBTAT00000070928	ENSBTAG00000053740	-
bta-miR-148a	ENSBTAT00000070944	ENSBTAG00000001252	HIVEP1
bta-miR-148a	ENSBTAT00000070955	ENSBTAG00000016414	VDR
bta-miR-148a	ENSBTAT00000070983	ENSBTAG00000043981	SBF2
bta-miR-148a	ENSBTAT00000071156	ENSBTAG00000011189	TJAP1
bta-miR-148a	ENSBTAT00000071228	ENSBTAG00000049163	TSPAN9
bta-miR-148a	ENSBTAT00000071236	ENSBTAG00000024015	PTPRM
bta-miR-148a	ENSBTAT00000071240	ENSBTAG00000005039	ARAF
bta-miR-148a	ENSBTAT00000071259	ENSBTAG00000008184	CCT6A
bta-miR-148a	ENSBTAT00000071347	ENSBTAG00000017797	LY75
bta-miR-148a	ENSBTAT00000071361	ENSBTAG00000007444	MAP3K7CL
bta-miR-148a	ENSBTAT00000071366	ENSBTAG00000000088	ALCAM
bta-miR-148a	ENSBTAT00000071430	ENSBTAG00000046869	RNH1
bta-miR-148a	ENSBTAT00000071446	ENSBTAG00000052516	CDA
bta-miR-148a	ENSBTAT00000071462	ENSBTAG00000010357	ST6GAL1
bta-miR-148a	ENSBTAT00000071464	ENSBTAG00000004135	LMTK2
bta-miR-148a	ENSBTAT00000071527	ENSBTAG00000043981	SBF2
bta-miR-148a	ENSBTAT00000071533	ENSBTAG00000013971	PI4KA
bta-miR-148a	ENSBTAT00000071544	ENSBTAG00000007981	GRK5
bta-miR-148a	ENSBTAT00000071608	ENSBTAG00000000329	MEGF10
bta-miR-148a	ENSBTAT00000071629	ENSBTAG00000047707	BOLA-DOB
bta-miR-148a	ENSBTAT00000071692	ENSBTAG00000039319	CYP4F2
bta-miR-148a	ENSBTAT00000071698	ENSBTAG00000007120	ARFGEF2
bta-miR-148a	ENSBTAT00000071702	ENSBTAG00000020889	CA7
bta-miR-148a	ENSBTAT00000071739	ENSBTAG00000010681	NR1H3
bta-miR-148a	ENSBTAT00000071767	ENSBTAG00000020472	KDM5A
bta-miR-148a	ENSBTAT00000071803	ENSBTAG00000017339	RUNX1T1
bta-miR-148a	ENSBTAT00000071877	ENSBTAG00000003455	ANKRD6
bta-miR-148a	ENSBTAT00000071880	ENSBTAG00000020079	MAP3K4
bta-miR-148a	ENSBTAT00000071904	ENSBTAG00000001252	HIVEP1
bta-miR-148a	ENSBTAT00000071928	ENSBTAG00000016731	TMEM42
bta-miR-148a	ENSBTAT00000071979	ENSBTAG00000009995	CPEB4
bta-miR-148a	ENSBTAT00000071981	ENSBTAG00000027074	SV2B
bta-miR-148a	ENSBTAT00000072039	ENSBTAG00000016564	NPRL3
bta-miR-148a	ENSBTAT00000072053	ENSBTAG00000043981	SBF2
bta-miR-148a	ENSBTAT00000072155	ENSBTAG00000012753	BRF1
bta-miR-148a	ENSBTAT00000072184	ENSBTAG00000048365	WNT7B
bta-miR-148a	ENSBTAT00000072222	ENSBTAG00000034693	SYT1
bta-miR-148a	ENSBTAT00000072223	ENSBTAG00000051439	-
bta-miR-148a	ENSBTAT00000072316	ENSBTAG00000012653	CAMK2B
bta-miR-148a	ENSBTAT00000072363	ENSBTAG00000018785	TUBB1
bta-miR-148a	ENSBTAT00000072381	ENSBTAG00000049695	LMX1B
bta-miR-148a	ENSBTAT00000072494	ENSBTAG00000010380	INO80
bta-miR-148a	ENSBTAT00000072507	ENSBTAG00000003038	TAP2
bta-miR-148a	ENSBTAT00000072529	ENSBTAG00000004344	ACSL1
bta-miR-148a	ENSBTAT00000072534	ENSBTAG00000053794	-
bta-miR-148a	ENSBTAT00000072535	ENSBTAG00000052268	SELENOF
bta-miR-148a	ENSBTAT00000072567	ENSBTAG00000013063	ITGB1BP1
bta-miR-148a	ENSBTAT00000072594	ENSBTAG00000047416	HEPH
bta-miR-148a	ENSBTAT00000072598	ENSBTAG00000009845	ITPK1
bta-miR-148a	ENSBTAT00000072606	ENSBTAG00000011189	TJAP1
bta-miR-148a	ENSBTAT00000072636	ENSBTAG00000054688	-
bta-miR-148a	ENSBTAT00000072693	ENSBTAG00000001597	PITPNM2
bta-miR-148a	ENSBTAT00000072702	ENSBTAG00000001771	DYRK1A
bta-miR-148a	ENSBTAT00000072713	ENSBTAG00000044032	KDM2A
bta-miR-148a	ENSBTAT00000072716	ENSBTAG00000009330	SIN3B
bta-miR-148a	ENSBTAT00000072725	ENSBTAG00000006697	RICTOR
bta-miR-148a	ENSBTAT00000072737	ENSBTAG00000011334	NADK2
bta-miR-148a	ENSBTAT00000072745	ENSBTAG00000002277	MLLT1
bta-miR-148a	ENSBTAT00000072746	ENSBTAG00000055062	SMAD5
bta-miR-148a	ENSBTAT00000072751	ENSBTAG00000000494	PDE4D
bta-miR-148a	ENSBTAT00000072755	ENSBTAG00000018225	SIPA1L3
bta-miR-148a	ENSBTAT00000072757	ENSBTAG00000052147	-
bta-miR-148a	ENSBTAT00000072855	ENSBTAG00000010967	CABCOCO1
bta-miR-148a	ENSBTAT00000072873	ENSBTAG00000006396	GPI
bta-miR-148a	ENSBTAT00000072874	ENSBTAG00000001657	PICALM
bta-miR-148a	ENSBTAT00000072889	ENSBTAG00000020657	FAT1
bta-miR-148a	ENSBTAT00000072910	ENSBTAG00000013152	NIPSNAP1
bta-miR-148a	ENSBTAT00000072929	ENSBTAG00000049766	DUSP28
bta-miR-148a	ENSBTAT00000072981	ENSBTAG00000039319	CYP4F2
bta-miR-148a	ENSBTAT00000073017	ENSBTAG00000012552	FMR1
bta-miR-148a	ENSBTAT00000073041	ENSBTAG00000010073	FLOT2
bta-miR-148a	ENSBTAT00000073042	ENSBTAG00000050195	FAM172A
bta-miR-148a	ENSBTAT00000073062	ENSBTAG00000050195	FAM172A
bta-miR-148a	ENSBTAT00000073084	ENSBTAG00000020087	CAMK2A
bta-miR-148a	ENSBTAT00000073123	ENSBTAG00000000094	ATPAF1
bta-miR-148a	ENSBTAT00000073147	ENSBTAG00000043958	TMEM33
bta-miR-148a	ENSBTAT00000073201	ENSBTAG00000006982	RAB5C
bta-miR-148a	ENSBTAT00000073232	ENSBTAG00000002148	RAB3D
bta-miR-148a	ENSBTAT00000073317	ENSBTAG00000002277	MLLT1
bta-miR-148a	ENSBTAT00000073376	ENSBTAG00000016768	SCN3B
bta-miR-148a	ENSBTAT00000073451	ENSBTAG00000018478	RPL7L1
bta-miR-148a	ENSBTAT00000073454	ENSBTAG00000051086	-
bta-miR-148a	ENSBTAT00000073460	ENSBTAG00000011833	GRIA3
bta-miR-148a	ENSBTAT00000073469	ENSBTAG00000020898	CHST12
bta-miR-148a	ENSBTAT00000073486	ENSBTAG00000054481	TMEM92
bta-miR-148a	ENSBTAT00000073489	ENSBTAG00000051211	DUSP8
bta-miR-148a	ENSBTAT00000073543	ENSBTAG00000017797	LY75
bta-miR-148a	ENSBTAT00000073577	ENSBTAG00000008672	GABRD
bta-miR-148a	ENSBTAT00000073579	ENSBTAG00000003038	TAP2
bta-miR-148a	ENSBTAT00000073582	ENSBTAG00000051295	FXYD4
bta-miR-148a	ENSBTAT00000073622	ENSBTAG00000054103	SLC66A2
bta-miR-148a	ENSBTAT00000073643	ENSBTAG00000010278	STPG1
bta-miR-148a	ENSBTAT00000073645	ENSBTAG00000011509	SERAC1
bta-miR-148a	ENSBTAT00000073659	ENSBTAG00000001632	NBR1
bta-miR-148a	ENSBTAT00000073711	ENSBTAG00000054103	SLC66A2
bta-miR-148a	ENSBTAT00000073742	ENSBTAG00000014486	ATP12A
bta-miR-148a	ENSBTAT00000073751	ENSBTAG00000008313	KLF15
bta-miR-148a	ENSBTAT00000073811	ENSBTAG00000003381	TENT4A
bta-miR-148a	ENSBTAT00000073874	ENSBTAG00000001763	NR2C2AP
bta-miR-148a	ENSBTAT00000073896	ENSBTAG00000011879	B4GALT2
bta-miR-148a	ENSBTAT00000073931	ENSBTAG00000032680	TMEM63B
bta-miR-148a	ENSBTAT00000073956	ENSBTAG00000054572	PEG3
bta-miR-148a	ENSBTAT00000073962	ENSBTAG00000018324	AGO3
bta-miR-148a	ENSBTAT00000074007	ENSBTAG00000014576	GUCY1A1
bta-miR-148a	ENSBTAT00000074018	ENSBTAG00000002727	PHACTR4
bta-miR-148a	ENSBTAT00000074020	ENSBTAG00000043989	EYA3
bta-miR-148a	ENSBTAT00000074103	ENSBTAG00000008218	NPTN
bta-miR-148a	ENSBTAT00000074104	ENSBTAG00000015885	PPFIA4
bta-miR-148a	ENSBTAT00000074110	ENSBTAG00000018072	FARS2
bta-miR-148a	ENSBTAT00000074118	ENSBTAG00000052516	CDA
bta-miR-148a	ENSBTAT00000074133	ENSBTAG00000009655	TNS3
bta-miR-148a	ENSBTAT00000074137	ENSBTAG00000051936	-
bta-miR-148a	ENSBTAT00000074244	ENSBTAG00000018077	LYPD3
bta-miR-148a	ENSBTAT00000074264	ENSBTAG00000009281	SPRYD4
bta-miR-148a	ENSBTAT00000074286	ENSBTAG00000003160	LRCH4
bta-miR-148a	ENSBTAT00000074363	ENSBTAG00000016208	TGM2
bta-miR-148a	ENSBTAT00000074371	ENSBTAG00000017627	STMN4
bta-miR-148a	ENSBTAT00000074378	ENSBTAG00000040190	CCDC88B
bta-miR-148a	ENSBTAT00000074393	ENSBTAG00000043951	IMPA2
bta-miR-148a	ENSBTAT00000074401	ENSBTAG00000011879	B4GALT2
bta-miR-148a	ENSBTAT00000074418	ENSBTAG00000018064	FAM221A
bta-miR-148a	ENSBTAT00000074470	ENSBTAG00000015221	PCCB
bta-miR-148a	ENSBTAT00000074485	ENSBTAG00000020079	MAP3K4
bta-miR-148a	ENSBTAT00000074511	ENSBTAG00000039195	NHS
bta-miR-148a	ENSBTAT00000074528	ENSBTAG00000001632	NBR1
bta-miR-148a	ENSBTAT00000074603	ENSBTAG00000007888	EFR3B
bta-miR-148a	ENSBTAT00000074605	ENSBTAG00000009655	TNS3
bta-miR-148a	ENSBTAT00000074608	ENSBTAG00000030775	PCBP3
bta-miR-148a	ENSBTAT00000074624	ENSBTAG00000015571	GCLC
bta-miR-148a	ENSBTAT00000074634	ENSBTAG00000010503	TIMM9
bta-miR-148a	ENSBTAT00000074650	ENSBTAG00000050974	PLPP7
bta-miR-148a	ENSBTAT00000074672	ENSBTAG00000004643	WASL
bta-miR-148a	ENSBTAT00000074676	ENSBTAG00000004532	FGFR1OP2
bta-miR-148a	ENSBTAT00000074704	ENSBTAG00000052518	TUBB4B
bta-miR-148a	ENSBTAT00000074833	ENSBTAG00000054072	ADM2
bta-miR-148a	ENSBTAT00000074860	ENSBTAG00000021799	RCN3
bta-miR-148a	ENSBTAT00000074869	ENSBTAG00000054370	-
bta-miR-148a	ENSBTAT00000074879	ENSBTAG00000009655	TNS3
bta-miR-148a	ENSBTAT00000074880	ENSBTAG00000008150	PKIA
bta-miR-148a	ENSBTAT00000074884	ENSBTAG00000012552	FMR1
bta-miR-148a	ENSBTAT00000074897	ENSBTAG00000053244	POLR2D
bta-miR-148a	ENSBTAT00000074925	ENSBTAG00000009806	INVS
bta-miR-148a	ENSBTAT00000074939	ENSBTAG00000016355	UVRAG
bta-miR-148a	ENSBTAT00000074954	ENSBTAG00000019839	LTBP1
bta-miR-148a	ENSBTAT00000074972	ENSBTAG00000012564	KANSL1
bta-miR-148a	ENSBTAT00000074976	ENSBTAG00000001632	NBR1
bta-miR-148a	ENSBTAT00000074978	ENSBTAG00000014605	ETV6
bta-miR-148a	ENSBTAT00000075020	ENSBTAG00000050824	HS6ST1
bta-miR-148a	ENSBTAT00000075048	ENSBTAG00000009123	ING5
bta-miR-148a	ENSBTAT00000075061	ENSBTAG00000054309	-
bta-miR-148a	ENSBTAT00000075080	ENSBTAG00000019725	UBE4A
bta-miR-148a	ENSBTAT00000075087	ENSBTAG00000010989	PIK3R1
bta-miR-148a	ENSBTAT00000075104	ENSBTAG00000049571	CNOT6L
bta-miR-148a	ENSBTAT00000075105	ENSBTAG00000005481	ADAM10
bta-miR-148a	ENSBTAT00000075160	ENSBTAG00000009328	NWD1
bta-miR-148a	ENSBTAT00000075254	ENSBTAG00000052466	-
bta-miR-148a	ENSBTAT00000075297	ENSBTAG00000039819	RPH3AL
bta-miR-148a	ENSBTAT00000075486	ENSBTAG00000002651	PKP2
bta-miR-148a	ENSBTAT00000075534	ENSBTAG00000002539	TRIOBP
bta-miR-148a	ENSBTAT00000075565	ENSBTAG00000044074	MLLT10
bta-miR-148a	ENSBTAT00000075591	ENSBTAG00000005161	ATP8B2
bta-miR-148a	ENSBTAT00000075612	ENSBTAG00000003455	ANKRD6
bta-miR-148a	ENSBTAT00000075643	ENSBTAG00000021964	CDH17
bta-miR-148a	ENSBTAT00000075646	ENSBTAG00000018862	EIF4E3
bta-miR-148a	ENSBTAT00000075679	ENSBTAG00000019418	UBE3D
bta-miR-148a	ENSBTAT00000075695	ENSBTAG00000049620	-
bta-miR-148a	ENSBTAT00000075709	ENSBTAG00000021065	MFSD13A
bta-miR-148a	ENSBTAT00000075711	ENSBTAG00000022890	MBP
bta-miR-148a	ENSBTAT00000075724	ENSBTAG00000002881	AP4M1
bta-miR-148a	ENSBTAT00000075740	ENSBTAG00000021174	NRDC
bta-miR-148a	ENSBTAT00000075741	ENSBTAG00000049516	ARL6IP1
bta-miR-148a	ENSBTAT00000075759	ENSBTAG00000011589	CDC14B
bta-miR-148a	ENSBTAT00000075870	ENSBTAG00000011509	SERAC1
bta-miR-148a	ENSBTAT00000075872	ENSBTAG00000015885	PPFIA4
bta-miR-148a	ENSBTAT00000075886	ENSBTAG00000034441	MACROD2
bta-miR-148a	ENSBTAT00000075901	ENSBTAG00000020454	LZTS3
bta-miR-148a	ENSBTAT00000075925	ENSBTAG00000012394	CCDC85A
bta-miR-148a	ENSBTAT00000075948	ENSBTAG00000004802	CEP170B
bta-miR-148a	ENSBTAT00000075955	ENSBTAG00000018661	TMC6
bta-miR-148a	ENSBTAT00000075959	ENSBTAG00000043989	EYA3
bta-miR-148a	ENSBTAT00000075974	ENSBTAG00000022890	MBP
bta-miR-148a	ENSBTAT00000075986	ENSBTAG00000003215	KIF3B
bta-miR-148a	ENSBTAT00000075987	ENSBTAG00000030775	PCBP3
bta-miR-148a	ENSBTAT00000076023	ENSBTAG00000010161	CCL21
bta-miR-148a	ENSBTAT00000076041	ENSBTAG00000025181	CCDC85C
bta-miR-148a	ENSBTAT00000076065	ENSBTAG00000010626	SH3GLB2
bta-miR-148a	ENSBTAT00000076089	ENSBTAG00000016571	FAM234A
bta-miR-148a	ENSBTAT00000076122	ENSBTAG00000047855	MECP2
bta-miR-148a	ENSBTAT00000076141	ENSBTAG00000017797	LY75
bta-miR-148a	ENSBTAT00000076165	ENSBTAG00000012342	LIMA1
bta-miR-148a	ENSBTAT00000076166	ENSBTAG00000021372	SEPTIN11
bta-miR-148a	ENSBTAT00000076179	ENSBTAG00000000283	CSF1
bta-miR-148a	ENSBTAT00000076188	ENSBTAG00000054158	LCLAT1
bta-miR-148a	ENSBTAT00000076208	ENSBTAG00000017999	TNRC6A
bta-miR-148a	ENSBTAT00000076217	ENSBTAG00000000379	GOLT1B
bta-miR-148a	ENSBTAT00000076226	ENSBTAG00000010401	UBE4B
bta-miR-148a	ENSBTAT00000076235	ENSBTAG00000047743	KCNIP4
bta-miR-148a	ENSBTAT00000076317	ENSBTAG00000017890	ZMAT5
bta-miR-148a	ENSBTAT00000076356	ENSBTAG00000043989	EYA3
bta-miR-148a	ENSBTAT00000076383	ENSBTAG00000003185	ASAP1
bta-miR-148a	ENSBTAT00000076413	ENSBTAG00000017060	ITGB2
bta-miR-148a	ENSBTAT00000076423	ENSBTAG00000013544	LGALS8
bta-miR-148a	ENSBTAT00000076444	ENSBTAG00000014319	DNM3
bta-miR-148a	ENSBTAT00000076575	ENSBTAG00000020446	THOP1
bta-miR-148a	ENSBTAT00000076803	ENSBTAG00000009655	TNS3
bta-miR-148a	ENSBTAT00000076819	ENSBTAG00000015980	FASN
bta-miR-148a	ENSBTAT00000076822	ENSBTAG00000011786	CLUH
bta-miR-148a	ENSBTAT00000076888	ENSBTAG00000014255	VPS50
bta-miR-148a	ENSBTAT00000076904	ENSBTAG00000017999	TNRC6A
bta-miR-148a	ENSBTAT00000076925	ENSBTAG00000015885	PPFIA4
bta-miR-148a	ENSBTAT00000076939	ENSBTAG00000017348	FGF5
bta-miR-148a	ENSBTAT00000076948	ENSBTAG00000016414	VDR
bta-miR-148a	ENSBTAT00000076951	ENSBTAG00000010626	SH3GLB2
bta-miR-148a	ENSBTAT00000076953	ENSBTAG00000013488	PPP1R14D
bta-miR-148a	ENSBTAT00000076974	ENSBTAG00000009655	TNS3
bta-miR-148a	ENSBTAT00000076986	ENSBTAG00000018285	VAMP5
bta-miR-148a	ENSBTAT00000077023	ENSBTAG00000019839	LTBP1
bta-miR-148a	ENSBTAT00000077041	ENSBTAG00000014319	DNM3
bta-miR-148a	ENSBTAT00000077049	ENSBTAG00000010073	FLOT2
bta-miR-148a	ENSBTAT00000077074	ENSBTAG00000006451	GAP43
bta-miR-148a	ENSBTAT00000077141	ENSBTAG00000010837	HTR4
bta-miR-148a	ENSBTAT00000077167	ENSBTAG00000001826	SASH1
bta-miR-148a	ENSBTAT00000077207	ENSBTAG00000051269	-
bta-miR-148a	ENSBTAT00000077213	ENSBTAG00000009569	DOCK6
bta-miR-148a	ENSBTAT00000077243	ENSBTAG00000021051	ZNHIT6
bta-miR-148a	ENSBTAT00000077265	ENSBTAG00000001657	PICALM
bta-miR-148a	ENSBTAT00000077288	ENSBTAG00000005183	MVK
bta-miR-148a	ENSBTAT00000077353	ENSBTAG00000020355	KLF4
bta-miR-148a	ENSBTAT00000077363	ENSBTAG00000052514	-
bta-miR-148a	ENSBTAT00000077364	ENSBTAG00000021050	ECEL1
bta-miR-148a	ENSBTAT00000077373	ENSBTAG00000021491	NDUFV3
bta-miR-148a	ENSBTAT00000077400	ENSBTAG00000016470	NADSYN1
bta-miR-148a	ENSBTAT00000077401	ENSBTAG00000004364	THNSL2
bta-miR-148a	ENSBTAT00000077424	ENSBTAG00000054103	SLC66A2
bta-miR-148a	ENSBTAT00000077431	ENSBTAG00000002136	FCHO1
bta-miR-148a	ENSBTAT00000077455	ENSBTAG00000014220	-
bta-miR-148a	ENSBTAT00000077490	ENSBTAG00000017970	ZYX
bta-miR-148a	ENSBTAT00000077508	ENSBTAG00000013591	CYB5R4
bta-miR-148a	ENSBTAT00000077545	ENSBTAG00000020037	CYB5RL
bta-miR-148a	ENSBTAT00000077547	ENSBTAG00000049599	FAM163A
bta-miR-148a	ENSBTAT00000077684	ENSBTAG00000002278	FBN1
bta-miR-148a	ENSBTAT00000077722	ENSBTAG00000010380	INO80
bta-miR-148a	ENSBTAT00000077798	ENSBTAG00000010345	XPNPEP2
bta-miR-148a	ENSBTAT00000077847	ENSBTAG00000005893	TMEM68
bta-miR-148a	ENSBTAT00000077888	ENSBTAG00000014106	IPO8
bta-miR-148a	ENSBTAT00000077891	ENSBTAG00000048501	ST8SIA2
bta-miR-148a	ENSBTAT00000077908	ENSBTAG00000003235	DHDDS
bta-miR-148a	ENSBTAT00000077918	ENSBTAG00000024015	PTPRM
bta-miR-148a	ENSBTAT00000077939	ENSBTAG00000020454	LZTS3
bta-miR-148a	ENSBTAT00000077951	ENSBTAG00000014255	VPS50
bta-miR-148a	ENSBTAT00000078024	ENSBTAG00000014619	WASF3
bta-miR-148a	ENSBTAT00000078060	ENSBTAG00000050385	-
bta-miR-148a	ENSBTAT00000078081	ENSBTAG00000024015	PTPRM
bta-miR-148a	ENSBTAT00000078087	ENSBTAG00000043981	SBF2
bta-miR-148a	ENSBTAT00000078184	ENSBTAG00000001597	PITPNM2
bta-miR-148a	ENSBTAT00000078193	ENSBTAG00000008438	ARFIP1
bta-miR-148a	ENSBTAT00000078229	ENSBTAG00000008025	UBE3C
bta-miR-148a	ENSBTAT00000078248	ENSBTAG00000031348	CCR9
bta-miR-148a	ENSBTAT00000078410	ENSBTAG00000000395	ADAMTS20
bta-miR-148a	ENSBTAT00000078515	ENSBTAG00000049163	TSPAN9
bta-miR-148a	ENSBTAT00000078569	ENSBTAG00000017955	KCNIP3
bta-miR-148a	ENSBTAT00000078608	ENSBTAG00000016465	DHCR7
bta-miR-148a	ENSBTAT00000078700	ENSBTAG00000003455	ANKRD6
bta-miR-148a	ENSBTAT00000078732	ENSBTAG00000043981	SBF2
bta-miR-148a	ENSBTAT00000078796	ENSBTAG00000009183	SHISA5
bta-miR-148a	ENSBTAT00000078813	ENSBTAG00000055014	SH3BGRL2
bta-miR-148a	ENSBTAT00000078831	ENSBTAG00000004344	ACSL1
bta-miR-148a	ENSBTAT00000078857	ENSBTAG00000010989	PIK3R1
bta-miR-148a	ENSBTAT00000078933	ENSBTAG00000001597	PITPNM2
bta-miR-148a	ENSBTAT00000078939	ENSBTAG00000008636	PDE4B
bta-miR-148a	ENSBTAT00000078946	ENSBTAG00000020860	CHD1
bta-miR-148a	ENSBTAT00000079046	ENSBTAG00000015339	ENDOV
bta-miR-148a	ENSBTAT00000079050	ENSBTAG00000013108	HK2
bta-miR-148a	ENSBTAT00000079063	ENSBTAG00000027074	SV2B
bta-miR-148a	ENSBTAT00000079133	ENSBTAG00000053460	VWC2L
bta-miR-148a	ENSBTAT00000079177	ENSBTAG00000004344	ACSL1
bta-miR-148a	ENSBTAT00000079179	ENSBTAG00000005152	-
bta-miR-148a	ENSBTAT00000079189	ENSBTAG00000010018	ATP7A
bta-miR-148a	ENSBTAT00000079287	ENSBTAG00000020281	NIN
bta-miR-148a	ENSBTAT00000079423	ENSBTAG00000004729	PKMYT1
bta-miR-148a	ENSBTAT00000079478	ENSBTAG00000019757	SUDS3
bta-miR-148a	ENSBTAT00000079487	ENSBTAG00000002746	OSTF1
bta-miR-148a	ENSBTAT00000079492	ENSBTAG00000001810	SCAF11
bta-miR-148a	ENSBTAT00000079520	ENSBTAG00000014482	FAF1
bta-miR-148a	ENSBTAT00000079544	ENSBTAG00000054756	CL43
bta-miR-148a	ENSBTAT00000079664	ENSBTAG00000050011	-
bta-miR-148a	ENSBTAT00000079692	ENSBTAG00000002917	PRKAG2
bta-miR-148a	ENSBTAT00000079699	ENSBTAG00000014319	DNM3
bta-miR-148a	ENSBTAT00000079713	ENSBTAG00000008218	NPTN
bta-miR-148a	ENSBTAT00000079763	ENSBTAG00000011022	ARPP19
bta-miR-148a	ENSBTAT00000079781	ENSBTAG00000014933	TRAK2
bta-miR-148a	ENSBTAT00000079814	ENSBTAG00000006902	KCNJ5
bta-miR-148a	ENSBTAT00000079816	ENSBTAG00000026716	IBTK
bta-miR-148a	ENSBTAT00000079883	ENSBTAG00000001597	PITPNM2
bta-miR-148a	ENSBTAT00000079919	ENSBTAG00000054331	COLEC10
bta-miR-148a	ENSBTAT00000079944	ENSBTAG00000000109	NPTXR
bta-miR-148a	ENSBTAT00000079963	ENSBTAG00000055014	SH3BGRL2
bta-miR-148a	ENSBTAT00000079979	ENSBTAG00000001739	CDH20
bta-miR-148a	ENSBTAT00000080009	ENSBTAG00000032588	TMEM150C
bta-miR-148a	ENSBTAT00000080094	ENSBTAG00000048622	TMOD3
bta-miR-148a	ENSBTAT00000080137	ENSBTAG00000046129	RAB34
bta-miR-148a	ENSBTAT00000080139	ENSBTAG00000011899	USP4
bta-miR-148a	ENSBTAT00000080146	ENSBTAG00000044074	MLLT10
bta-miR-148a	ENSBTAT00000080173	ENSBTAG00000012848	PTPRU
bta-miR-148a	ENSBTAT00000080192	ENSBTAG00000017115	TMEM41A
bta-miR-148a	ENSBTAT00000080210	ENSBTAG00000013452	AQP9
bta-miR-148a	ENSBTAT00000080240	ENSBTAG00000020472	KDM5A
bta-miR-148a	ENSBTAT00000080264	ENSBTAG00000008438	ARFIP1
bta-miR-148a	ENSBTAT00000080273	ENSBTAG00000015950	ISOC2
bta-miR-148a	ENSBTAT00000080284	ENSBTAG00000049163	TSPAN9
bta-miR-148a	ENSBTAT00000080394	ENSBTAG00000012564	KANSL1
bta-miR-148a	ENSBTAT00000080489	ENSBTAG00000009995	CPEB4
bta-miR-148a	ENSBTAT00000080493	ENSBTAG00000048903	PRNP
bta-miR-148a	ENSBTAT00000080503	ENSBTAG00000019394	ANO5
bta-miR-148a	ENSBTAT00000080533	ENSBTAG00000011494	PYGL
bta-miR-148a	ENSBTAT00000080554	ENSBTAG00000002982	PITPNM3
bta-miR-148a	ENSBTAT00000080556	ENSBTAG00000008438	ARFIP1
bta-miR-148a	ENSBTAT00000080652	ENSBTAG00000013961	MYSM1
bta-miR-148a	ENSBTAT00000080737	ENSBTAG00000000603	JAM2
bta-miR-148a	ENSBTAT00000080751	ENSBTAG00000003038	TAP2
bta-miR-148a	ENSBTAT00000080755	ENSBTAG00000055014	SH3BGRL2
bta-miR-148a	ENSBTAT00000080765	ENSBTAG00000021097	PELI3
bta-miR-148a	ENSBTAT00000080797	ENSBTAG00000017976	ABL1
bta-miR-148a	ENSBTAT00000080802	ENSBTAG00000012605	GPR157
bta-miR-148a	ENSBTAT00000080834	ENSBTAG00000016950	B3GAT3
bta-miR-148a	ENSBTAT00000080866	ENSBTAG00000009175	RPS6KB2
bta-miR-148a	ENSBTAT00000080887	ENSBTAG00000017627	STMN4
bta-miR-148a	ENSBTAT00000080932	ENSBTAG00000016456	CDC42BPB
bta-miR-148a	ENSBTAT00000080978	ENSBTAG00000004135	LMTK2
bta-miR-148a	ENSBTAT00000081028	ENSBTAG00000054046	-
bta-miR-148a	ENSBTAT00000081031	ENSBTAG00000012447	PPP1CB
bta-miR-148a	ENSBTAT00000081032	ENSBTAG00000001942	SNX27
bta-miR-148a	ENSBTAT00000081151	ENSBTAG00000002739	PDE1C
bta-miR-148a	ENSBTAT00000081159	ENSBTAG00000011656	PRPF6
bta-miR-148a	ENSBTAT00000081163	ENSBTAG00000008950	TRMT9B
bta-miR-148a	ENSBTAT00000081176	ENSBTAG00000017797	LY75
bta-miR-148a	ENSBTAT00000081220	ENSBTAG00000001707	UIMC1
bta-miR-148a	ENSBTAT00000081227	ENSBTAG00000013368	ANKRD22
bta-miR-148a	ENSBTAT00000081260	ENSBTAG00000003381	TENT4A
bta-miR-148a	ENSBTAT00000081265	ENSBTAG00000009881	ENTPD6
bta-miR-148a	ENSBTAT00000081308	ENSBTAG00000043989	EYA3
bta-miR-148a	ENSBTAT00000081313	ENSBTAG00000050919	-
bta-miR-148a	ENSBTAT00000081387	ENSBTAG00000005034	CAPN5
bta-miR-148a	ENSBTAT00000081423	ENSBTAG00000017037	PKN1
bta-miR-148a	ENSBTAT00000081434	ENSBTAG00000011767	MPP5
bta-miR-148a	ENSBTAT00000081457	ENSBTAG00000012015	FSIP1
bta-miR-148a	ENSBTAT00000081480	ENSBTAG00000016290	MOB1B
bta-miR-148a	ENSBTAT00000081484	ENSBTAG00000001657	PICALM
bta-miR-148a	ENSBTAT00000081491	ENSBTAG00000053458	-
bta-miR-148a	ENSBTAT00000081528	ENSBTAG00000018382	SMS
bta-miR-148a	ENSBTAT00000081539	ENSBTAG00000014255	VPS50
bta-miR-148a	ENSBTAT00000081579	ENSBTAG00000001632	NBR1
bta-miR-148a	ENSBTAT00000081594	ENSBTAG00000015571	GCLC
bta-miR-148a	ENSBTAT00000081607	ENSBTAG00000015988	MYH11
bta-miR-148a	ENSBTAT00000081626	ENSBTAG00000012172	MIDN
bta-miR-148a	ENSBTAT00000081630	ENSBTAG00000043989	EYA3
bta-miR-148a	ENSBTAT00000081725	ENSBTAG00000003455	ANKRD6
bta-miR-148a	ENSBTAT00000081755	ENSBTAG00000049953	-
bta-miR-148a	ENSBTAT00000081800	ENSBTAG00000015188	KLF6
bta-miR-148a	ENSBTAT00000081801	ENSBTAG00000048041	ACTR1B
bta-miR-148a	ENSBTAT00000081817	ENSBTAG00000005161	ATP8B2
bta-miR-148a	ENSBTAT00000081854	ENSBTAG00000017060	ITGB2
bta-miR-148a	ENSBTAT00000081866	ENSBTAG00000005916	ADNP2
bta-miR-148a	ENSBTAT00000081874	ENSBTAG00000016572	USP37
bta-miR-148a	ENSBTAT00000082032	ENSBTAG00000013116	PLCB4
bta-miR-148a	ENSBTAT00000082079	ENSBTAG00000047707	BOLA-DOB
bta-miR-148a	ENSBTAT00000082120	ENSBTAG00000004328	CHST10
bta-miR-148a	ENSBTAT00000082135	ENSBTAG00000049163	TSPAN9
bta-miR-148a	ENSBTAT00000082144	ENSBTAG00000014123	ZNF507
bta-miR-148a	ENSBTAT00000082295	ENSBTAG00000051982	-
bta-miR-148a	ENSBTAT00000082313	ENSBTAG00000049163	TSPAN9
bta-miR-148a	ENSBTAT00000082319	ENSBTAG00000012135	LARP1B
bta-miR-148a	ENSBTAT00000082322	ENSBTAG00000007850	ITIH4
bta-miR-148a	ENSBTAT00000082332	ENSBTAG00000048059	TMEM86A
bta-miR-148a	ENSBTAT00000082339	ENSBTAG00000017627	STMN4
bta-miR-148a	ENSBTAT00000082340	ENSBTAG00000003455	ANKRD6
bta-miR-148a	ENSBTAT00000082364	ENSBTAG00000049058	INHBB
bta-miR-148a	ENSBTAT00000082505	ENSBTAG00000034693	SYT1
bta-miR-148a	ENSBTAT00000082602	ENSBTAG00000020657	FAT1
bta-miR-148a	ENSBTAT00000082617	ENSBTAG00000003455	ANKRD6
bta-miR-148a	ENSBTAT00000082745	ENSBTAG00000010626	SH3GLB2
bta-miR-148a	ENSBTAT00000082759	ENSBTAG00000005111	BMP2
bta-miR-148a	ENSBTAT00000082787	ENSBTAG00000054302	TCF23
bta-miR-148a	ENSBTAT00000082861	ENSBTAG00000001744	BET1L
bta-miR-148a	ENSBTAT00000082875	ENSBTAG00000004802	CEP170B
bta-miR-148a	ENSBTAT00000082894	ENSBTAG00000030335	ALDH4A1
bta-miR-148a	ENSBTAT00000082897	ENSBTAG00000011532	MLLT6
bta-miR-148a	ENSBTAT00000082912	ENSBTAG00000012029	KLRB1
bta-miR-148a	ENSBTAT00000082914	ENSBTAG00000031439	CDC14A
bta-miR-148a	ENSBTAT00000082916	ENSBTAG00000014665	ADAMTS2
bta-miR-148a	ENSBTAT00000083028	ENSBTAG00000049519	MOGAT2
bta-miR-148a	ENSBTAT00000083038	ENSBTAG00000005830	STRN4
bta-miR-148a	ENSBTAT00000083041	ENSBTAG00000037819	SFT2D2
bta-miR-148a	ENSBTAT00000083042	ENSBTAG00000032588	TMEM150C
bta-miR-148a	ENSBTAT00000083077	ENSBTAG00000010401	UBE4B
bta-miR-148a	ENSBTAT00000083088	ENSBTAG00000012505	ARHGEF17
bta-miR-148a	ENSBTAT00000083145	ENSBTAG00000014605	ETV6
bta-miR-148a	ENSBTAT00000083172	ENSBTAG00000043989	EYA3
bta-miR-148a	ENSBTAT00000083178	ENSBTAG00000013152	NIPSNAP1
bta-miR-148a	ENSBTAT00000083193	ENSBTAG00000015335	ADGRB3
bta-miR-148a	ENSBTAT00000083212	ENSBTAG00000001657	PICALM
bta-miR-148a	ENSBTAT00000083220	ENSBTAG00000020751	HSF1
bta-miR-148a	ENSBTAT00000083229	ENSBTAG00000048365	WNT7B
bta-miR-148a	ENSBTAT00000083246	ENSBTAG00000009020	CRIM1
bta-miR-148a	ENSBTAT00000083257	ENSBTAG00000048843	UBE2W
bta-miR-148a	ENSBTAT00000083274	ENSBTAG00000012467	MASP1
bta-miR-148a	ENSBTAT00000083369	ENSBTAG00000018770	HSDL1
bta-miR-148a	ENSBTAT00000083430	ENSBTAG00000010357	ST6GAL1
bta-miR-148a	ENSBTAT00000083450	ENSBTAG00000002993	SFT2D1
bta-miR-148a	ENSBTAT00000083533	ENSBTAG00000020282	DCTD
bta-miR-148a	ENSBTAT00000083545	ENSBTAG00000018225	SIPA1L3
bta-miR-148a	ENSBTAT00000083579	ENSBTAG00000017024	PPARGC1A
bta-miR-148a	ENSBTAT00000083600	ENSBTAG00000016571	FAM234A
bta-miR-148a	ENSBTAT00000083604	ENSBTAG00000004344	ACSL1
bta-miR-148a	ENSBTAT00000083641	ENSBTAG00000000140	EPHX1
bta-miR-148a	ENSBTAT00000083644	ENSBTAG00000050233	PRRG1
bta-miR-148a	ENSBTAT00000083647	ENSBTAG00000055286	MACIR
bta-miR-148a	ENSBTAT00000083648	ENSBTAG00000017955	KCNIP3
bta-miR-148a	ENSBTAT00000083692	ENSBTAG00000051600	-
bta-miR-148a	ENSBTAT00000083725	ENSBTAG00000020225	TBXAS1
bta-miR-148a	ENSBTAT00000083733	ENSBTAG00000052305	-
bta-miR-148a	ENSBTAT00000083751	ENSBTAG00000016456	CDC42BPB
bta-miR-148a	ENSBTAT00000083850	ENSBTAG00000015764	EML2
bta-miR-148a	ENSBTAT00000083875	ENSBTAG00000039819	RPH3AL
bta-miR-148a	ENSBTAT00000083884	ENSBTAG00000012239	SLC37A3
bta-miR-148a	ENSBTAT00000083910	ENSBTAG00000012564	KANSL1
bta-miR-148a	ENSBTAT00000083934	ENSBTAG00000024643	VEPH1
bta-miR-148a	ENSBTAT00000084031	ENSBTAG00000008218	NPTN
bta-miR-148a	ENSBTAT00000084033	ENSBTAG00000050912	-
bta-miR-148a	ENSBTAT00000084040	ENSBTAG00000016836	PDK1
bta-miR-148a	ENSBTAT00000084053	ENSBTAG00000002394	TMEM44
bta-miR-148a	ENSBTAT00000084204	ENSBTAG00000003424	BET1
bta-miR-148a	ENSBTAT00000084236	ENSBTAG00000049864	PPP1R9B
bta-miR-148a	ENSBTAT00000084274	ENSBTAG00000017075	STX1A
bta-miR-148a	ENSBTAT00000084288	ENSBTAG00000020079	MAP3K4
bta-miR-148a	ENSBTAT00000084319	ENSBTAG00000003865	CASR
bta-miR-148a	ENSBTAT00000084349	ENSBTAG00000053316	-
bta-miR-148a	ENSBTAT00000084361	ENSBTAG00000039819	RPH3AL
bta-miR-148a	ENSBTAT00000084364	ENSBTAG00000002128	MPPE1
bta-miR-148a	ENSBTAT00000084389	ENSBTAG00000015887	FOXJ3
bta-miR-148a	ENSBTAT00000084478	ENSBTAG00000006940	USP48
bta-miR-148a	ENSBTAT00000084558	ENSBTAG00000017976	ABL1
bta-miR-148a	ENSBTAT00000084559	ENSBTAG00000013591	CYB5R4
bta-miR-148a	ENSBTAT00000084588	ENSBTAG00000020350	DUSP2
bta-miR-148a	ENSBTAT00000084599	ENSBTAG00000018431	NAV2
bta-miR-148a	ENSBTAT00000084640	ENSBTAG00000020225	TBXAS1
bta-miR-148a	ENSBTAT00000084642	ENSBTAG00000005034	CAPN5
bta-miR-148a	ENSBTAT00000084674	ENSBTAG00000000585	LY6G6C
bta-miR-148a	ENSBTAT00000084724	ENSBTAG00000004729	PKMYT1
bta-miR-148a	ENSBTAT00000084766	ENSBTAG00000001707	UIMC1
bta-miR-148a	ENSBTAT00000084807	ENSBTAG00000017024	PPARGC1A
bta-miR-148a	ENSBTAT00000084836	ENSBTAG00000051936	-
bta-miR-148a	ENSBTAT00000084993	ENSBTAG00000019770	APOA4
bta-miR-148a	ENSBTAT00000085024	ENSBTAG00000004364	THNSL2
bta-miR-148a	ENSBTAT00000085066	ENSBTAG00000008025	UBE3C
bta-miR-148a	ENSBTAT00000085070	ENSBTAG00000011515	SELL
bta-miR-148a	ENSBTAT00000085097	ENSBTAG00000003242	ACAD9
bta-miR-148a	ENSBTAT00000085103	ENSBTAG00000010786	TACC2
bta-miR-148a	ENSBTAT00000085115	ENSBTAG00000003185	ASAP1
bta-miR-148a	ENSBTAT00000085181	ENSBTAG00000054756	CL43
bta-miR-148a	ENSBTAT00000085232	ENSBTAG00000053135	TMEM236
bta-miR-148a	ENSBTAT00000085240	ENSBTAG00000021301	ACSF2
bta-miR-148a	ENSBTAT00000085400	ENSBTAG00000002736	DNMT1
bta-miR-148a	ENSBTAT00000085429	ENSBTAG00000011248	MSANTD2
bta-miR-148a	ENSBTAT00000085592	ENSBTAG00000018576	DPYSL5
bta-miR-148a	ENSBTAT00000085598	ENSBTAG00000000296	IMPDH1
bta-miR-148a	ENSBTAT00000085604	ENSBTAG00000021156	TBC1D31
bta-miR-148a	ENSBTAT00000085644	ENSBTAG00000001252	HIVEP1
bta-miR-148a	ENSBTAT00000085646	ENSBTAG00000005058	C18H16orf70
bta-miR-148a	ENSBTAT00000085650	ENSBTAG00000033702	STARD8
bta-miR-148a	ENSBTAT00000085730	ENSBTAG00000011910	STK33
bta-miR-148a	ENSBTAT00000085747	ENSBTAG00000007888	EFR3B
bta-miR-148a	ENSBTAT00000085752	ENSBTAG00000049203	FBXO17
bta-miR-148a	ENSBTAT00000085778	ENSBTAG00000031548	-
bta-miR-148a	ENSBTAT00000085783	ENSBTAG00000054481	TMEM92
bta-miR-148a	ENSBTAT00000085786	ENSBTAG00000009995	CPEB4
bta-miR-148a	ENSBTAT00000085797	ENSBTAG00000006618	HLF
bta-miR-148a	ENSBTAT00000085854	ENSBTAG00000001535	LIPH
bta-miR-148a	ENSBTAT00000085883	ENSBTAG00000039886	-
bta-miR-148a	ENSBTAT00000085956	ENSBTAG00000018061	LNPK
bta-miR-148a	ENSBTAT00000085972	ENSBTAG00000019839	LTBP1
bta-miR-148a	ENSBTAT00000085980	ENSBTAG00000009655	TNS3
bta-miR-148a	ENSBTAT00000086045	ENSBTAG00000005830	STRN4
bta-miR-148a	ENSBTAT00000086099	ENSBTAG00000002917	PRKAG2
bta-miR-148a	ENSBTAT00000086121	ENSBTAG00000001632	NBR1
bta-miR-148a	ENSBTAT00000086126	ENSBTAG00000015251	-
bta-miR-148a	ENSBTAT00000086154	ENSBTAG00000018770	HSDL1
bta-miR-148a	ENSBTAT00000086175	ENSBTAG00000012653	CAMK2B
bta-miR-148a	ENSBTAT00000086182	ENSBTAG00000007384	CYTH3
bta-miR-148a	ENSBTAT00000086233	ENSBTAG00000049013	-
bta-miR-148a	ENSBTAT00000086238	ENSBTAG00000048519	DCAF5
bta-miR-148a	ENSBTAT00000086261	ENSBTAG00000018225	SIPA1L3
bta-miR-148a	ENSBTAT00000086298	ENSBTAG00000016806	PAFAH1B1
bta-miR-148a	ENSBTAT00000086379	ENSBTAG00000010786	TACC2
bta-miR-148a	ENSBTAT00000086483	ENSBTAG00000017765	-
bta-miR-148a	ENSBTAT00000086504	ENSBTAG00000001252	HIVEP1
bta-miR-148a	ENSBTAT00000086543	ENSBTAG00000016571	FAM234A
bta-miR-148a	ENSBTAT00000086559	ENSBTAG00000014514	SEC1
bta-miR-148a	ENSBTAT00000086625	ENSBTAG00000014665	ADAMTS2
bta-miR-148a	ENSBTAT00000086667	ENSBTAG00000001961	MAP1B
bta-miR-148a	ENSBTAT00000086694	ENSBTAG00000013476	CPA5
bta-miR-148a	ENSBTAT00000086698	ENSBTAG00000034689	ZNRF1
bta-miR-148a	ENSBTAT00000086736	ENSBTAG00000006760	OTX1
bta-miR-148a	ENSBTAT00000086815	ENSBTAG00000009655	TNS3
bta-miR-148a	ENSBTAT00000086866	ENSBTAG00000023745	BANP
bta-miR-148a	ENSBTAT00000086868	ENSBTAG00000054572	PEG3
bta-miR-148a	ENSBTAT00000086907	ENSBTAG00000019770	APOA4
bta-miR-148a	ENSBTAT00000086938	ENSBTAG00000007384	CYTH3
bta-miR-148a	ENSBTAT00000086953	ENSBTAG00000019839	LTBP1
bta-miR-148a	ENSBTAT00000086988	ENSBTAG00000000494	PDE4D
bta-miR-148a	ENSBTAT00000087087	ENSBTAG00000015188	KLF6
bta-miR-148a	ENSBTAT00000087095	ENSBTAG00000004135	LMTK2
bta-miR-148a	ENSBTAT00000087097	ENSBTAG00000017999	TNRC6A
bta-miR-148a	ENSBTAT00000087293	ENSBTAG00000050459	FAM222A
bta-miR-148a	ENSBTAT00000087330	ENSBTAG00000014319	DNM3
bta-miR-148a	ENSBTAT00000087341	ENSBTAG00000021505	USP36
bta-miR-148a	ENSBTAT00000087347	ENSBTAG00000010828	-
bta-miR-148a	ENSBTAT00000087427	ENSBTAG00000017765	-
bta-miR-148a	ENSBTAT00000087449	ENSBTAG00000004552	PBXIP1
bta-miR-148a	ENSBTAT00000087470	ENSBTAG00000018603	RGMA
bta-miR-148a	ENSBTAT00000087485	ENSBTAG00000011023	TMEM52B
bta-miR-21-5p	ENSBTAT00000000025	ENSBTAG00000000023	RNF2
bta-miR-21-5p	ENSBTAT00000000072	ENSBTAG00000000065	CRLS1
bta-miR-21-5p	ENSBTAT00000000084	ENSBTAG00000000076	RECK
bta-miR-21-5p	ENSBTAT00000000104	ENSBTAG00000000094	ATPAF1
bta-miR-21-5p	ENSBTAT00000000134	ENSBTAG00000000123	HAO2
bta-miR-21-5p	ENSBTAT00000000139	ENSBTAG00000000128	FGF18
bta-miR-21-5p	ENSBTAT00000000294	ENSBTAG00000000240	AKAP7
bta-miR-21-5p	ENSBTAT00000000359	ENSBTAG00000000286	PFKM
bta-miR-21-5p	ENSBTAT00000000690	ENSBTAG00000000532	EXO5
bta-miR-21-5p	ENSBTAT00000000733	ENSBTAG00000000562	TOMM20
bta-miR-21-5p	ENSBTAT00000000756	ENSBTAG00000000576	ADGRG2
bta-miR-21-5p	ENSBTAT00000000788	ENSBTAG00000000597	TMPRSS15
bta-miR-21-5p	ENSBTAT00000001054	ENSBTAG00000000797	MRPL9
bta-miR-21-5p	ENSBTAT00000001137	ENSBTAG00000000854	SEC16B
bta-miR-21-5p	ENSBTAT00000001209	ENSBTAG00000000914	OPRK1
bta-miR-21-5p	ENSBTAT00000001241	ENSBTAG00000000937	ITPRID2
bta-miR-21-5p	ENSBTAT00000001247	ENSBTAG00000000943	ZNF286A
bta-miR-21-5p	ENSBTAT00000001312	ENSBTAG00000000992	BMP10
bta-miR-21-5p	ENSBTAT00000001319	ENSBTAG00000000995	TENT5A
bta-miR-21-5p	ENSBTAT00000001456	ENSBTAG00000001101	IFNLR1
bta-miR-21-5p	ENSBTAT00000001557	ENSBTAG00000001174	MRPL15
bta-miR-21-5p	ENSBTAT00000001633	ENSBTAG00000033510	MPZL2
bta-miR-21-5p	ENSBTAT00000001658	ENSBTAG00000001254	ANKRD46
bta-miR-21-5p	ENSBTAT00000001660	ENSBTAG00000001258	TMEM50B
bta-miR-21-5p	ENSBTAT00000001725	ENSBTAG00000001306	FXN
bta-miR-21-5p	ENSBTAT00000001770	ENSBTAG00000001344	METTL21E
bta-miR-21-5p	ENSBTAT00000001868	ENSBTAG00000001425	FBXO11
bta-miR-21-5p	ENSBTAT00000001917	ENSBTAG00000001463	TNKS
bta-miR-21-5p	ENSBTAT00000002168	ENSBTAG00000001654	SNTB2
bta-miR-21-5p	ENSBTAT00000002182	ENSBTAG00000001666	NIP7
bta-miR-21-5p	ENSBTAT00000002191	ENSBTAG00000001671	RTF1
bta-miR-21-5p	ENSBTAT00000002230	ENSBTAG00000001703	SYT13
bta-miR-21-5p	ENSBTAT00000002300	ENSBTAG00000001754	AHCYL2
bta-miR-21-5p	ENSBTAT00000002324	ENSBTAG00000001774	SPRY2
bta-miR-21-5p	ENSBTAT00000002361	ENSBTAG00000001805	TWSG1
bta-miR-21-5p	ENSBTAT00000002395	ENSBTAG00000001832	MRPL10
bta-miR-21-5p	ENSBTAT00000002733	ENSBTAG00000002116	ZCCHC3
bta-miR-21-5p	ENSBTAT00000002751	ENSBTAG00000002129	KLF5
bta-miR-21-5p	ENSBTAT00000002753	ENSBTAG00000002126	PFKFB2
bta-miR-21-5p	ENSBTAT00000003132	ENSBTAG00000002414	KCNJ10
bta-miR-21-5p	ENSBTAT00000003212	ENSBTAG00000002476	DNAJC16
bta-miR-21-5p	ENSBTAT00000003320	ENSBTAG00000002566	PGPEP1
bta-miR-21-5p	ENSBTAT00000003401	ENSBTAG00000002625	MAP3K7
bta-miR-21-5p	ENSBTAT00000003556	ENSBTAG00000002742	MSH2
bta-miR-21-5p	ENSBTAT00000004138	ENSBTAG00000003186	OTULIN
bta-miR-21-5p	ENSBTAT00000004148	ENSBTAG00000003193	RPUSD2
bta-miR-21-5p	ENSBTAT00000004165	ENSBTAG00000003208	RAB33B
bta-miR-21-5p	ENSBTAT00000004174	ENSBTAG00000003215	KIF3B
bta-miR-21-5p	ENSBTAT00000004377	ENSBTAG00000003375	TC2N
bta-miR-21-5p	ENSBTAT00000004547	ENSBTAG00000003499	ENPP4
bta-miR-21-5p	ENSBTAT00000004549	ENSBTAG00000003501	SACM1L
bta-miR-21-5p	ENSBTAT00000004550	ENSBTAG00000003500	DCAF7
bta-miR-21-5p	ENSBTAT00000004645	ENSBTAG00000003570	DDX19A
bta-miR-21-5p	ENSBTAT00000004734	ENSBTAG00000003629	ASPA
bta-miR-21-5p	ENSBTAT00000004781	ENSBTAG00000003668	RADX
bta-miR-21-5p	ENSBTAT00000004825	ENSBTAG00000003702	ANGEL2
bta-miR-21-5p	ENSBTAT00000004881	ENSBTAG00000003749	KCNMB4
bta-miR-21-5p	ENSBTAT00000004885	ENSBTAG00000003752	SLC25A24
bta-miR-21-5p	ENSBTAT00000004890	ENSBTAG00000003757	DNAJA2
bta-miR-21-5p	ENSBTAT00000004955	ENSBTAG00000003807	CNOT9
bta-miR-21-5p	ENSBTAT00000005042	ENSBTAG00000003865	CASR
bta-miR-21-5p	ENSBTAT00000005113	ENSBTAG00000003916	DPH3
bta-miR-21-5p	ENSBTAT00000005148	ENSBTAG00000003941	AP1AR
bta-miR-21-5p	ENSBTAT00000005160	ENSBTAG00000003952	FBXL2
bta-miR-21-5p	ENSBTAT00000005377	ENSBTAG00000004115	MYLIP
bta-miR-21-5p	ENSBTAT00000005529	ENSBTAG00000004221	ESM1
bta-miR-21-5p	ENSBTAT00000005604	ENSBTAG00000004280	SRPX
bta-miR-21-5p	ENSBTAT00000005639	ENSBTAG00000004302	NDUFAF5
bta-miR-21-5p	ENSBTAT00000005794	ENSBTAG00000004420	BAHD1
bta-miR-21-5p	ENSBTAT00000005802	ENSBTAG00000004428	H2AZ1
bta-miR-21-5p	ENSBTAT00000005894	ENSBTAG00000004495	UBA5
bta-miR-21-5p	ENSBTAT00000006081	ENSBTAG00000004636	PLEKHA1
bta-miR-21-5p	ENSBTAT00000006097	ENSBTAG00000004647	UCP1
bta-miR-21-5p	ENSBTAT00000006129	ENSBTAG00000004672	RDX
bta-miR-21-5p	ENSBTAT00000006186	ENSBTAG00000004715	AKIRIN1
bta-miR-21-5p	ENSBTAT00000006196	ENSBTAG00000004723	TEX2
bta-miR-21-5p	ENSBTAT00000006275	ENSBTAG00000004777	S100B
bta-miR-21-5p	ENSBTAT00000006533	ENSBTAG00000004964	PCGF5
bta-miR-21-5p	ENSBTAT00000006581	ENSBTAG00000004999	RESF1
bta-miR-21-5p	ENSBTAT00000006593	ENSBTAG00000005008	WSB1
bta-miR-21-5p	ENSBTAT00000006676	ENSBTAG00000005068	COMMD2
bta-miR-21-5p	ENSBTAT00000006727	ENSBTAG00000005105	PAFAH2
bta-miR-21-5p	ENSBTAT00000006842	ENSBTAG00000005190	TSC1
bta-miR-21-5p	ENSBTAT00000006902	ENSBTAG00000005246	DIP2B
bta-miR-21-5p	ENSBTAT00000007054	ENSBTAG00000005367	VRK3
bta-miR-21-5p	ENSBTAT00000007288	ENSBTAG00000007204	KRT80
bta-miR-21-5p	ENSBTAT00000007699	ENSBTAG00000005857	SLC6A1
bta-miR-21-5p	ENSBTAT00000007751	ENSBTAG00000005897	FNTB
bta-miR-21-5p	ENSBTAT00000008035	ENSBTAG00000006114	ZCCHC8
bta-miR-21-5p	ENSBTAT00000008107	ENSBTAG00000006165	PRDX4
bta-miR-21-5p	ENSBTAT00000008260	ENSBTAG00000006293	PLAC1
bta-miR-21-5p	ENSBTAT00000008450	ENSBTAG00000006443	PRDM11
bta-miR-21-5p	ENSBTAT00000008479	ENSBTAG00000006466	CD53
bta-miR-21-5p	ENSBTAT00000008518	ENSBTAG00000006491	AGL
bta-miR-21-5p	ENSBTAT00000008649	ENSBTAG00000006587	ZNF367
bta-miR-21-5p	ENSBTAT00000008720	ENSBTAG00000006635	DBX2
bta-miR-21-5p	ENSBTAT00000008725	ENSBTAG00000006643	C6H4orf19
bta-miR-21-5p	ENSBTAT00000008785	ENSBTAG00000006675	PCSK6
bta-miR-21-5p	ENSBTAT00000008851	ENSBTAG00000006733	PPP1R3A
bta-miR-21-5p	ENSBTAT00000009171	ENSBTAG00000006977	PLP1
bta-miR-21-5p	ENSBTAT00000009178	ENSBTAG00000006984	CD55
bta-miR-21-5p	ENSBTAT00000009564	ENSBTAG00000007273	TF
bta-miR-21-5p	ENSBTAT00000009607	ENSBTAG00000007303	RAD21
bta-miR-21-5p	ENSBTAT00000009613	ENSBTAG00000007308	EDC3
bta-miR-21-5p	ENSBTAT00000009630	ENSBTAG00000007321	SREK1
bta-miR-21-5p	ENSBTAT00000009631	ENSBTAG00000012817	JAG1
bta-miR-21-5p	ENSBTAT00000009641	ENSBTAG00000007329	SETDB2
bta-miR-21-5p	ENSBTAT00000009759	ENSBTAG00000007423	TNFRSF11B
bta-miR-21-5p	ENSBTAT00000009799	ENSBTAG00000007449	HS3ST1
bta-miR-21-5p	ENSBTAT00000009814	ENSBTAG00000007460	RAB11FIP2
bta-miR-21-5p	ENSBTAT00000009923	ENSBTAG00000007540	GLUD1
bta-miR-21-5p	ENSBTAT00000010016	ENSBTAG00000007617	TERF2
bta-miR-21-5p	ENSBTAT00000010043	ENSBTAG00000007633	ANKRD34B
bta-miR-21-5p	ENSBTAT00000010066	ENSBTAG00000007648	NET1
bta-miR-21-5p	ENSBTAT00000010103	ENSBTAG00000007681	DHFR
bta-miR-21-5p	ENSBTAT00000010121	ENSBTAG00000007696	TRAPPC8
bta-miR-21-5p	ENSBTAT00000010169	ENSBTAG00000047834	EFR3A
bta-miR-21-5p	ENSBTAT00000010441	ENSBTAG00000007943	AZIN1
bta-miR-21-5p	ENSBTAT00000010723	ENSBTAG00000008153	CAMSAP2
bta-miR-21-5p	ENSBTAT00000010797	ENSBTAG00000008213	ATMIN
bta-miR-21-5p	ENSBTAT00000010884	ENSBTAG00000008271	MEDAG
bta-miR-21-5p	ENSBTAT00000011246	ENSBTAG00000008530	SLC36A4
bta-miR-21-5p	ENSBTAT00000011306	ENSBTAG00000040584	DSC2
bta-miR-21-5p	ENSBTAT00000011592	ENSBTAG00000008800	XKR8
bta-miR-21-5p	ENSBTAT00000011595	ENSBTAG00000008802	GID4
bta-miR-21-5p	ENSBTAT00000011609	ENSBTAG00000008816	TRIM2
bta-miR-21-5p	ENSBTAT00000011643	ENSBTAG00000008842	JPH1
bta-miR-21-5p	ENSBTAT00000011734	ENSBTAG00000008915	SF3B1
bta-miR-21-5p	ENSBTAT00000011810	ENSBTAG00000008973	ASB6
bta-miR-21-5p	ENSBTAT00000011824	ENSBTAG00000008985	PCBP1
bta-miR-21-5p	ENSBTAT00000011939	ENSBTAG00000009059	PITX2
bta-miR-21-5p	ENSBTAT00000011977	ENSBTAG00000009085	SLC35A5
bta-miR-21-5p	ENSBTAT00000012029	ENSBTAG00000009121	STAG2
bta-miR-21-5p	ENSBTAT00000012119	ENSBTAG00000009199	GLIS2
bta-miR-21-5p	ENSBTAT00000012201	ENSBTAG00000009260	GPM6B
bta-miR-21-5p	ENSBTAT00000012303	ENSBTAG00000009346	MAPKAPK5
bta-miR-21-5p	ENSBTAT00000012308	ENSBTAG00000009351	ATXN10
bta-miR-21-5p	ENSBTAT00000012397	ENSBTAG00000009420	SCML2
bta-miR-21-5p	ENSBTAT00000012521	ENSBTAG00000009516	RNF20
bta-miR-21-5p	ENSBTAT00000012550	ENSBTAG00000009542	ZC3H10
bta-miR-21-5p	ENSBTAT00000012724	ENSBTAG00000009658	PLEK
bta-miR-21-5p	ENSBTAT00000012769	ENSBTAG00000009679	PLEKHG1
bta-miR-21-5p	ENSBTAT00000012845	ENSBTAG00000009743	PDRG1
bta-miR-21-5p	ENSBTAT00000012852	ENSBTAG00000009747	RNFT1
bta-miR-21-5p	ENSBTAT00000013178	ENSBTAG00000015450	CPEB3
bta-miR-21-5p	ENSBTAT00000013493	ENSBTAG00000010223	NTF3
bta-miR-21-5p	ENSBTAT00000013635	ENSBTAG00000010324	GTPBP1
bta-miR-21-5p	ENSBTAT00000013876	ENSBTAG00000010502	SERTAD3
bta-miR-21-5p	ENSBTAT00000013932	ENSBTAG00000045785	TOM1
bta-miR-21-5p	ENSBTAT00000014282	ENSBTAG00000010785	FAS
bta-miR-21-5p	ENSBTAT00000014415	ENSBTAG00000010863	DCP1A
bta-miR-21-5p	ENSBTAT00000014509	ENSBTAG00000010922	TRAPPC2
bta-miR-21-5p	ENSBTAT00000014585	ENSBTAG00000010991	TTR
bta-miR-21-5p	ENSBTAT00000014594	ENSBTAG00000010989	PIK3R1
bta-miR-21-5p	ENSBTAT00000014702	ENSBTAG00000011072	ADK
bta-miR-21-5p	ENSBTAT00000014744	ENSBTAG00000011104	RTN4
bta-miR-21-5p	ENSBTAT00000014826	ENSBTAG00000011162	ZKSCAN2
bta-miR-21-5p	ENSBTAT00000014847	ENSBTAG00000011180	ACTR8
bta-miR-21-5p	ENSBTAT00000014855	ENSBTAG00000011187	FAM13A
bta-miR-21-5p	ENSBTAT00000014930	ENSBTAG00000011244	TESK2
bta-miR-21-5p	ENSBTAT00000014997	ENSBTAG00000003636	LIPA
bta-miR-21-5p	ENSBTAT00000015114	ENSBTAG00000011377	KCNMB2
bta-miR-21-5p	ENSBTAT00000015401	ENSBTAG00000011591	KRR1
bta-miR-21-5p	ENSBTAT00000015413	ENSBTAG00000011600	MAP3K8
bta-miR-21-5p	ENSBTAT00000015750	ENSBTAG00000011866	PCBD1
bta-miR-21-5p	ENSBTAT00000015780	ENSBTAG00000011895	PANK3
bta-miR-21-5p	ENSBTAT00000015813	ENSBTAG00000011921	TIGIT
bta-miR-21-5p	ENSBTAT00000015991	ENSBTAG00000012052	PADI4
bta-miR-21-5p	ENSBTAT00000016333	ENSBTAG00000012312	ROR1
bta-miR-21-5p	ENSBTAT00000016376	ENSBTAG00000012342	LIMA1
bta-miR-21-5p	ENSBTAT00000016464	ENSBTAG00000012408	RAB27A
bta-miR-21-5p	ENSBTAT00000016986	ENSBTAG00000012780	LPO
bta-miR-21-5p	ENSBTAT00000017155	ENSBTAG00000012908	HSPA13
bta-miR-21-5p	ENSBTAT00000017414	ENSBTAG00000013098	PIGS
bta-miR-21-5p	ENSBTAT00000017523	ENSBTAG00000013167	SIGLEC1
bta-miR-21-5p	ENSBTAT00000018040	ENSBTAG00000013568	UEVLD
bta-miR-21-5p	ENSBTAT00000018083	ENSBTAG00000013598	RSPO2
bta-miR-21-5p	ENSBTAT00000018096	ENSBTAG00000013612	MBLAC2
bta-miR-21-5p	ENSBTAT00000018191	ENSBTAG00000013689	MCTP2
bta-miR-21-5p	ENSBTAT00000018286	ENSBTAG00000013764	OPTC
bta-miR-21-5p	ENSBTAT00000018325	ENSBTAG00000013790	MAP3K1
bta-miR-21-5p	ENSBTAT00000018382	ENSBTAG00000013831	DSG1
bta-miR-21-5p	ENSBTAT00000018812	ENSBTAG00000014156	AMN1
bta-miR-21-5p	ENSBTAT00000018858	ENSBTAG00000014181	RNF111
bta-miR-21-5p	ENSBTAT00000018866	ENSBTAG00000014192	LRRTM2
bta-miR-21-5p	ENSBTAT00000018911	ENSBTAG00000014227	NDFIP2
bta-miR-21-5p	ENSBTAT00000018938	ENSBTAG00000014253	TBC1D22B
bta-miR-21-5p	ENSBTAT00000019032	ENSBTAG00000014312	ATL1
bta-miR-21-5p	ENSBTAT00000019125	ENSBTAG00000014382	KANK4
bta-miR-21-5p	ENSBTAT00000019202	ENSBTAG00000014438	SS18L1
bta-miR-21-5p	ENSBTAT00000019457	ENSBTAG00000014611	SORL1
bta-miR-21-5p	ENSBTAT00000019464	ENSBTAG00000014616	SEPSECS
bta-miR-21-5p	ENSBTAT00000019519	ENSBTAG00000014659	NEMP1
bta-miR-21-5p	ENSBTAT00000019537	ENSBTAG00000014677	TADA2A
bta-miR-21-5p	ENSBTAT00000019577	ENSBTAG00000014712	CLPP
bta-miR-21-5p	ENSBTAT00000019585	ENSBTAG00000014719	TMOD1
bta-miR-21-5p	ENSBTAT00000019613	ENSBTAG00000014737	VEGFC
bta-miR-21-5p	ENSBTAT00000019675	ENSBTAG00000014790	ZBTB2
bta-miR-21-5p	ENSBTAT00000019734	ENSBTAG00000014818	MYLK3
bta-miR-21-5p	ENSBTAT00000019999	ENSBTAG00000015023	TRAPPC6B
bta-miR-21-5p	ENSBTAT00000020012	ENSBTAG00000015036	RAD51C
bta-miR-21-5p	ENSBTAT00000020055	ENSBTAG00000015066	LANCL1
bta-miR-21-5p	ENSBTAT00000020150	ENSBTAG00000015147	S100A10
bta-miR-21-5p	ENSBTAT00000020200	ENSBTAG00000015181	EPM2A
bta-miR-21-5p	ENSBTAT00000020205	ENSBTAG00000015183	TPCN2
bta-miR-21-5p	ENSBTAT00000020218	ENSBTAG00000015196	PHF6
bta-miR-21-5p	ENSBTAT00000020424	ENSBTAG00000015366	SFRP4
bta-miR-21-5p	ENSBTAT00000020432	ENSBTAG00000015373	AADACL3
bta-miR-21-5p	ENSBTAT00000020455	ENSBTAG00000015377	EPHB1
bta-miR-21-5p	ENSBTAT00000020505	ENSBTAG00000015428	TMEM170A
bta-miR-21-5p	ENSBTAT00000020651	ENSBTAG00000015543	ARHGAP35
bta-miR-21-5p	ENSBTAT00000020825	ENSBTAG00000015683	HSPA4
bta-miR-21-5p	ENSBTAT00000020867	ENSBTAG00000015720	WWP1
bta-miR-21-5p	ENSBTAT00000020882	ENSBTAG00000015713	TLK2
bta-miR-21-5p	ENSBTAT00000021043	ENSBTAG00000015840	HOXD1
bta-miR-21-5p	ENSBTAT00000021138	ENSBTAG00000015901	ARMC1
bta-miR-21-5p	ENSBTAT00000021201	ENSBTAG00000015945	TMEM81
bta-miR-21-5p	ENSBTAT00000021315	ENSBTAG00000016013	ASB14
bta-miR-21-5p	ENSBTAT00000021347	ENSBTAG00000016045	TRIB2
bta-miR-21-5p	ENSBTAT00000021495	ENSBTAG00000016149	C9
bta-miR-21-5p	ENSBTAT00000021579	ENSBTAG00000016217	RBM43
bta-miR-21-5p	ENSBTAT00000021588	ENSBTAG00000016223	SCRN1
bta-miR-21-5p	ENSBTAT00000021980	ENSBTAG00000016528	NOC2L
bta-miR-21-5p	ENSBTAT00000022030	ENSBTAG00000016562	SEC63
bta-miR-21-5p	ENSBTAT00000022467	ENSBTAG00000016891	TCP11
bta-miR-21-5p	ENSBTAT00000022483	ENSBTAG00000016904	MARCHF9
bta-miR-21-5p	ENSBTAT00000022493	ENSBTAG00000016910	EEF1AKMT3
bta-miR-21-5p	ENSBTAT00000022588	ENSBTAG00000016984	PTPN9
bta-miR-21-5p	ENSBTAT00000022622	ENSBTAG00000008288	ANKRD26
bta-miR-21-5p	ENSBTAT00000022712	ENSBTAG00000017079	MFAP3
bta-miR-21-5p	ENSBTAT00000022789	ENSBTAG00000017147	AK3
bta-miR-21-5p	ENSBTAT00000022798	ENSBTAG00000027080	SLC8A3
bta-miR-21-5p	ENSBTAT00000022815	ENSBTAG00000017165	MATN2
bta-miR-21-5p	ENSBTAT00000023124	ENSBTAG00000017390	LGI2
bta-miR-21-5p	ENSBTAT00000023476	ENSBTAG00000017649	SCML1
bta-miR-21-5p	ENSBTAT00000023554	ENSBTAG00000014400	E2F2
bta-miR-21-5p	ENSBTAT00000023706	ENSBTAG00000017832	PDK3
bta-miR-21-5p	ENSBTAT00000023716	ENSBTAG00000048631	-
bta-miR-21-5p	ENSBTAT00000023803	ENSBTAG00000017907	COG3
bta-miR-21-5p	ENSBTAT00000024031	ENSBTAG00000018053	RAB22A
bta-miR-21-5p	ENSBTAT00000024068	ENSBTAG00000018077	LYPD3
bta-miR-21-5p	ENSBTAT00000024277	ENSBTAG00000018236	EPB41L5
bta-miR-21-5p	ENSBTAT00000024393	ENSBTAG00000018332	PPTC7
bta-miR-21-5p	ENSBTAT00000024587	ENSBTAG00000018474	IL6R
bta-miR-21-5p	ENSBTAT00000024786	ENSBTAG00000012873	SNX6
bta-miR-21-5p	ENSBTAT00000024878	ENSBTAG00000018690	RPAP3
bta-miR-21-5p	ENSBTAT00000024959	ENSBTAG00000018743	C5H12orf29
bta-miR-21-5p	ENSBTAT00000024966	ENSBTAG00000018749	NUDT16
bta-miR-21-5p	ENSBTAT00000024978	ENSBTAG00000018761	SLC35F6
bta-miR-21-5p	ENSBTAT00000025034	ENSBTAG00000018806	PSRC1
bta-miR-21-5p	ENSBTAT00000025599	ENSBTAG00000019225	SLC39A14
bta-miR-21-5p	ENSBTAT00000025713	ENSBTAG00000019312	TFCP2
bta-miR-21-5p	ENSBTAT00000025757	ENSBTAG00000019336	DVL3
bta-miR-21-5p	ENSBTAT00000025886	ENSBTAG00000019434	PDCD4
bta-miR-21-5p	ENSBTAT00000026027	ENSBTAG00000019533	ADTRP
bta-miR-21-5p	ENSBTAT00000026059	ENSBTAG00000019557	NR1I2
bta-miR-21-5p	ENSBTAT00000026064	ENSBTAG00000037703	MICALL1
bta-miR-21-5p	ENSBTAT00000026265	ENSBTAG00000019707	GATA2
bta-miR-21-5p	ENSBTAT00000026300	ENSBTAG00000019734	CD276
bta-miR-21-5p	ENSBTAT00000026423	ENSBTAG00000019832	TGFBR2
bta-miR-21-5p	ENSBTAT00000026607	ENSBTAG00000021841	CHD7
bta-miR-21-5p	ENSBTAT00000026712	ENSBTAG00000020048	MAPK10
bta-miR-21-5p	ENSBTAT00000026836	ENSBTAG00000020148	TEK
bta-miR-21-5p	ENSBTAT00000027017	ENSBTAG00000020273	YOD1
bta-miR-21-5p	ENSBTAT00000027072	ENSBTAG00000020313	FNBP1
bta-miR-21-5p	ENSBTAT00000027255	ENSBTAG00000020453	CLEC5A
bta-miR-21-5p	ENSBTAT00000027331	ENSBTAG00000020512	GJB1
bta-miR-21-5p	ENSBTAT00000027798	ENSBTAG00000020865	PELI1
bta-miR-21-5p	ENSBTAT00000027899	ENSBTAG00000020947	RNF103
bta-miR-21-5p	ENSBTAT00000027942	ENSBTAG00000020981	MARCHF5
bta-miR-21-5p	ENSBTAT00000027949	ENSBTAG00000020988	KIZ
bta-miR-21-5p	ENSBTAT00000028165	ENSBTAG00000047749	-
bta-miR-21-5p	ENSBTAT00000028199	ENSBTAG00000021158	SATB1
bta-miR-21-5p	ENSBTAT00000028280	ENSBTAG00000021226	SAR1B
bta-miR-21-5p	ENSBTAT00000028307	ENSBTAG00000021245	SPRY1
bta-miR-21-5p	ENSBTAT00000028430	ENSBTAG00000021326	CCL20
bta-miR-21-5p	ENSBTAT00000028656	ENSBTAG00000039968	PIP4P2
bta-miR-21-5p	ENSBTAT00000028687	ENSBTAG00000021523	STAT3
bta-miR-21-5p	ENSBTAT00000028855	ENSBTAG00000021654	GAS2
bta-miR-21-5p	ENSBTAT00000028887	ENSBTAG00000021678	SLC31A1
bta-miR-21-5p	ENSBTAT00000029080	ENSBTAG00000021819	IFNAR1
bta-miR-21-5p	ENSBTAT00000029348	ENSBTAG00000022004	FLNB
bta-miR-21-5p	ENSBTAT00000030260	ENSBTAG00000022360	SOX5
bta-miR-21-5p	ENSBTAT00000030306	ENSBTAG00000021215	VWA5A
bta-miR-21-5p	ENSBTAT00000030941	ENSBTAG00000034185	-
bta-miR-21-5p	ENSBTAT00000031069	ENSBTAG00000007784	NAA50
bta-miR-21-5p	ENSBTAT00000031107	ENSBTAG00000009841	CNDP2
bta-miR-21-5p	ENSBTAT00000032937	ENSBTAG00000012697	PGAM1
bta-miR-21-5p	ENSBTAT00000033522	ENSBTAG00000024269	TGFBR3
bta-miR-21-5p	ENSBTAT00000033539	ENSBTAG00000009698	ABCD3
bta-miR-21-5p	ENSBTAT00000033823	ENSBTAG00000005861	CCNT1
bta-miR-21-5p	ENSBTAT00000033832	ENSBTAG00000015539	RAPGEF5
bta-miR-21-5p	ENSBTAT00000034352	ENSBTAG00000024675	CYSLTR1
bta-miR-21-5p	ENSBTAT00000034512	ENSBTAG00000006683	ZFYVE28
bta-miR-21-5p	ENSBTAT00000034769	ENSBTAG00000024947	TCAM1
bta-miR-21-5p	ENSBTAT00000035014	ENSBTAG00000020701	MEF2C
bta-miR-21-5p	ENSBTAT00000035046	ENSBTAG00000011847	ASPN
bta-miR-21-5p	ENSBTAT00000035288	ENSBTAG00000025181	CCDC85C
bta-miR-21-5p	ENSBTAT00000035535	ENSBTAG00000011611	OSTC
bta-miR-21-5p	ENSBTAT00000035552	ENSBTAG00000025340	CDHR2
bta-miR-21-5p	ENSBTAT00000035769	ENSBTAG00000003474	RAB15
bta-miR-21-5p	ENSBTAT00000035854	ENSBTAG00000037804	IKZF2
bta-miR-21-5p	ENSBTAT00000035930	ENSBTAG00000004347	ADGRF5
bta-miR-21-5p	ENSBTAT00000035972	ENSBTAG00000011439	EPB42
bta-miR-21-5p	ENSBTAT00000036144	ENSBTAG00000011104	RTN4
bta-miR-21-5p	ENSBTAT00000036235	ENSBTAG00000009372	TTC5
bta-miR-21-5p	ENSBTAT00000036266	ENSBTAG00000012390	ZNF483
bta-miR-21-5p	ENSBTAT00000037202	ENSBTAG00000026234	STK3
bta-miR-21-5p	ENSBTAT00000037295	ENSBTAG00000026290	PIK3C3
bta-miR-21-5p	ENSBTAT00000038043	ENSBTAG00000004781	POLR3B
bta-miR-21-5p	ENSBTAT00000038266	ENSBTAG00000026779	LYZ
bta-miR-21-5p	ENSBTAT00000038313	ENSBTAG00000015718	CASP8
bta-miR-21-5p	ENSBTAT00000038323	ENSBTAG00000014469	NBEAL1
bta-miR-21-5p	ENSBTAT00000038616	ENSBTAG00000001861	SESTD1
bta-miR-21-5p	ENSBTAT00000039899	ENSBTAG00000031701	TAGAP
bta-miR-21-5p	ENSBTAT00000039955	ENSBTAG00000027722	IPO7
bta-miR-21-5p	ENSBTAT00000040129	ENSBTAG00000008533	GLCCI1
bta-miR-21-5p	ENSBTAT00000042873	ENSBTAG00000030366	RBM22
bta-miR-21-5p	ENSBTAT00000043028	ENSBTAG00000011957	CREBL2
bta-miR-21-5p	ENSBTAT00000043137	ENSBTAG00000030556	ZNF217
bta-miR-21-5p	ENSBTAT00000043297	ENSBTAG00000030632	ALG10
bta-miR-21-5p	ENSBTAT00000043412	ENSBTAG00000019269	COL6A2
bta-miR-21-5p	ENSBTAT00000043462	ENSBTAG00000030749	DNAJC6
bta-miR-21-5p	ENSBTAT00000043570	ENSBTAG00000030817	LMBR1
bta-miR-21-5p	ENSBTAT00000043692	ENSBTAG00000013706	MEGF9
bta-miR-21-5p	ENSBTAT00000043983	ENSBTAG00000031069	SNX24
bta-miR-21-5p	ENSBTAT00000043989	ENSBTAG00000023453	C18H19orf54
bta-miR-21-5p	ENSBTAT00000044234	ENSBTAG00000048296	CLTRN
bta-miR-21-5p	ENSBTAT00000044801	ENSBTAG00000031614	BOLL
bta-miR-21-5p	ENSBTAT00000044888	ENSBTAG00000013142	MYNN
bta-miR-21-5p	ENSBTAT00000044927	ENSBTAG00000002542	KRCC1
bta-miR-21-5p	ENSBTAT00000045083	ENSBTAG00000031797	MANF
bta-miR-21-5p	ENSBTAT00000045347	ENSBTAG00000031981	LRRC57
bta-miR-21-5p	ENSBTAT00000045437	ENSBTAG00000020855	PTPN4
bta-miR-21-5p	ENSBTAT00000045807	ENSBTAG00000012275	ENDOU
bta-miR-21-5p	ENSBTAT00000046011	ENSBTAG00000032436	UBC
bta-miR-21-5p	ENSBTAT00000046249	ENSBTAG00000032588	TMEM150C
bta-miR-21-5p	ENSBTAT00000046336	ENSBTAG00000021773	ERCC4
bta-miR-21-5p	ENSBTAT00000046521	ENSBTAG00000000071	PMP2
bta-miR-21-5p	ENSBTAT00000046575	ENSBTAG00000032808	FASLG
bta-miR-21-5p	ENSBTAT00000047081	ENSBTAG00000033140	LRRC3B
bta-miR-21-5p	ENSBTAT00000047311	ENSBTAG00000004788	SDR39U1
bta-miR-21-5p	ENSBTAT00000047486	ENSBTAG00000016622	TCAIM
bta-miR-21-5p	ENSBTAT00000047653	ENSBTAG00000008832	CCL1
bta-miR-21-5p	ENSBTAT00000048870	ENSBTAG00000034495	GTF2F2
bta-miR-21-5p	ENSBTAT00000048966	ENSBTAG00000005905	TOPORS
bta-miR-21-5p	ENSBTAT00000049352	ENSBTAG00000034883	CCR4
bta-miR-21-5p	ENSBTAT00000052058	ENSBTAG00000007578	SHTN1
bta-miR-21-5p	ENSBTAT00000052393	ENSBTAG00000021767	UBE2N
bta-miR-21-5p	ENSBTAT00000052449	ENSBTAG00000007651	TARS3
bta-miR-21-5p	ENSBTAT00000052937	ENSBTAG00000004999	RESF1
bta-miR-21-5p	ENSBTAT00000053168	ENSBTAG00000037945	CASKIN1
bta-miR-21-5p	ENSBTAT00000053197	ENSBTAG00000018749	NUDT16
bta-miR-21-5p	ENSBTAT00000053426	ENSBTAG00000003994	IGFBP3
bta-miR-21-5p	ENSBTAT00000053481	ENSBTAG00000002126	PFKFB2
bta-miR-21-5p	ENSBTAT00000053713	ENSBTAG00000014601	SGCB
bta-miR-21-5p	ENSBTAT00000053818	ENSBTAG00000040001	MARVELD2
bta-miR-21-5p	ENSBTAT00000053875	ENSBTAG00000040208	THAP10
bta-miR-21-5p	ENSBTAT00000053921	ENSBTAG00000015133	CCR7
bta-miR-21-5p	ENSBTAT00000054570	ENSBTAG00000018690	RPAP3
bta-miR-21-5p	ENSBTAT00000054584	ENSBTAG00000037972	SLC25A26
bta-miR-21-5p	ENSBTAT00000054608	ENSBTAG00000046664	TSC22D1
bta-miR-21-5p	ENSBTAT00000054755	ENSBTAG00000038074	GJC3
bta-miR-21-5p	ENSBTAT00000054846	ENSBTAG00000037449	ACSM5
bta-miR-21-5p	ENSBTAT00000055714	ENSBTAG00000007589	SMAD9
bta-miR-21-5p	ENSBTAT00000055791	ENSBTAG00000003884	FAM120B
bta-miR-21-5p	ENSBTAT00000056016	ENSBTAG00000016309	ATP6V1D
bta-miR-21-5p	ENSBTAT00000056139	ENSBTAG00000038366	CD1B5
bta-miR-21-5p	ENSBTAT00000056158	ENSBTAG00000018772	TAF1C
bta-miR-21-5p	ENSBTAT00000056643	ENSBTAG00000009128	POU1F1
[truncated: 328,055+ more rows]
