# Supplementary material for: Integrated analysis of microRNA and messenger RNA expression profiles reveals functional microRNA in infectious bovine rhinotracheitis virus-induced mitochondrial damage in Madin-Darby bovine kidney cells
Source: BMC Genomics. 2024 Feb 8;25:158. doi: 10.1186/s12864-024-10042-6 (PMC10851472; doi:10.1186/s12864-024-10042-6)
Supplement: Supplementary file 7 — Additional file 7: Table S7. Candidate target genes of differentially expressed miRNAs. [file 12864_2024_10042_MOESM7_ESM.xlsx]

## Sheet: Table S7.
Table S7: Candidate target genes of differentially expressed miRNAs
target gene	miRNA	target	target_start	target_end	energy(kcal/mol)	mirna-target_pairing(5'->3')	mRNA_gene ID	Mock-1_count	Mock-2_count	Mock-3_count	IBRV1-1_count	IBRV1-2_count	IBRV1-3_count	IBRV2-1_count	IBRV2-2_count	IBRV2-3_count	Mock-1_fpkm	Mock-2_fpkm	Mock-3_fpkm	IBRV1-1_fpkm	IBRV1-2_fpkm	IBRV1-3_fpkm	IBRV2-1_fpkm	IBRV2-2_fpkm	IBRV2-3_fpkm	Mock_mean	IBRV1_mean	IBRV2_mean	mock-vs-IBRV1_log2(fc)	mock-vs-IBRV2_log2(fc)	mock-vs-IBRV1_PValue	mock-vs-IBRV2_PValue	Symbol
ENSBTAG00000000014	bta-miR-195	ENSBTAT00000000014	355	375	-15.51	x|||||||x|||||x|xxxxxx	ENSBTAG00000000014	1913	1932	1900	2011	1988	1833	1793	1724	2003	58.03	55.68	60.86	57.61	60.87	55.71	51.33	53.13	52.28	58.19	58.0633	52.2467	-0.00314	-0.15543	0.687455	0.044559	TXN2
ENSBTAG00000000014	bta-miR-497	ENSBTAT00000000014	354	375	-14.52	x|||||||xxxxxxxxxxxxxx	ENSBTAG00000000014	1913	1932	1900	2011	1988	1833	1793	1724	2003	58.03	55.68	60.86	57.61	60.87	55.71	51.33	53.13	52.28	58.19	58.0633	52.2467	-0.00314	-0.15543	0.687455	0.044559	TXN2
ENSBTAG00000000014	bta-miR-1291	ENSBTAT00000000014	253	277	-26.33	x|||||||xx:xxx|x||:x|||xx	ENSBTAG00000000014	1913	1932	1900	2011	1988	1833	1793	1724	2003	58.03	55.68	60.86	57.61	60.87	55.71	51.33	53.13	52.28	58.19	58.0633	52.2467	-0.00314	-0.15543	0.687455	0.044559	TXN2
ENSBTAG00000000014	bta-miR-2450a	ENSBTAT00000000014	10	30	-21.97	x|||||||x:x|:|||x|xxx	ENSBTAG00000000014	1913	1932	1900	2011	1988	1833	1793	1724	2003	58.03	55.68	60.86	57.61	60.87	55.71	51.33	53.13	52.28	58.19	58.0633	52.2467	-0.00314	-0.15543	0.687455	0.044559	TXN2
ENSBTAG00000000014	miR-222-x	ENSBTAT00000000014	207	226	-20.02	x|||||||||xx|||xxxxxx	ENSBTAG00000000014	1913	1932	1900	2011	1988	1833	1793	1724	2003	58.03	55.68	60.86	57.61	60.87	55.71	51.33	53.13	52.28	58.19	58.0633	52.2467	-0.00314	-0.15543	0.687455	0.044559	TXN2
ENSBTAG00000000014	miR-148-x	ENSBTAT00000000014	445	468	-14.59	x|||||||xx:xx|||xx||x|xx	ENSBTAG00000000014	1913	1932	1900	2011	1988	1833	1793	1724	2003	58.03	55.68	60.86	57.61	60.87	55.71	51.33	53.13	52.28	58.19	58.0633	52.2467	-0.00314	-0.15543	0.687455	0.044559	TXN2
ENSBTAG00000000014	miR-423-x	ENSBTAT00000000014	78	100	-20.04	x|||||||xx||x:|x|||xxxxxx	ENSBTAG00000000014	1913	1932	1900	2011	1988	1833	1793	1724	2003	58.03	55.68	60.86	57.61	60.87	55.71	51.33	53.13	52.28	58.19	58.0633	52.2467	-0.00314	-0.15543	0.687455	0.044559	TXN2
ENSBTAG00000000014	miR-9226-x	ENSBTAT00000000014	201	219	-19.86	x||||||||xxxxxxxxxx	ENSBTAG00000000014	1913	1932	1900	2011	1988	1833	1793	1724	2003	58.03	55.68	60.86	57.61	60.87	55.71	51.33	53.13	52.28	58.19	58.0633	52.2467	-0.00314	-0.15543	0.687455	0.044559	TXN2
ENSBTAG00000000014	miR-330-z	ENSBTAT00000000014	118	141	-34.37	x||||||||x||||::|||x|xxxx	ENSBTAG00000000014	1913	1932	1900	2011	1988	1833	1793	1724	2003	58.03	55.68	60.86	57.61	60.87	55.71	51.33	53.13	52.28	58.19	58.0633	52.2467	-0.00314	-0.15543	0.687455	0.044559	TXN2
ENSBTAG00000000014	miR-9226-z	ENSBTAT00000000014	201	219	-19.86	x||||||||xxxxxxxxxx	ENSBTAG00000000014	1913	1932	1900	2011	1988	1833	1793	1724	2003	58.03	55.68	60.86	57.61	60.87	55.71	51.33	53.13	52.28	58.19	58.0633	52.2467	-0.00314	-0.15543	0.687455	0.044559	TXN2
ENSBTAG00000000014	novel-m0052-5p	ENSBTAT00000000014	12	32	-15.91	x|||||||xx|x||x|xxxxx	ENSBTAG00000000014	1913	1932	1900	2011	1988	1833	1793	1724	2003	58.03	55.68	60.86	57.61	60.87	55.71	51.33	53.13	52.28	58.19	58.0633	52.2467	-0.00314	-0.15543	0.687455	0.044559	TXN2
ENSBTAG00000000014	novel-m0130-5p	ENSBTAT00000000014	311	336	-26.52	x||||||||:x|xx|x|::|x|||xx	ENSBTAG00000000014	1913	1932	1900	2011	1988	1833	1793	1724	2003	58.03	55.68	60.86	57.61	60.87	55.71	51.33	53.13	52.28	58.19	58.0633	52.2467	-0.00314	-0.15543	0.687455	0.044559	TXN2
ENSBTAG00000000014	novel-m0053-5p	ENSBTAT00000000014	461	483	-18.61	x|||||||:x:x|x|:|:x||xx	ENSBTAG00000000014	1913	1932	1900	2011	1988	1833	1793	1724	2003	58.03	55.68	60.86	57.61	60.87	55.71	51.33	53.13	52.28	58.19	58.0633	52.2467	-0.00314	-0.15543	0.687455	0.044559	TXN2
ENSBTAG00000000014	novel-m0174-3p	ENSBTAT00000000014	4	27	-17.32	x|||||||xx|||x|xx|x|xxxx	ENSBTAG00000000014	1913	1932	1900	2011	1988	1833	1793	1724	2003	58.03	55.68	60.86	57.61	60.87	55.71	51.33	53.13	52.28	58.19	58.0633	52.2467	-0.00314	-0.15543	0.687455	0.044559	TXN2
ENSBTAG00000000014	novel-m0238-5p	ENSBTAT00000000014	82	104	-24.57	x|||||||xx||||xx|::x:||xx	ENSBTAG00000000014	1913	1932	1900	2011	1988	1833	1793	1724	2003	58.03	55.68	60.86	57.61	60.87	55.71	51.33	53.13	52.28	58.19	58.0633	52.2467	-0.00314	-0.15543	0.687455	0.044559	TXN2
ENSBTAG00000000019	bta-miR-21-5p	ENSBTAT00000087235	312	338	-11.12	x|||||||xxx|x:||x::||x||:|xx	ENSBTAG00000000019	2106	2624	2043	2264	2080	2394	3266	3141	3382	26.76	31.48	27.39	27.15	26.48	30.46	39.12	40.57	36.87	28.5433	28.03	38.8533	-0.02618	0.444885	0.980833	3.81e-13	SERINC1
ENSBTAG00000000019	bta-miR-31	ENSBTAT00000087235	147	169	-13.1	x|||||||x|:|x:x|x|||:xx	ENSBTAG00000000019	2106	2624	2043	2264	2080	2394	3266	3141	3382	26.76	31.48	27.39	27.15	26.48	30.46	39.12	40.57	36.87	28.5433	28.03	38.8533	-0.02618	0.444885	0.980833	3.81e-13	SERINC1
ENSBTAG00000000019	bta-miR-200c	ENSBTAT00000087235	38	64	-15.66	x||||||||x|:x|xxx|||:|x||xx	ENSBTAG00000000019	2106	2624	2043	2264	2080	2394	3266	3141	3382	26.76	31.48	27.39	27.15	26.48	30.46	39.12	40.57	36.87	28.5433	28.03	38.8533	-0.02618	0.444885	0.980833	3.81e-13	SERINC1
ENSBTAG00000000019	bta-miR-182	ENSBTAT00000087235	148	171	-11.54	x|||||||x:x||x||xxxxxxxx	ENSBTAG00000000019	2106	2624	2043	2264	2080	2394	3266	3141	3382	26.76	31.48	27.39	27.15	26.48	30.46	39.12	40.57	36.87	28.5433	28.03	38.8533	-0.02618	0.444885	0.980833	3.81e-13	SERINC1
ENSBTAG00000000019	bta-miR-216b	ENSBTAT00000087235	569	590	-18.19	x||||||||x|::xxxxxxxxx	ENSBTAG00000000019	2106	2624	2043	2264	2080	2394	3266	3141	3382	26.76	31.48	27.39	27.15	26.48	30.46	39.12	40.57	36.87	28.5433	28.03	38.8533	-0.02618	0.444885	0.980833	3.81e-13	SERINC1
ENSBTAG00000000019	bta-miR-486	ENSBTAT00000087235	629	650	-17.44	x||||||||x||xx|x|xxxxx	ENSBTAG00000000019	2106	2624	2043	2264	2080	2394	3266	3141	3382	26.76	31.48	27.39	27.15	26.48	30.46	39.12	40.57	36.87	28.5433	28.03	38.8533	-0.02618	0.444885	0.980833	3.81e-13	SERINC1
ENSBTAG00000000019	bta-miR-2370-5p	ENSBTAT00000087235	470	494	-13.18	x|||||||xxx|||||:x|xx||xx	ENSBTAG00000000019	2106	2624	2043	2264	2080	2394	3266	3141	3382	26.76	31.48	27.39	27.15	26.48	30.46	39.12	40.57	36.87	28.5433	28.03	38.8533	-0.02618	0.444885	0.980833	3.81e-13	SERINC1
ENSBTAG00000000019	bta-miR-6119-3p	ENSBTAT00000087235	731	753	-12.7	x|||||||||:xxxxxxxxxxxx	ENSBTAG00000000019	2106	2624	2043	2264	2080	2394	3266	3141	3382	26.76	31.48	27.39	27.15	26.48	30.46	39.12	40.57	36.87	28.5433	28.03	38.8533	-0.02618	0.444885	0.980833	3.81e-13	SERINC1
ENSBTAG00000000019	miR-21-x	ENSBTAT00000087235	311	338	-11.12	x|||||||xxx|x:||x::||x||:|xxx	ENSBTAG00000000019	2106	2624	2043	2264	2080	2394	3266	3141	3382	26.76	31.48	27.39	27.15	26.48	30.46	39.12	40.57	36.87	28.5433	28.03	38.8533	-0.02618	0.444885	0.980833	3.81e-13	SERINC1
ENSBTAG00000000019	miR-452-x	ENSBTAT00000087235	524	548	-13.38	x|||||||x|||xx:||x|||xxxx	ENSBTAG00000000019	2106	2624	2043	2264	2080	2394	3266	3141	3382	26.76	31.48	27.39	27.15	26.48	30.46	39.12	40.57	36.87	28.5433	28.03	38.8533	-0.02618	0.444885	0.980833	3.81e-13	SERINC1
ENSBTAG00000000019	miR-182-x	ENSBTAT00000087235	146	171	-13.74	x|||||||x:x||x||xxxxxxxxxx	ENSBTAG00000000019	2106	2624	2043	2264	2080	2394	3266	3141	3382	26.76	31.48	27.39	27.15	26.48	30.46	39.12	40.57	36.87	28.5433	28.03	38.8533	-0.02618	0.444885	0.980833	3.81e-13	SERINC1
ENSBTAG00000000019	miR-148-x	ENSBTAT00000087235	957	979	-12.7	x|||||||x||:|x|x|x|x|xx	ENSBTAG00000000019	2106	2624	2043	2264	2080	2394	3266	3141	3382	26.76	31.48	27.39	27.15	26.48	30.46	39.12	40.57	36.87	28.5433	28.03	38.8533	-0.02618	0.444885	0.980833	3.81e-13	SERINC1
ENSBTAG00000000019	miR-1386-z	ENSBTAT00000087235	1084	1101	-19.94	x|||||||:xxxxxxxxx	ENSBTAG00000000019	2106	2624	2043	2264	2080	2394	3266	3141	3382	26.76	31.48	27.39	27.15	26.48	30.46	39.12	40.57	36.87	28.5433	28.03	38.8533	-0.02618	0.444885	0.980833	3.81e-13	SERINC1
ENSBTAG00000000019	miR-21-z	ENSBTAT00000087235	309	338	-11.12	x|||||||xxx|x:||x::||x||:|xxxxx	ENSBTAG00000000019	2106	2624	2043	2264	2080	2394	3266	3141	3382	26.76	31.48	27.39	27.15	26.48	30.46	39.12	40.57	36.87	28.5433	28.03	38.8533	-0.02618	0.444885	0.980833	3.81e-13	SERINC1
ENSBTAG00000000019	miR-6119-y	ENSBTAT00000087235	722	752	-21.22	x||||||||:xxxx||:xxx|||x|||||xx	ENSBTAG00000000019	2106	2624	2043	2264	2080	2394	3266	3141	3382	26.76	31.48	27.39	27.15	26.48	30.46	39.12	40.57	36.87	28.5433	28.03	38.8533	-0.02618	0.444885	0.980833	3.81e-13	SERINC1
ENSBTAG00000000019	miR-19-y	ENSBTAT00000087235	998	1022	-13.53	x|||||||x||x||xxxxxxxxxxx	ENSBTAG00000000019	2106	2624	2043	2264	2080	2394	3266	3141	3382	26.76	31.48	27.39	27.15	26.48	30.46	39.12	40.57	36.87	28.5433	28.03	38.8533	-0.02618	0.444885	0.980833	3.81e-13	SERINC1
ENSBTAG00000000019	miR-9226-x	ENSBTAT00000087235	916	934	-20.08	x|||||||xx|x|:|xxxx	ENSBTAG00000000019	2106	2624	2043	2264	2080	2394	3266	3141	3382	26.76	31.48	27.39	27.15	26.48	30.46	39.12	40.57	36.87	28.5433	28.03	38.8533	-0.02618	0.444885	0.980833	3.81e-13	SERINC1
ENSBTAG00000000019	miR-9226-z	ENSBTAT00000087235	916	934	-20.08	x|||||||xx|x|:|xxxx	ENSBTAG00000000019	2106	2624	2043	2264	2080	2394	3266	3141	3382	26.76	31.48	27.39	27.15	26.48	30.46	39.12	40.57	36.87	28.5433	28.03	38.8533	-0.02618	0.444885	0.980833	3.81e-13	SERINC1
ENSBTAG00000000019	miR-486-x	ENSBTAT00000087235	628	650	-14.71	x|||||||xx||xx|x|xxxxxx	ENSBTAG00000000019	2106	2624	2043	2264	2080	2394	3266	3141	3382	26.76	31.48	27.39	27.15	26.48	30.46	39.12	40.57	36.87	28.5433	28.03	38.8533	-0.02618	0.444885	0.980833	3.81e-13	SERINC1
ENSBTAG00000000019	miR-6240-z	ENSBTAT00000087235	1145	1166	-11.87	x|||||||xxxxxxxxxxxxxx	ENSBTAG00000000019	2106	2624	2043	2264	2080	2394	3266	3141	3382	26.76	31.48	27.39	27.15	26.48	30.46	39.12	40.57	36.87	28.5433	28.03	38.8533	-0.02618	0.444885	0.980833	3.81e-13	SERINC1
ENSBTAG00000000019	miR-8-y	ENSBTAT00000087235	35	64	-18.22	x|||||||xxxxxx|||::||||x||||xx	ENSBTAG00000000019	2106	2624	2043	2264	2080	2394	3266	3141	3382	26.76	31.48	27.39	27.15	26.48	30.46	39.12	40.57	36.87	28.5433	28.03	38.8533	-0.02618	0.444885	0.980833	3.81e-13	SERINC1
ENSBTAG00000000019	miR-8072-z	ENSBTAT00000087235	1160	1181	-29.65	x|||||||:::x||:x|:||xx	ENSBTAG00000000019	2106	2624	2043	2264	2080	2394	3266	3141	3382	26.76	31.48	27.39	27.15	26.48	30.46	39.12	40.57	36.87	28.5433	28.03	38.8533	-0.02618	0.444885	0.980833	3.81e-13	SERINC1
ENSBTAG00000000019	novel-m0019-5p	ENSBTAT00000087235	461	481	-10.65	x|||||||x||||:|xxxxxxx	ENSBTAG00000000019	2106	2624	2043	2264	2080	2394	3266	3141	3382	26.76	31.48	27.39	27.15	26.48	30.46	39.12	40.57	36.87	28.5433	28.03	38.8533	-0.02618	0.444885	0.980833	3.81e-13	SERINC1
ENSBTAG00000000019	novel-m0140-3p	ENSBTAT00000087235	406	434	-17.08	x|||||||xxxxxxx||||||||x|xxxx	ENSBTAG00000000019	2106	2624	2043	2264	2080	2394	3266	3141	3382	26.76	31.48	27.39	27.15	26.48	30.46	39.12	40.57	36.87	28.5433	28.03	38.8533	-0.02618	0.444885	0.980833	3.81e-13	SERINC1
ENSBTAG00000000023	bta-miR-21-5p	ENSBTAT00000000025	421	445	-12.03	x|||||||xx|||xx:x|:|x:|xx	ENSBTAG00000000023	4397	4545	4253	4912	4217	4570	3730	4065	4606	77.07	75.69	78.72	81.31	74.62	80.26	61.7	72.4	69.47	77.16	78.73	67.8567	0.02906	-0.18536	0.226136	0.005703	RNF2
ENSBTAG00000000023	bta-miR-24-3p	ENSBTAT00000000025	112	129	-17.47	x|||||||xxx|:x||:||xxx	ENSBTAG00000000023	4397	4545	4253	4912	4217	4570	3730	4065	4606	77.07	75.69	78.72	81.31	74.62	80.26	61.7	72.4	69.47	77.16	78.73	67.8567	0.02906	-0.18536	0.226136	0.005703	RNF2
ENSBTAG00000000023	bta-miR-2319b	ENSBTAT00000000025	233	256	-16.06	x|||||||xxx|x:|x:||x||xx	ENSBTAG00000000023	4397	4545	4253	4912	4217	4570	3730	4065	4606	77.07	75.69	78.72	81.31	74.62	80.26	61.7	72.4	69.47	77.16	78.73	67.8567	0.02906	-0.18536	0.226136	0.005703	RNF2
ENSBTAG00000000023	bta-miR-2370-5p	ENSBTAT00000000025	140	160	-11.51	x|||||||x||xxxxxxxxxxx	ENSBTAG00000000023	4397	4545	4253	4912	4217	4570	3730	4065	4606	77.07	75.69	78.72	81.31	74.62	80.26	61.7	72.4	69.47	77.16	78.73	67.8567	0.02906	-0.18536	0.226136	0.005703	RNF2
ENSBTAG00000000023	bta-miR-149-5p	ENSBTAT00000000025	109	131	-16	x|||||||x|xxxxxxxxxxxxx	ENSBTAG00000000023	4397	4545	4253	4912	4217	4570	3730	4065	4606	77.07	75.69	78.72	81.31	74.62	80.26	61.7	72.4	69.47	77.16	78.73	67.8567	0.02906	-0.18536	0.226136	0.005703	RNF2
ENSBTAG00000000023	miR-21-x	ENSBTAT00000000025	420	445	-12.03	x|||||||xx|||xx:x|:|x:|xxx	ENSBTAG00000000023	4397	4545	4253	4912	4217	4570	3730	4065	4606	77.07	75.69	78.72	81.31	74.62	80.26	61.7	72.4	69.47	77.16	78.73	67.8567	0.02906	-0.18536	0.226136	0.005703	RNF2
ENSBTAG00000000023	miR-130-x	ENSBTAT00000000025	628	649	-16.75	x|||||||||x|xxx||xxxxx	ENSBTAG00000000023	4397	4545	4253	4912	4217	4570	3730	4065	4606	77.07	75.69	78.72	81.31	74.62	80.26	61.7	72.4	69.47	77.16	78.73	67.8567	0.02906	-0.18536	0.226136	0.005703	RNF2
ENSBTAG00000000023	miR-148-x	ENSBTAT00000000025	660	682	-12.19	x|||||||x|x|x|x||xxxxxx	ENSBTAG00000000023	4397	4545	4253	4912	4217	4570	3730	4065	4606	77.07	75.69	78.72	81.31	74.62	80.26	61.7	72.4	69.47	77.16	78.73	67.8567	0.02906	-0.18536	0.226136	0.005703	RNF2
ENSBTAG00000000023	miR-21-z	ENSBTAT00000000025	418	445	-12.06	x|||||||xx|||xx:x|:|x:|xxxxx	ENSBTAG00000000023	4397	4545	4253	4912	4217	4570	3730	4065	4606	77.07	75.69	78.72	81.31	74.62	80.26	61.7	72.4	69.47	77.16	78.73	67.8567	0.02906	-0.18536	0.226136	0.005703	RNF2
ENSBTAG00000000023	miR-2422-z	ENSBTAT00000000025	335	358	-25.64	x||||||||xx|||:xxxxxxxxx	ENSBTAG00000000023	4397	4545	4253	4912	4217	4570	3730	4065	4606	77.07	75.69	78.72	81.31	74.62	80.26	61.7	72.4	69.47	77.16	78.73	67.8567	0.02906	-0.18536	0.226136	0.005703	RNF2
ENSBTAG00000000023	novel-m0167-5p	ENSBTAT00000000025	140	161	-14.1	x|||||||:x|xxxxxxxxxxx	ENSBTAG00000000023	4397	4545	4253	4912	4217	4570	3730	4065	4606	77.07	75.69	78.72	81.31	74.62	80.26	61.7	72.4	69.47	77.16	78.73	67.8567	0.02906	-0.18536	0.226136	0.005703	RNF2
ENSBTAG00000000025	bta-miR-17-3p	ENSBTAT00000000027	57	76	-16	x|||||||x||x|x|xxxxx	ENSBTAG00000000025	3452	3535	3357	3761	3543	3580	3236	3046	3593	36.89	36.09	37.61	38.11	38.44	38.1	32.47	32.97	33.06	36.8633	38.2167	32.8333	0.052015	-0.16703	0.077267	0.009297	RAB6A
ENSBTAG00000000025	bta-miR-17-3p	ENSBTAT00000082349	57	76	-16	x|||||||x||x|x|xxxxx	ENSBTAG00000000025	3452	3535	3357	3761	3543	3580	3236	3046	3593	36.89	36.09	37.61	38.11	38.44	38.1	32.47	32.97	33.06	36.8633	38.2167	32.8333	0.052015	-0.16703	0.077267	0.009297	RAB6A
ENSBTAG00000000025	bta-miR-7	ENSBTAT00000000027	2017	2039	-16.11	x|||||||x|:|x||:::xxxxxx	ENSBTAG00000000025	3452	3535	3357	3761	3543	3580	3236	3046	3593	36.89	36.09	37.61	38.11	38.44	38.1	32.47	32.97	33.06	36.8633	38.2167	32.8333	0.052015	-0.16703	0.077267	0.009297	RAB6A
ENSBTAG00000000025	bta-miR-195	ENSBTAT00000000027	2068	2089	-15.61	x|||||||x|:xxxxxxxxxxx	ENSBTAG00000000025	3452	3535	3357	3761	3543	3580	3236	3046	3593	36.89	36.09	37.61	38.11	38.44	38.1	32.47	32.97	33.06	36.8633	38.2167	32.8333	0.052015	-0.16703	0.077267	0.009297	RAB6A
ENSBTAG00000000025	bta-miR-497	ENSBTAT00000000027	2069	2089	-15.98	x|||||||x|x:x|||||xxxx	ENSBTAG00000000025	3452	3535	3357	3761	3543	3580	3236	3046	3593	36.89	36.09	37.61	38.11	38.44	38.1	32.47	32.97	33.06	36.8633	38.2167	32.8333	0.052015	-0.16703	0.077267	0.009297	RAB6A
ENSBTAG00000000025	bta-miR-2370-5p	ENSBTAT00000000027	80	103	-12.56	x|||||||x|xxx|||::::|xxx	ENSBTAG00000000025	3452	3535	3357	3761	3543	3580	3236	3046	3593	36.89	36.09	37.61	38.11	38.44	38.1	32.47	32.97	33.06	36.8633	38.2167	32.8333	0.052015	-0.16703	0.077267	0.009297	RAB6A
ENSBTAG00000000025	bta-miR-2370-5p	ENSBTAT00000082349	80	103	-12.56	x|||||||x|xxx|||::::|xxx	ENSBTAG00000000025	3452	3535	3357	3761	3543	3580	3236	3046	3593	36.89	36.09	37.61	38.11	38.44	38.1	32.47	32.97	33.06	36.8633	38.2167	32.8333	0.052015	-0.16703	0.077267	0.009297	RAB6A
ENSBTAG00000000025	bta-miR-11991	ENSBTAT00000000027	2745	2763	-17.78	x|||||||:xx|:|||:|xxx	ENSBTAG00000000025	3452	3535	3357	3761	3543	3580	3236	3046	3593	36.89	36.09	37.61	38.11	38.44	38.1	32.47	32.97	33.06	36.8633	38.2167	32.8333	0.052015	-0.16703	0.077267	0.009297	RAB6A
ENSBTAG00000000025	miR-28-y	ENSBTAT00000000027	2772	2797	-23.46	x|||||||:xxxx|x||:||||:xxx	ENSBTAG00000000025	3452	3535	3357	3761	3543	3580	3236	3046	3593	36.89	36.09	37.61	38.11	38.44	38.1	32.47	32.97	33.06	36.8633	38.2167	32.8333	0.052015	-0.16703	0.077267	0.009297	RAB6A
ENSBTAG00000000025	miR-452-x	ENSBTAT00000000027	2198	2221	-11.17	x|||||||x|xxxxxxxxxxxxxx	ENSBTAG00000000025	3452	3535	3357	3761	3543	3580	3236	3046	3593	36.89	36.09	37.61	38.11	38.44	38.1	32.47	32.97	33.06	36.8633	38.2167	32.8333	0.052015	-0.16703	0.077267	0.009297	RAB6A
ENSBTAG00000000025	miR-500-y	ENSBTAT00000000027	2711	2731	-14.69	x||||||||xxxxxxxxxxxx	ENSBTAG00000000025	3452	3535	3357	3761	3543	3580	3236	3046	3593	36.89	36.09	37.61	38.11	38.44	38.1	32.47	32.97	33.06	36.8633	38.2167	32.8333	0.052015	-0.16703	0.077267	0.009297	RAB6A
ENSBTAG00000000025	miR-502-z	ENSBTAT00000000027	2711	2731	-14.69	x||||||||xxxxxxxxxxxx	ENSBTAG00000000025	3452	3535	3357	3761	3543	3580	3236	3046	3593	36.89	36.09	37.61	38.11	38.44	38.1	32.47	32.97	33.06	36.8633	38.2167	32.8333	0.052015	-0.16703	0.077267	0.009297	RAB6A
ENSBTAG00000000025	miR-17-y	ENSBTAT00000000027	1434	1460	-14.16	x|||||||xxxx||||x|xx|::|xxx	ENSBTAG00000000025	3452	3535	3357	3761	3543	3580	3236	3046	3593	36.89	36.09	37.61	38.11	38.44	38.1	32.47	32.97	33.06	36.8633	38.2167	32.8333	0.052015	-0.16703	0.077267	0.009297	RAB6A
ENSBTAG00000000025	miR-11987-z	ENSBTAT00000000027	13	31	-14.58	x|||||||x|x||:x|:xxx	ENSBTAG00000000025	3452	3535	3357	3761	3543	3580	3236	3046	3593	36.89	36.09	37.61	38.11	38.44	38.1	32.47	32.97	33.06	36.8633	38.2167	32.8333	0.052015	-0.16703	0.077267	0.009297	RAB6A
ENSBTAG00000000025	miR-11987-z	ENSBTAT00000082349	13	31	-14.58	x|||||||x|x||:x|:xxx	ENSBTAG00000000025	3452	3535	3357	3761	3543	3580	3236	3046	3593	36.89	36.09	37.61	38.11	38.44	38.1	32.47	32.97	33.06	36.8633	38.2167	32.8333	0.052015	-0.16703	0.077267	0.009297	RAB6A
ENSBTAG00000000025	miR-449-y	ENSBTAT00000000027	319	341	-18.44	x|||||||x|||||xxxxxxxxx	ENSBTAG00000000025	3452	3535	3357	3761	3543	3580	3236	3046	3593	36.89	36.09	37.61	38.11	38.44	38.1	32.47	32.97	33.06	36.8633	38.2167	32.8333	0.052015	-0.16703	0.077267	0.009297	RAB6A
ENSBTAG00000000025	miR-449-y	ENSBTAT00000082349	319	341	-18.44	x|||||||x|||||xxxxxxxxx	ENSBTAG00000000025	3452	3535	3357	3761	3543	3580	3236	3046	3593	36.89	36.09	37.61	38.11	38.44	38.1	32.47	32.97	33.06	36.8633	38.2167	32.8333	0.052015	-0.16703	0.077267	0.009297	RAB6A
ENSBTAG00000000025	miR-155-z	ENSBTAT00000000027	1592	1617	-10.38	x|||||||x|:x::x|||::xxxxxxx	ENSBTAG00000000025	3452	3535	3357	3761	3543	3580	3236	3046	3593	36.89	36.09	37.61	38.11	38.44	38.1	32.47	32.97	33.06	36.8633	38.2167	32.8333	0.052015	-0.16703	0.077267	0.009297	RAB6A
ENSBTAG00000000025	miR-330-z	ENSBTAT00000000027	1854	1880	-12.55	x|||||||xxx||::|x|x||xxxxxxx	ENSBTAG00000000025	3452	3535	3357	3761	3543	3580	3236	3046	3593	36.89	36.09	37.61	38.11	38.44	38.1	32.47	32.97	33.06	36.8633	38.2167	32.8333	0.052015	-0.16703	0.077267	0.009297	RAB6A
ENSBTAG00000000025	miR-6529-x	ENSBTAT00000000027	372	398	-24.11	x||||||||:|xxx|x||x||x||xxx	ENSBTAG00000000025	3452	3535	3357	3761	3543	3580	3236	3046	3593	36.89	36.09	37.61	38.11	38.44	38.1	32.47	32.97	33.06	36.8633	38.2167	32.8333	0.052015	-0.16703	0.077267	0.009297	RAB6A
ENSBTAG00000000025	miR-6529-x	ENSBTAT00000082349	372	398	-24.11	x||||||||:|xxx|x||x||x||xxx	ENSBTAG00000000025	3452	3535	3357	3761	3543	3580	3236	3046	3593	36.89	36.09	37.61	38.11	38.44	38.1	32.47	32.97	33.06	36.8633	38.2167	32.8333	0.052015	-0.16703	0.077267	0.009297	RAB6A
ENSBTAG00000000025	miR-139-y	ENSBTAT00000000027	396	419	-20.37	x|||||||x|x|xx|x|:x||xxx	ENSBTAG00000000025	3452	3535	3357	3761	3543	3580	3236	3046	3593	36.89	36.09	37.61	38.11	38.44	38.1	32.47	32.97	33.06	36.8633	38.2167	32.8333	0.052015	-0.16703	0.077267	0.009297	RAB6A
ENSBTAG00000000025	miR-139-y	ENSBTAT00000082349	396	419	-20.37	x|||||||x|x|xx|x|:x||xxx	ENSBTAG00000000025	3452	3535	3357	3761	3543	3580	3236	3046	3593	36.89	36.09	37.61	38.11	38.44	38.1	32.47	32.97	33.06	36.8633	38.2167	32.8333	0.052015	-0.16703	0.077267	0.009297	RAB6A
ENSBTAG00000000025	miR-185-z	ENSBTAT00000000027	374	400	-15.29	x|||||||xx||:xx|||:xxxxxxxx	ENSBTAG00000000025	3452	3535	3357	3761	3543	3580	3236	3046	3593	36.89	36.09	37.61	38.11	38.44	38.1	32.47	32.97	33.06	36.8633	38.2167	32.8333	0.052015	-0.16703	0.077267	0.009297	RAB6A
ENSBTAG00000000025	miR-185-z	ENSBTAT00000082349	374	400	-15.29	x|||||||xx||:xx|||:xxxxxxxx	ENSBTAG00000000025	3452	3535	3357	3761	3543	3580	3236	3046	3593	36.89	36.09	37.61	38.11	38.44	38.1	32.47	32.97	33.06	36.8633	38.2167	32.8333	0.052015	-0.16703	0.077267	0.009297	RAB6A
ENSBTAG00000000025	miR-430-y	ENSBTAT00000000027	1760	1781	-16.43	x|||||||xx:||xxxxxxxxx	ENSBTAG00000000025	3452	3535	3357	3761	3543	3580	3236	3046	3593	36.89	36.09	37.61	38.11	38.44	38.1	32.47	32.97	33.06	36.8633	38.2167	32.8333	0.052015	-0.16703	0.077267	0.009297	RAB6A
ENSBTAG00000000025	miR-1468-y	ENSBTAT00000000027	2160	2183	-13.35	x|||||||xx|x|xx|||::||xx	ENSBTAG00000000025	3452	3535	3357	3761	3543	3580	3236	3046	3593	36.89	36.09	37.61	38.11	38.44	38.1	32.47	32.97	33.06	36.8633	38.2167	32.8333	0.052015	-0.16703	0.077267	0.009297	RAB6A
ENSBTAG00000000025	miR-2422-z	ENSBTAT00000000027	1653	1678	-28.93	x||||||||x|||||xxx|:x|:||xx	ENSBTAG00000000025	3452	3535	3357	3761	3543	3580	3236	3046	3593	36.89	36.09	37.61	38.11	38.44	38.1	32.47	32.97	33.06	36.8633	38.2167	32.8333	0.052015	-0.16703	0.077267	0.009297	RAB6A
ENSBTAG00000000025	novel-m0009-3p	ENSBTAT00000000027	2279	2302	-15.2	x|||||||xxxxxxxxxxxxxxxx	ENSBTAG00000000025	3452	3535	3357	3761	3543	3580	3236	3046	3593	36.89	36.09	37.61	38.11	38.44	38.1	32.47	32.97	33.06	36.8633	38.2167	32.8333	0.052015	-0.16703	0.077267	0.009297	RAB6A
ENSBTAG00000000025	novel-m0071-5p	ENSBTAT00000000027	1715	1736	-18.66	x|||||||x:|x|x::x|:xxx	ENSBTAG00000000025	3452	3535	3357	3761	3543	3580	3236	3046	3593	36.89	36.09	37.61	38.11	38.44	38.1	32.47	32.97	33.06	36.8633	38.2167	32.8333	0.052015	-0.16703	0.077267	0.009297	RAB6A
ENSBTAG00000000025	novel-m0053-5p	ENSBTAT00000000027	2490	2512	-19.34	x|||||||xx|x||x|x|x||:xx	ENSBTAG00000000025	3452	3535	3357	3761	3543	3580	3236	3046	3593	36.89	36.09	37.61	38.11	38.44	38.1	32.47	32.97	33.06	36.8633	38.2167	32.8333	0.052015	-0.16703	0.077267	0.009297	RAB6A
ENSBTAG00000000025	novel-m0198-5p	ENSBTAT00000000027	626	648	-16.65	x|||||||xxxxxxxxxxxxxxx	ENSBTAG00000000025	3452	3535	3357	3761	3543	3580	3236	3046	3593	36.89	36.09	37.61	38.11	38.44	38.1	32.47	32.97	33.06	36.8633	38.2167	32.8333	0.052015	-0.16703	0.077267	0.009297	RAB6A
ENSBTAG00000000025	novel-m0198-5p	ENSBTAT00000082349	626	648	-16.65	x|||||||xxxxxxxxxxxxxxx	ENSBTAG00000000025	3452	3535	3357	3761	3543	3580	3236	3046	3593	36.89	36.09	37.61	38.11	38.44	38.1	32.47	32.97	33.06	36.8633	38.2167	32.8333	0.052015	-0.16703	0.077267	0.009297	RAB6A
ENSBTAG00000000025	novel-m0326-5p	ENSBTAT00000000027	1953	1975	-10.14	x|||||||xxxxxxxxxxxxxxx	ENSBTAG00000000025	3452	3535	3357	3761	3543	3580	3236	3046	3593	36.89	36.09	37.61	38.11	38.44	38.1	32.47	32.97	33.06	36.8633	38.2167	32.8333	0.052015	-0.16703	0.077267	0.009297	RAB6A
ENSBTAG00000000025	novel-m0327-3p	ENSBTAT00000000027	1953	1975	-10.14	x|||||||xxxxxxxxxxxxxxx	ENSBTAG00000000025	3452	3535	3357	3761	3543	3580	3236	3046	3593	36.89	36.09	37.61	38.11	38.44	38.1	32.47	32.97	33.06	36.8633	38.2167	32.8333	0.052015	-0.16703	0.077267	0.009297	RAB6A
ENSBTAG00000000025	novel-m0631-5p	ENSBTAT00000000027	1839	1866	-21.58	x||||||||xxxxxx||||x||x||xxx	ENSBTAG00000000025	3452	3535	3357	3761	3543	3580	3236	3046	3593	36.89	36.09	37.61	38.11	38.44	38.1	32.47	32.97	33.06	36.8633	38.2167	32.8333	0.052015	-0.16703	0.077267	0.009297	RAB6A
ENSBTAG00000000031	bta-miR-1291	ENSBTAT00000000034	382	406	-25.39	x|||||||x||:xxx||x|:|xxxx	ENSBTAG00000000031	1469	1628	1265	1398	1230	1271	1974	1625	2148	18.11	19.23	16.5	16.34	15.35	15.67	23.06	20.53	22.89	17.9467	15.7867	22.16	-0.18501	0.304242	0.016801	2.61e-06	TRPV4
ENSBTAG00000000031	bta-miR-378c	ENSBTAT00000000034	33	53	-17.01	x|||||||x|:|:|xxxxxxx	ENSBTAG00000000031	1469	1628	1265	1398	1230	1271	1974	1625	2148	18.11	19.23	16.5	16.34	15.35	15.67	23.06	20.53	22.89	17.9467	15.7867	22.16	-0.18501	0.304242	0.016801	2.61e-06	TRPV4
ENSBTAG00000000031	bta-miR-2285q	ENSBTAT00000000034	10	29	-18.24	x|||||||xxx||xx|:|x|:xx	ENSBTAG00000000031	1469	1628	1265	1398	1230	1271	1974	1625	2148	18.11	19.23	16.5	16.34	15.35	15.67	23.06	20.53	22.89	17.9467	15.7867	22.16	-0.18501	0.304242	0.016801	2.61e-06	TRPV4
ENSBTAG00000000031	miR-500-y	ENSBTAT00000000034	381	401	-25.68	x||||||||||xxxxxxxxxx	ENSBTAG00000000031	1469	1628	1265	1398	1230	1271	1974	1625	2148	18.11	19.23	16.5	16.34	15.35	15.67	23.06	20.53	22.89	17.9467	15.7867	22.16	-0.18501	0.304242	0.016801	2.61e-06	TRPV4
ENSBTAG00000000031	miR-502-z	ENSBTAT00000000034	381	401	-25.68	x||||||||||xxxxxxxxxx	ENSBTAG00000000031	1469	1628	1265	1398	1230	1271	1974	1625	2148	18.11	19.23	16.5	16.34	15.35	15.67	23.06	20.53	22.89	17.9467	15.7867	22.16	-0.18501	0.304242	0.016801	2.61e-06	TRPV4
ENSBTAG00000000031	miR-378-z	ENSBTAT00000000034	30	53	-22.93	x|||||||x|:|:|xx|xx|||xxx	ENSBTAG00000000031	1469	1628	1265	1398	1230	1271	1974	1625	2148	18.11	19.23	16.5	16.34	15.35	15.67	23.06	20.53	22.89	17.9467	15.7867	22.16	-0.18501	0.304242	0.016801	2.61e-06	TRPV4
ENSBTAG00000000031	miR-1271-y	ENSBTAT00000000034	114	133	-15.87	x|||||||x:x:x::||xxx	ENSBTAG00000000031	1469	1628	1265	1398	1230	1271	1974	1625	2148	18.11	19.23	16.5	16.34	15.35	15.67	23.06	20.53	22.89	17.9467	15.7867	22.16	-0.18501	0.304242	0.016801	2.61e-06	TRPV4
ENSBTAG00000000031	miR-2885-z	ENSBTAT00000000034	22	39	-25.49	x||||||||x|xx:||:|xx	ENSBTAG00000000031	1469	1628	1265	1398	1230	1271	1974	1625	2148	18.11	19.23	16.5	16.34	15.35	15.67	23.06	20.53	22.89	17.9467	15.7867	22.16	-0.18501	0.304242	0.016801	2.61e-06	TRPV4
ENSBTAG00000000031	novel-m0004-3p	ENSBTAT00000000034	11	32	-24.92	x||||||||xxxxxxxxxxxxx	ENSBTAG00000000031	1469	1628	1265	1398	1230	1271	1974	1625	2148	18.11	19.23	16.5	16.34	15.35	15.67	23.06	20.53	22.89	17.9467	15.7867	22.16	-0.18501	0.304242	0.016801	2.61e-06	TRPV4
ENSBTAG00000000031	novel-m0005-5p	ENSBTAT00000000034	11	32	-24.92	x||||||||xxxxxxxxxxxxx	ENSBTAG00000000031	1469	1628	1265	1398	1230	1271	1974	1625	2148	18.11	19.23	16.5	16.34	15.35	15.67	23.06	20.53	22.89	17.9467	15.7867	22.16	-0.18501	0.304242	0.016801	2.61e-06	TRPV4
ENSBTAG00000000031	novel-m0006-5p	ENSBTAT00000000034	11	32	-24.92	x||||||||xxxxxxxxxxxxx	ENSBTAG00000000031	1469	1628	1265	1398	1230	1271	1974	1625	2148	18.11	19.23	16.5	16.34	15.35	15.67	23.06	20.53	22.89	17.9467	15.7867	22.16	-0.18501	0.304242	0.016801	2.61e-06	TRPV4
ENSBTAG00000000031	novel-m0039-5p	ENSBTAT00000000034	18	39	-30.83	x||||||||x|x|xx|||x|xx	ENSBTAG00000000031	1469	1628	1265	1398	1230	1271	1974	1625	2148	18.11	19.23	16.5	16.34	15.35	15.67	23.06	20.53	22.89	17.9467	15.7867	22.16	-0.18501	0.304242	0.016801	2.61e-06	TRPV4
ENSBTAG00000000031	novel-m0130-5p	ENSBTAT00000000034	355	378	-26.02	x|||||||xxx||:|:x|xxxxxx	ENSBTAG00000000031	1469	1628	1265	1398	1230	1271	1974	1625	2148	18.11	19.23	16.5	16.34	15.35	15.67	23.06	20.53	22.89	17.9467	15.7867	22.16	-0.18501	0.304242	0.016801	2.61e-06	TRPV4
ENSBTAG00000000031	novel-m0225-5p	ENSBTAT00000000034	138	164	-19.45	x||||||||xxxx|:|||x|xxxxxxx	ENSBTAG00000000031	1469	1628	1265	1398	1230	1271	1974	1625	2148	18.11	19.23	16.5	16.34	15.35	15.67	23.06	20.53	22.89	17.9467	15.7867	22.16	-0.18501	0.304242	0.016801	2.61e-06	TRPV4
ENSBTAG00000000039	bta-miR-148a	ENSBTAT00000000043	475	493	-12.1	x|||||||xxxx|||xx|||xx	ENSBTAG00000000039	1276	1372	1288	1258	1218	1149	1367	1307	1505	7.13	7.76	7.01	7.25	7.68	6.92	6.71	8.17	7.39	7.3	7.28333	7.42333	-0.0033	0.024171	0.055388	0.656488	SIRT7
ENSBTAG00000000039	bta-miR-106a	ENSBTAT00000000043	17	38	-11.48	x|||||||:xx||x||xxxxxx	ENSBTAG00000000039	1276	1372	1288	1258	1218	1149	1367	1307	1505	7.13	7.76	7.01	7.25	7.68	6.92	6.71	8.17	7.39	7.3	7.28333	7.42333	-0.0033	0.024171	0.055388	0.656488	SIRT7
ENSBTAG00000000039	bta-miR-130a	ENSBTAT00000000043	152	173	-17.82	x|||||||x|xxxxxxxxxxxx	ENSBTAG00000000039	1276	1372	1288	1258	1218	1149	1367	1307	1505	7.13	7.76	7.01	7.25	7.68	6.92	6.71	8.17	7.39	7.3	7.28333	7.42333	-0.0033	0.024171	0.055388	0.656488	SIRT7
ENSBTAG00000000039	bta-miR-152	ENSBTAT00000000043	471	493	-15.28	x|||||||xx|||xxxxxxxxxx	ENSBTAG00000000039	1276	1372	1288	1258	1218	1149	1367	1307	1505	7.13	7.76	7.01	7.25	7.68	6.92	6.71	8.17	7.39	7.3	7.28333	7.42333	-0.0033	0.024171	0.055388	0.656488	SIRT7
ENSBTAG00000000039	bta-miR-2355-3p	ENSBTAT00000000043	5	26	-16.01	x|||||||||x|xxxxxxxxxx	ENSBTAG00000000039	1276	1372	1288	1258	1218	1149	1367	1307	1505	7.13	7.76	7.01	7.25	7.68	6.92	6.71	8.17	7.39	7.3	7.28333	7.42333	-0.0033	0.024171	0.055388	0.656488	SIRT7
ENSBTAG00000000039	bta-miR-2431-3p	ENSBTAT00000000043	95	116	-17.4	x|||||||xx|:x||xxxxxxxx	ENSBTAG00000000039	1276	1372	1288	1258	1218	1149	1367	1307	1505	7.13	7.76	7.01	7.25	7.68	6.92	6.71	8.17	7.39	7.3	7.28333	7.42333	-0.0033	0.024171	0.055388	0.656488	SIRT7
ENSBTAG00000000039	bta-miR-2450a	ENSBTAT00000000043	76	96	-17.64	x|||||||xxx||::xxxxxx	ENSBTAG00000000039	1276	1372	1288	1258	1218	1149	1367	1307	1505	7.13	7.76	7.01	7.25	7.68	6.92	6.71	8.17	7.39	7.3	7.28333	7.42333	-0.0033	0.024171	0.055388	0.656488	SIRT7
ENSBTAG00000000039	bta-miR-6119-5p	ENSBTAT00000000043	307	327	-10.76	x|||||||xxx|xx|x||||xxx	ENSBTAG00000000039	1276	1372	1288	1258	1218	1149	1367	1307	1505	7.13	7.76	7.01	7.25	7.68	6.92	6.71	8.17	7.39	7.3	7.28333	7.42333	-0.0033	0.024171	0.055388	0.656488	SIRT7
ENSBTAG00000000039	miR-221-x	ENSBTAT00000000043	67	89	-17.6	x||||||||xx||||xxxxxxxxx	ENSBTAG00000000039	1276	1372	1288	1258	1218	1149	1367	1307	1505	7.13	7.76	7.01	7.25	7.68	6.92	6.71	8.17	7.39	7.3	7.28333	7.42333	-0.0033	0.024171	0.055388	0.656488	SIRT7
ENSBTAG00000000039	miR-7977-z	ENSBTAT00000000043	35	52	-19.42	x|||||||||x|xxxxxx	ENSBTAG00000000039	1276	1372	1288	1258	1218	1149	1367	1307	1505	7.13	7.76	7.01	7.25	7.68	6.92	6.71	8.17	7.39	7.3	7.28333	7.42333	-0.0033	0.024171	0.055388	0.656488	SIRT7
ENSBTAG00000000039	miR-1386-z	ENSBTAT00000000043	73	90	-14.53	x|||||||xxxxxxxxxx	ENSBTAG00000000039	1276	1372	1288	1258	1218	1149	1367	1307	1505	7.13	7.76	7.01	7.25	7.68	6.92	6.71	8.17	7.39	7.3	7.28333	7.42333	-0.0033	0.024171	0.055388	0.656488	SIRT7
ENSBTAG00000000039	miR-148-z	ENSBTAT00000000043	473	493	-13.3	x|||||||xxxx|||xx|||:xxx	ENSBTAG00000000039	1276	1372	1288	1258	1218	1149	1367	1307	1505	7.13	7.76	7.01	7.25	7.68	6.92	6.71	8.17	7.39	7.3	7.28333	7.42333	-0.0033	0.024171	0.055388	0.656488	SIRT7
ENSBTAG00000000039	miR-152-z	ENSBTAT00000000043	473	493	-12.92	x|||||||xxxx|||xx|||:xxx	ENSBTAG00000000039	1276	1372	1288	1258	1218	1149	1367	1307	1505	7.13	7.76	7.01	7.25	7.68	6.92	6.71	8.17	7.39	7.3	7.28333	7.42333	-0.0033	0.024171	0.055388	0.656488	SIRT7
ENSBTAG00000000039	miR-324-y	ENSBTAT00000000043	50	69	-15.31	x|||||||x|:xxxxxxxxx	ENSBTAG00000000039	1276	1372	1288	1258	1218	1149	1367	1307	1505	7.13	7.76	7.01	7.25	7.68	6.92	6.71	8.17	7.39	7.3	7.28333	7.42333	-0.0033	0.024171	0.055388	0.656488	SIRT7
ENSBTAG00000000039	miR-2431-y	ENSBTAT00000000043	94	116	-17.4	x|||||||xx|:x||xxxxxxxxx	ENSBTAG00000000039	1276	1372	1288	1258	1218	1149	1367	1307	1505	7.13	7.76	7.01	7.25	7.68	6.92	6.71	8.17	7.39	7.3	7.28333	7.42333	-0.0033	0.024171	0.055388	0.656488	SIRT7
ENSBTAG00000000039	novel-m0002-5p	ENSBTAT00000000043	235	257	-20.14	x|||||||:x|x:x::|xxxxxx	ENSBTAG00000000039	1276	1372	1288	1258	1218	1149	1367	1307	1505	7.13	7.76	7.01	7.25	7.68	6.92	6.71	8.17	7.39	7.3	7.28333	7.42333	-0.0033	0.024171	0.055388	0.656488	SIRT7
ENSBTAG00000000042	bta-miR-30b-3p	ENSBTAT00000000046	159	178	-26.74	x|||||||||x||||xxxxxx	ENSBTAG00000000042	1359	1359	1298	1398	1230	1271	1974	1625	2148	18.11	19.23	16.5	16.34	15.35	15.67	23.06	20.53	22.89	17.9467	15.7867	22.16	-0.18501	0.304242	0.016801	2.61e-06	TRPV4
ENSBTAG00000000042	bta-miR-30b-3p	ENSBTAT00000075415	159	178	-26.74	x|||||||||x||||xxxxxx	ENSBTAG00000000042	1359	1359	1298	1398	1230	1271	1974	1625	2148	18.11	19.23	16.5	16.34	15.35	15.67	23.06	20.53	22.89	17.9467	15.7867	22.16	-0.18501	0.304242	0.016801	2.61e-06	TRPV4
ENSBTAG00000000042	bta-miR-30b-3p	ENSBTAT00000079922	159	178	-26.74	x|||||||||x||||xxxxxx	ENSBTAG00000000042	1359	1359	1298	1398	1230	1271	1974	1625	2148	18.11	19.23	16.5	16.34	15.35	15.67	23.06	20.53	22.89	17.9467	15.7867	22.16	-0.18501	0.304242	0.016801	2.61e-06	TRPV4
ENSBTAG00000000042	bta-miR-10a	ENSBTAT00000000046	72	94	-17.26	x|||||||xx|x||xxxxxxxxx	ENSBTAG00000000042	1359	1359	1298	1398	1230	1271	1974	1625	2148	18.11	19.23	16.5	16.34	15.35	15.67	23.06	20.53	22.89	17.9467	15.7867	22.16	-0.18501	0.304242	0.016801	2.61e-06	TRPV4
ENSBTAG00000000042	bta-miR-10a	ENSBTAT00000075415	72	94	-17.26	x|||||||xx|x||xxxxxxxxx	ENSBTAG00000000042	1359	1359	1298	1398	1230	1271	1974	1625	2148	18.11	19.23	16.5	16.34	15.35	15.67	23.06	20.53	22.89	17.9467	15.7867	22.16	-0.18501	0.304242	0.016801	2.61e-06	TRPV4
ENSBTAG00000000042	bta-miR-10a	ENSBTAT00000079922	72	94	-17.26	x|||||||xx|x||xxxxxxxxx	ENSBTAG00000000042	1359	1359	1298	1398	1230	1271	1974	1625	2148	18.11	19.23	16.5	16.34	15.35	15.67	23.06	20.53	22.89	17.9467	15.7867	22.16	-0.18501	0.304242	0.016801	2.61e-06	TRPV4
ENSBTAG00000000042	bta-miR-10b	ENSBTAT00000000046	72	94	-17.26	x|||||||xx|x||xxxxxxxxx	ENSBTAG00000000042	1359	1359	1298	1398	1230	1271	1974	1625	2148	18.11	19.23	16.5	16.34	15.35	15.67	23.06	20.53	22.89	17.9467	15.7867	22.16	-0.18501	0.304242	0.016801	2.61e-06	TRPV4
ENSBTAG00000000042	bta-miR-10b	ENSBTAT00000075415	72	94	-17.26	x|||||||xx|x||xxxxxxxxx	ENSBTAG00000000042	1359	1359	1298	1398	1230	1271	1974	1625	2148	18.11	19.23	16.5	16.34	15.35	15.67	23.06	20.53	22.89	17.9467	15.7867	22.16	-0.18501	0.304242	0.016801	2.61e-06	TRPV4
ENSBTAG00000000042	bta-miR-10b	ENSBTAT00000079922	72	94	-17.26	x|||||||xx|x||xxxxxxxxx	ENSBTAG00000000042	1359	1359	1298	1398	1230	1271	1974	1625	2148	18.11	19.23	16.5	16.34	15.35	15.67	23.06	20.53	22.89	17.9467	15.7867	22.16	-0.18501	0.304242	0.016801	2.61e-06	TRPV4
ENSBTAG00000000042	bta-miR-143	ENSBTAT00000000046	551	571	-11.3	x|||||||x|xxx||x||xxxx	ENSBTAG00000000042	1359	1359	1298	1398	1230	1271	1974	1625	2148	18.11	19.23	16.5	16.34	15.35	15.67	23.06	20.53	22.89	17.9467	15.7867	22.16	-0.18501	0.304242	0.016801	2.61e-06	TRPV4
ENSBTAG00000000042	bta-miR-143	ENSBTAT00000075415	551	571	-11.3	x|||||||x|xxx||x||xxxx	ENSBTAG00000000042	1359	1359	1298	1398	1230	1271	1974	1625	2148	18.11	19.23	16.5	16.34	15.35	15.67	23.06	20.53	22.89	17.9467	15.7867	22.16	-0.18501	0.304242	0.016801	2.61e-06	TRPV4
ENSBTAG00000000042	bta-miR-143	ENSBTAT00000079922	551	571	-11.3	x|||||||x|xxx||x||xxxx	ENSBTAG00000000042	1359	1359	1298	1398	1230	1271	1974	1625	2148	18.11	19.23	16.5	16.34	15.35	15.67	23.06	20.53	22.89	17.9467	15.7867	22.16	-0.18501	0.304242	0.016801	2.61e-06	TRPV4
ENSBTAG00000000042	bta-miR-2450a	ENSBTAT00000000046	100	119	-22.78	x|||||||x|x||xx||xxxx	ENSBTAG00000000042	1359	1359	1298	1398	1230	1271	1974	1625	2148	18.11	19.23	16.5	16.34	15.35	15.67	23.06	20.53	22.89	17.9467	15.7867	22.16	-0.18501	0.304242	0.016801	2.61e-06	TRPV4
ENSBTAG00000000042	bta-miR-2450a	ENSBTAT00000075415	100	119	-22.78	x|||||||x|x||xx||xxxx	ENSBTAG00000000042	1359	1359	1298	1398	1230	1271	1974	1625	2148	18.11	19.23	16.5	16.34	15.35	15.67	23.06	20.53	22.89	17.9467	15.7867	22.16	-0.18501	0.304242	0.016801	2.61e-06	TRPV4
ENSBTAG00000000042	bta-miR-2450a	ENSBTAT00000079922	100	119	-22.78	x|||||||x|x||xx||xxxx	ENSBTAG00000000042	1359	1359	1298	1398	1230	1271	1974	1625	2148	18.11	19.23	16.5	16.34	15.35	15.67	23.06	20.53	22.89	17.9467	15.7867	22.16	-0.18501	0.304242	0.016801	2.61e-06	TRPV4
ENSBTAG00000000042	bta-miR-6121-3p	ENSBTAT00000000046	234	256	-25.13	x|||||||x|xx|||xx||||xx	ENSBTAG00000000042	1359	1359	1298	1398	1230	1271	1974	1625	2148	18.11	19.23	16.5	16.34	15.35	15.67	23.06	20.53	22.89	17.9467	15.7867	22.16	-0.18501	0.304242	0.016801	2.61e-06	TRPV4
ENSBTAG00000000042	bta-miR-6121-3p	ENSBTAT00000075415	234	256	-25.13	x|||||||x|xx|||xx||||xx	ENSBTAG00000000042	1359	1359	1298	1398	1230	1271	1974	1625	2148	18.11	19.23	16.5	16.34	15.35	15.67	23.06	20.53	22.89	17.9467	15.7867	22.16	-0.18501	0.304242	0.016801	2.61e-06	TRPV4
ENSBTAG00000000042	bta-miR-6121-3p	ENSBTAT00000079922	234	256	-25.13	x|||||||x|xx|||xx||||xx	ENSBTAG00000000042	1359	1359	1298	1398	1230	1271	1974	1625	2148	18.11	19.23	16.5	16.34	15.35	15.67	23.06	20.53	22.89	17.9467	15.7867	22.16	-0.18501	0.304242	0.016801	2.61e-06	TRPV4
ENSBTAG00000000042	miR-4454-z	ENSBTAT00000000046	121	138	-17.12	x|||||||xxxxxxxxxx	ENSBTAG00000000042	1359	1359	1298	1398	1230	1271	1974	1625	2148	18.11	19.23	16.5	16.34	15.35	15.67	23.06	20.53	22.89	17.9467	15.7867	22.16	-0.18501	0.304242	0.016801	2.61e-06	TRPV4
ENSBTAG00000000042	miR-4454-z	ENSBTAT00000075415	121	138	-17.12	x|||||||xxxxxxxxxx	ENSBTAG00000000042	1359	1359	1298	1398	1230	1271	1974	1625	2148	18.11	19.23	16.5	16.34	15.35	15.67	23.06	20.53	22.89	17.9467	15.7867	22.16	-0.18501	0.304242	0.016801	2.61e-06	TRPV4
ENSBTAG00000000042	miR-4454-z	ENSBTAT00000079922	121	138	-17.12	x|||||||xxxxxxxxxx	ENSBTAG00000000042	1359	1359	1298	1398	1230	1271	1974	1625	2148	18.11	19.23	16.5	16.34	15.35	15.67	23.06	20.53	22.89	17.9467	15.7867	22.16	-0.18501	0.304242	0.016801	2.61e-06	TRPV4
ENSBTAG00000000042	miR-1599-z	ENSBTAT00000000046	308	325	-16.94	x|||||||x|xx|||xxx	ENSBTAG00000000042	1359	1359	1298	1398	1230	1271	1974	1625	2148	18.11	19.23	16.5	16.34	15.35	15.67	23.06	20.53	22.89	17.9467	15.7867	22.16	-0.18501	0.304242	0.016801	2.61e-06	TRPV4
ENSBTAG00000000042	miR-1599-z	ENSBTAT00000075415	308	325	-16.94	x|||||||x|xx|||xxx	ENSBTAG00000000042	1359	1359	1298	1398	1230	1271	1974	1625	2148	18.11	19.23	16.5	16.34	15.35	15.67	23.06	20.53	22.89	17.9467	15.7867	22.16	-0.18501	0.304242	0.016801	2.61e-06	TRPV4
ENSBTAG00000000042	miR-1599-z	ENSBTAT00000079922	308	325	-16.94	x|||||||x|xx|||xxx	ENSBTAG00000000042	1359	1359	1298	1398	1230	1271	1974	1625	2148	18.11	19.23	16.5	16.34	15.35	15.67	23.06	20.53	22.89	17.9467	15.7867	22.16	-0.18501	0.304242	0.016801	2.61e-06	TRPV4
ENSBTAG00000000042	miR-11987-z	ENSBTAT00000000046	421	440	-19.43	x|||||||xxxx:||||xxx	ENSBTAG00000000042	1359	1359	1298	1398	1230	1271	1974	1625	2148	18.11	19.23	16.5	16.34	15.35	15.67	23.06	20.53	22.89	17.9467	15.7867	22.16	-0.18501	0.304242	0.016801	2.61e-06	TRPV4
ENSBTAG00000000042	miR-11987-z	ENSBTAT00000075415	421	440	-19.43	x|||||||xxxx:||||xxx	ENSBTAG00000000042	1359	1359	1298	1398	1230	1271	1974	1625	2148	18.11	19.23	16.5	16.34	15.35	15.67	23.06	20.53	22.89	17.9467	15.7867	22.16	-0.18501	0.304242	0.016801	2.61e-06	TRPV4
ENSBTAG00000000042	miR-11987-z	ENSBTAT00000079922	421	440	-19.43	x|||||||xxxx:||||xxx	ENSBTAG00000000042	1359	1359	1298	1398	1230	1271	1974	1625	2148	18.11	19.23	16.5	16.34	15.35	15.67	23.06	20.53	22.89	17.9467	15.7867	22.16	-0.18501	0.304242	0.016801	2.61e-06	TRPV4
ENSBTAG00000000042	miR-10-z	ENSBTAT00000000046	70	94	-19.15	x|||||||xx|x||xxxxxxxxxxx	ENSBTAG00000000042	1359	1359	1298	1398	1230	1271	1974	1625	2148	18.11	19.23	16.5	16.34	15.35	15.67	23.06	20.53	22.89	17.9467	15.7867	22.16	-0.18501	0.304242	0.016801	2.61e-06	TRPV4
ENSBTAG00000000042	miR-10-z	ENSBTAT00000075415	70	94	-19.15	x|||||||xx|x||xxxxxxxxxxx	ENSBTAG00000000042	1359	1359	1298	1398	1230	1271	1974	1625	2148	18.11	19.23	16.5	16.34	15.35	15.67	23.06	20.53	22.89	17.9467	15.7867	22.16	-0.18501	0.304242	0.016801	2.61e-06	TRPV4
ENSBTAG00000000042	miR-10-z	ENSBTAT00000079922	70	94	-19.15	x|||||||xx|x||xxxxxxxxxxx	ENSBTAG00000000042	1359	1359	1298	1398	1230	1271	1974	1625	2148	18.11	19.23	16.5	16.34	15.35	15.67	23.06	20.53	22.89	17.9467	15.7867	22.16	-0.18501	0.304242	0.016801	2.61e-06	TRPV4
ENSBTAG00000000042	miR-155-z	ENSBTAT00000000046	309	334	-15.8	x|||||||x|xx|x|xx||:|xxxxxx	ENSBTAG00000000042	1359	1359	1298	1398	1230	1271	1974	1625	2148	18.11	19.23	16.5	16.34	15.35	15.67	23.06	20.53	22.89	17.9467	15.7867	22.16	-0.18501	0.304242	0.016801	2.61e-06	TRPV4
ENSBTAG00000000042	miR-155-z	ENSBTAT00000075415	309	334	-15.8	x|||||||x|xx|x|xx||:|xxxxxx	ENSBTAG00000000042	1359	1359	1298	1398	1230	1271	1974	1625	2148	18.11	19.23	16.5	16.34	15.35	15.67	23.06	20.53	22.89	17.9467	15.7867	22.16	-0.18501	0.304242	0.016801	2.61e-06	TRPV4
ENSBTAG00000000042	miR-155-z	ENSBTAT00000079922	309	334	-15.8	x|||||||x|xx|x|xx||:|xxxxxx	ENSBTAG00000000042	1359	1359	1298	1398	1230	1271	1974	1625	2148	18.11	19.23	16.5	16.34	15.35	15.67	23.06	20.53	22.89	17.9467	15.7867	22.16	-0.18501	0.304242	0.016801	2.61e-06	TRPV4
ENSBTAG00000000042	miR-2422-z	ENSBTAT00000000046	305	328	-22.52	x|||||||xxx|||xxxxxxxxxx	ENSBTAG00000000042	1359	1359	1298	1398	1230	1271	1974	1625	2148	18.11	19.23	16.5	16.34	15.35	15.67	23.06	20.53	22.89	17.9467	15.7867	22.16	-0.18501	0.304242	0.016801	2.61e-06	TRPV4
ENSBTAG00000000042	miR-2422-z	ENSBTAT00000075415	305	328	-22.52	x|||||||xxx|||xxxxxxxxxx	ENSBTAG00000000042	1359	1359	1298	1398	1230	1271	1974	1625	2148	18.11	19.23	16.5	16.34	15.35	15.67	23.06	20.53	22.89	17.9467	15.7867	22.16	-0.18501	0.304242	0.016801	2.61e-06	TRPV4
ENSBTAG00000000042	miR-2422-z	ENSBTAT00000079922	305	328	-22.52	x|||||||xxx|||xxxxxxxxxx	ENSBTAG00000000042	1359	1359	1298	1398	1230	1271	1974	1625	2148	18.11	19.23	16.5	16.34	15.35	15.67	23.06	20.53	22.89	17.9467	15.7867	22.16	-0.18501	0.304242	0.016801	2.61e-06	TRPV4
ENSBTAG00000000042	miR-34-z	ENSBTAT00000000046	90	118	-20.83	x||||||||xxx|:|||x||:xxxxxxxx	ENSBTAG00000000042	1359	1359	1298	1398	1230	1271	1974	1625	2148	18.11	19.23	16.5	16.34	15.35	15.67	23.06	20.53	22.89	17.9467	15.7867	22.16	-0.18501	0.304242	0.016801	2.61e-06	TRPV4
ENSBTAG00000000042	miR-34-z	ENSBTAT00000075415	90	118	-20.83	x||||||||xxx|:|||x||:xxxxxxxx	ENSBTAG00000000042	1359	1359	1298	1398	1230	1271	1974	1625	2148	18.11	19.23	16.5	16.34	15.35	15.67	23.06	20.53	22.89	17.9467	15.7867	22.16	-0.18501	0.304242	0.016801	2.61e-06	TRPV4
ENSBTAG00000000042	miR-34-z	ENSBTAT00000079922	90	118	-20.83	x||||||||xxx|:|||x||:xxxxxxxx	ENSBTAG00000000042	1359	1359	1298	1398	1230	1271	1974	1625	2148	18.11	19.23	16.5	16.34	15.35	15.67	23.06	20.53	22.89	17.9467	15.7867	22.16	-0.18501	0.304242	0.016801	2.61e-06	TRPV4
ENSBTAG00000000042	novel-m0092-5p	ENSBTAT00000000046	94	118	-22.1	x||||||||xxx:|:|||x||:xxxx	ENSBTAG00000000042	1359	1359	1298	1398	1230	1271	1974	1625	2148	18.11	19.23	16.5	16.34	15.35	15.67	23.06	20.53	22.89	17.9467	15.7867	22.16	-0.18501	0.304242	0.016801	2.61e-06	TRPV4
ENSBTAG00000000042	novel-m0092-5p	ENSBTAT00000075415	94	118	-22.1	x||||||||xxx:|:|||x||:xxxx	ENSBTAG00000000042	1359	1359	1298	1398	1230	1271	1974	1625	2148	18.11	19.23	16.5	16.34	15.35	15.67	23.06	20.53	22.89	17.9467	15.7867	22.16	-0.18501	0.304242	0.016801	2.61e-06	TRPV4
ENSBTAG00000000042	novel-m0092-5p	ENSBTAT00000079922	94	118	-22.1	x||||||||xxx:|:|||x||:xxxx	ENSBTAG00000000042	1359	1359	1298	1398	1230	1271	1974	1625	2148	18.11	19.23	16.5	16.34	15.35	15.67	23.06	20.53	22.89	17.9467	15.7867	22.16	-0.18501	0.304242	0.016801	2.61e-06	TRPV4
ENSBTAG00000000042	novel-m0167-5p	ENSBTAT00000000046	403	426	-20.65	x||||||||xx|||:x|:xxxxxx	ENSBTAG00000000042	1359	1359	1298	1398	1230	1271	1974	1625	2148	18.11	19.23	16.5	16.34	15.35	15.67	23.06	20.53	22.89	17.9467	15.7867	22.16	-0.18501	0.304242	0.016801	2.61e-06	TRPV4
ENSBTAG00000000042	novel-m0167-5p	ENSBTAT00000075415	403	426	-20.65	x||||||||xx|||:x|:xxxxxx	ENSBTAG00000000042	1359	1359	1298	1398	1230	1271	1974	1625	2148	18.11	19.23	16.5	16.34	15.35	15.67	23.06	20.53	22.89	17.9467	15.7867	22.16	-0.18501	0.304242	0.016801	2.61e-06	TRPV4
ENSBTAG00000000042	novel-m0167-5p	ENSBTAT00000079922	403	426	-20.65	x||||||||xx|||:x|:xxxxxx	ENSBTAG00000000042	1359	1359	1298	1398	1230	1271	1974	1625	2148	18.11	19.23	16.5	16.34	15.35	15.67	23.06	20.53	22.89	17.9467	15.7867	22.16	-0.18501	0.304242	0.016801	2.61e-06	TRPV4
ENSBTAG00000000061	bta-miR-181c	ENSBTAT00000075153	191	214	-11.04	x||||||||xxxxxxxxxxxxxxx	ENSBTAG00000000061	7484	8329	6666	7153	7224	7253	7333	6550	7981	41.38	43.83	39.28	37.25	38.24	41.34	39.82	36.24	38.93	41.4967	38.9433	38.33	-0.09162	-0.11452	0.285406	0.058349	PCDH7
ENSBTAG00000000061	bta-miR-2450a	ENSBTAT00000075153	25	44	-16.53	x|||||||x|x:x|||x|xxx	ENSBTAG00000000061	7484	8329	6666	7153	7224	7253	7333	6550	7981	41.38	43.83	39.28	37.25	38.24	41.34	39.82	36.24	38.93	41.4967	38.9433	38.33	-0.09162	-0.11452	0.285406	0.058349	PCDH7
ENSBTAG00000000061	miR-222-x	ENSBTAT00000075153	100	122	-16.68	x|||||||x|x|x:|||||xxxx	ENSBTAG00000000061	7484	8329	6666	7153	7224	7253	7333	6550	7981	41.38	43.83	39.28	37.25	38.24	41.34	39.82	36.24	38.93	41.4967	38.9433	38.33	-0.09162	-0.11452	0.285406	0.058349	PCDH7
ENSBTAG00000000061	miR-423-x	ENSBTAT00000075153	23	47	-21.53	x|||||||||x|x:|xxxxxxxxxx	ENSBTAG00000000061	7484	8329	6666	7153	7224	7253	7333	6550	7981	41.38	43.83	39.28	37.25	38.24	41.34	39.82	36.24	38.93	41.4967	38.9433	38.33	-0.09162	-0.11452	0.285406	0.058349	PCDH7
ENSBTAG00000000061	miR-34-z	ENSBTAT00000075153	19	43	-18.96	x||||||||x:|x|||xxxxxxxxxx	ENSBTAG00000000061	7484	8329	6666	7153	7224	7253	7333	6550	7981	41.38	43.83	39.28	37.25	38.24	41.34	39.82	36.24	38.93	41.4967	38.9433	38.33	-0.09162	-0.11452	0.285406	0.058349	PCDH7
ENSBTAG00000000061	novel-m0052-5p	ENSBTAT00000075153	26	46	-15.85	x|||||||xxxxxxxxxxxxx	ENSBTAG00000000061	7484	8329	6666	7153	7224	7253	7333	6550	7981	41.38	43.83	39.28	37.25	38.24	41.34	39.82	36.24	38.93	41.4967	38.9433	38.33	-0.09162	-0.11452	0.285406	0.058349	PCDH7
ENSBTAG00000000061	novel-m0092-5p	ENSBTAT00000075153	17	43	-27.33	x|||||||||:||:|xx||xx||xxxx	ENSBTAG00000000061	7484	8329	6666	7153	7224	7253	7333	6550	7981	41.38	43.83	39.28	37.25	38.24	41.34	39.82	36.24	38.93	41.4967	38.9433	38.33	-0.09162	-0.11452	0.285406	0.058349	PCDH7
ENSBTAG00000000064	bta-miR-320a	ENSBTAT00000000071	520	542	-13.45	x||||||||x:x|x|:|xxxxxx	ENSBTAG00000000064	1340	1411	1299	1451	1391	1325	1259	1119	1385	24.31	24.32	24.88	24.86	25.47	24.09	21.55	20.63	21.62	24.5033	24.8067	21.2667	0.01775	-0.20438	0.462754	0.010363	FEN1
ENSBTAG00000000064	bta-let-7d	ENSBTAT00000000071	7	28	-16.36	x|||||||:xxxxxxxxxxxxx	ENSBTAG00000000064	1340	1411	1299	1451	1391	1325	1259	1119	1385	24.31	24.32	24.88	24.86	25.47	24.09	21.55	20.63	21.62	24.5033	24.8067	21.2667	0.01775	-0.20438	0.462754	0.010363	FEN1
ENSBTAG00000000064	bta-let-7g	ENSBTAT00000000071	8	28	-12.92	x|||||||:x||xxxxxxxxxx	ENSBTAG00000000064	1340	1411	1299	1451	1391	1325	1259	1119	1385	24.31	24.32	24.88	24.86	25.47	24.09	21.55	20.63	21.62	24.5033	24.8067	21.2667	0.01775	-0.20438	0.462754	0.010363	FEN1
ENSBTAG00000000064	bta-let-7a-5p	ENSBTAT00000000071	7	28	-13.93	x|||||||:xxxxxxxxxxxxx	ENSBTAG00000000064	1340	1411	1299	1451	1391	1325	1259	1119	1385	24.31	24.32	24.88	24.86	25.47	24.09	21.55	20.63	21.62	24.5033	24.8067	21.2667	0.01775	-0.20438	0.462754	0.010363	FEN1
ENSBTAG00000000064	bta-let-7b	ENSBTAT00000000071	7	28	-16.48	x|||||||:xxxxxxxxxxxxx	ENSBTAG00000000064	1340	1411	1299	1451	1391	1325	1259	1119	1385	24.31	24.32	24.88	24.86	25.47	24.09	21.55	20.63	21.62	24.5033	24.8067	21.2667	0.01775	-0.20438	0.462754	0.010363	FEN1
ENSBTAG00000000064	bta-let-7e	ENSBTAT00000000071	7	28	-13.59	x|||||||x|x|:xx|x|x|xx	ENSBTAG00000000064	1340	1411	1299	1451	1391	1325	1259	1119	1385	24.31	24.32	24.88	24.86	25.47	24.09	21.55	20.63	21.62	24.5033	24.8067	21.2667	0.01775	-0.20438	0.462754	0.010363	FEN1
ENSBTAG00000000064	bta-miR-195	ENSBTAT00000000071	375	396	-12.51	x|||||||xxxxxxxxxxxxxx	ENSBTAG00000000064	1340	1411	1299	1451	1391	1325	1259	1119	1385	24.31	24.32	24.88	24.86	25.47	24.09	21.55	20.63	21.62	24.5033	24.8067	21.2667	0.01775	-0.20438	0.462754	0.010363	FEN1
ENSBTAG00000000064	bta-miR-497	ENSBTAT00000000071	377	396	-16.31	x|||||||xx|||xx|||:xxx	ENSBTAG00000000064	1340	1411	1299	1451	1391	1325	1259	1119	1385	24.31	24.32	24.88	24.86	25.47	24.09	21.55	20.63	21.62	24.5033	24.8067	21.2667	0.01775	-0.20438	0.462754	0.010363	FEN1
ENSBTAG00000000064	bta-miR-196a	ENSBTAT00000000071	34	56	-20.58	x|||||||xx||x::x|x:||xx	ENSBTAG00000000064	1340	1411	1299	1451	1391	1325	1259	1119	1385	24.31	24.32	24.88	24.86	25.47	24.09	21.55	20.63	21.62	24.5033	24.8067	21.2667	0.01775	-0.20438	0.462754	0.010363	FEN1
ENSBTAG00000000064	bta-miR-196b	ENSBTAT00000000071	33	56	-19.99	x|||||||xx|xx::x|x:|||xx	ENSBTAG00000000064	1340	1411	1299	1451	1391	1325	1259	1119	1385	24.31	24.32	24.88	24.86	25.47	24.09	21.55	20.63	21.62	24.5033	24.8067	21.2667	0.01775	-0.20438	0.462754	0.010363	FEN1
ENSBTAG00000000064	bta-miR-2370-5p	ENSBTAT00000000071	125	146	-13.56	x|||||||xx|xx:|||:xxxx	ENSBTAG00000000064	1340	1411	1299	1451	1391	1325	1259	1119	1385	24.31	24.32	24.88	24.86	25.47	24.09	21.55	20.63	21.62	24.5033	24.8067	21.2667	0.01775	-0.20438	0.462754	0.010363	FEN1
ENSBTAG00000000064	bta-miR-2431-3p	ENSBTAT00000000071	71	91	-18.93	x|||||||xx||x|x|xxx||xx	ENSBTAG00000000064	1340	1411	1299	1451	1391	1325	1259	1119	1385	24.31	24.32	24.88	24.86	25.47	24.09	21.55	20.63	21.62	24.5033	24.8067	21.2667	0.01775	-0.20438	0.462754	0.010363	FEN1
ENSBTAG00000000064	bta-miR-2478	ENSBTAT00000000071	631	652	-12.25	x|||||||xxx||x::||x|xx	ENSBTAG00000000064	1340	1411	1299	1451	1391	1325	1259	1119	1385	24.31	24.32	24.88	24.86	25.47	24.09	21.55	20.63	21.62	24.5033	24.8067	21.2667	0.01775	-0.20438	0.462754	0.010363	FEN1
ENSBTAG00000000064	bta-miR-149-5p	ENSBTAT00000000071	477	502	-23.14	x|||||||xx||:||x||xx|||xxx	ENSBTAG00000000064	1340	1411	1299	1451	1391	1325	1259	1119	1385	24.31	24.32	24.88	24.86	25.47	24.09	21.55	20.63	21.62	24.5033	24.8067	21.2667	0.01775	-0.20438	0.462754	0.010363	FEN1
ENSBTAG00000000064	bta-miR-4286	ENSBTAT00000000071	317	333	-17.03	x||||||||x|xxxxxx	ENSBTAG00000000064	1340	1411	1299	1451	1391	1325	1259	1119	1385	24.31	24.32	24.88	24.86	25.47	24.09	21.55	20.63	21.62	24.5033	24.8067	21.2667	0.01775	-0.20438	0.462754	0.010363	FEN1
ENSBTAG00000000064	bta-miR-12044	ENSBTAT00000000071	246	267	-10.09	x|||||||x|x|x||:x|||:xx	ENSBTAG00000000064	1340	1411	1299	1451	1391	1325	1259	1119	1385	24.31	24.32	24.88	24.86	25.47	24.09	21.55	20.63	21.62	24.5033	24.8067	21.2667	0.01775	-0.20438	0.462754	0.010363	FEN1
ENSBTAG00000000064	let-7-x	ENSBTAT00000000071	5	28	-16.52	x|||||||:xx|xx|x|x::::xx	ENSBTAG00000000064	1340	1411	1299	1451	1391	1325	1259	1119	1385	24.31	24.32	24.88	24.86	25.47	24.09	21.55	20.63	21.62	24.5033	24.8067	21.2667	0.01775	-0.20438	0.462754	0.010363	FEN1
ENSBTAG00000000064	miR-130-x	ENSBTAT00000000071	306	328	-13.68	x|||||||xx||x|xx||x|xxx	ENSBTAG00000000064	1340	1411	1299	1451	1391	1325	1259	1119	1385	24.31	24.32	24.88	24.86	25.47	24.09	21.55	20.63	21.62	24.5033	24.8067	21.2667	0.01775	-0.20438	0.462754	0.010363	FEN1
ENSBTAG00000000064	miR-320-y	ENSBTAT00000000071	518	542	-13.92	x||||||||x:x|x|:|xxxxxxxx	ENSBTAG00000000064	1340	1411	1299	1451	1391	1325	1259	1119	1385	24.31	24.32	24.88	24.86	25.47	24.09	21.55	20.63	21.62	24.5033	24.8067	21.2667	0.01775	-0.20438	0.462754	0.010363	FEN1
ENSBTAG00000000064	let-7-z	ENSBTAT00000000071	4	28	-16.48	x|||||||:xx|xx|x|x:::::xx	ENSBTAG00000000064	1340	1411	1299	1451	1391	1325	1259	1119	1385	24.31	24.32	24.88	24.86	25.47	24.09	21.55	20.63	21.62	24.5033	24.8067	21.2667	0.01775	-0.20438	0.462754	0.010363	FEN1
ENSBTAG00000000064	miR-9277-z	ENSBTAT00000000071	154	171	-14.56	x|||||||:xxxxxxxxx	ENSBTAG00000000064	1340	1411	1299	1451	1391	1325	1259	1119	1385	24.31	24.32	24.88	24.86	25.47	24.09	21.55	20.63	21.62	24.5033	24.8067	21.2667	0.01775	-0.20438	0.462754	0.010363	FEN1
ENSBTAG00000000064	miR-320-z	ENSBTAT00000000071	521	542	-12.34	x||||||||x:x|x|:|xxxxx	ENSBTAG00000000064	1340	1411	1299	1451	1391	1325	1259	1119	1385	24.31	24.32	24.88	24.86	25.47	24.09	21.55	20.63	21.62	24.5033	24.8067	21.2667	0.01775	-0.20438	0.462754	0.010363	FEN1
ENSBTAG00000000064	miR-6119-y	ENSBTAT00000000071	319	340	-15.05	x|||||||::::x|||||xxxxx	ENSBTAG00000000064	1340	1411	1299	1451	1391	1325	1259	1119	1385	24.31	24.32	24.88	24.86	25.47	24.09	21.55	20.63	21.62	24.5033	24.8067	21.2667	0.01775	-0.20438	0.462754	0.010363	FEN1
ENSBTAG00000000064	miR-26-z	ENSBTAT00000000071	133	158	-16.47	x||||||||x|x|xx|||x|:||xxxx	ENSBTAG00000000064	1340	1411	1299	1451	1391	1325	1259	1119	1385	24.31	24.32	24.88	24.86	25.47	24.09	21.55	20.63	21.62	24.5033	24.8067	21.2667	0.01775	-0.20438	0.462754	0.010363	FEN1
ENSBTAG00000000064	miR-330-z	ENSBTAT00000000071	119	142	-15.96	x|||||||x|xx|xxx||||x|x|xx	ENSBTAG00000000064	1340	1411	1299	1451	1391	1325	1259	1119	1385	24.31	24.32	24.88	24.86	25.47	24.09	21.55	20.63	21.62	24.5033	24.8067	21.2667	0.01775	-0.20438	0.462754	0.010363	FEN1
ENSBTAG00000000064	miR-2431-y	ENSBTAT00000000071	70	91	-20.02	x|||||||xx||x|x|xxx||xxx	ENSBTAG00000000064	1340	1411	1299	1451	1391	1325	1259	1119	1385	24.31	24.32	24.88	24.86	25.47	24.09	21.55	20.63	21.62	24.5033	24.8067	21.2667	0.01775	-0.20438	0.462754	0.010363	FEN1
ENSBTAG00000000064	miR-12396-x	ENSBTAT00000000071	383	402	-14.88	x|||||||x||x:||xxxxx	ENSBTAG00000000064	1340	1411	1299	1451	1391	1325	1259	1119	1385	24.31	24.32	24.88	24.86	25.47	24.09	21.55	20.63	21.62	24.5033	24.8067	21.2667	0.01775	-0.20438	0.462754	0.010363	FEN1
ENSBTAG00000000073	bta-miR-27a-3p	ENSBTAT00000077929	749	768	-19.47	x||||||||||xxxxxxxxx	ENSBTAG00000000073	2124	2211	1876	1959	1830	1972	2079	1792	2396	35.18	34.78	32.81	30.61	30.61	32.72	32.49	30.1	34.16	34.2567	31.3133	32.25	-0.12961	-0.08709	0.053731	0.449922	LRPAP1
ENSBTAG00000000073	bta-miR-30b-3p	ENSBTAT00000000081	982	1002	-20.52	x|||||||x:x|||xxxxxxx	ENSBTAG00000000073	2124	2211	1876	1959	1830	1972	2079	1792	2396	35.18	34.78	32.81	30.61	30.61	32.72	32.49	30.1	34.16	34.2567	31.3133	32.25	-0.12961	-0.08709	0.053731	0.449922	LRPAP1
ENSBTAG00000000073	bta-miR-30b-3p	ENSBTAT00000077929	281	301	-23.48	x|||||||||xxxxxxxxxxx	ENSBTAG00000000073	2124	2211	1876	1959	1830	1972	2079	1792	2396	35.18	34.78	32.81	30.61	30.61	32.72	32.49	30.1	34.16	34.2567	31.3133	32.25	-0.12961	-0.08709	0.053731	0.449922	LRPAP1
ENSBTAG00000000073	bta-miR-200c	ENSBTAT00000000081	367	389	-15.87	x|||||||x|:x|||xxxxxxxx	ENSBTAG00000000073	2124	2211	1876	1959	1830	1972	2079	1792	2396	35.18	34.78	32.81	30.61	30.61	32.72	32.49	30.1	34.16	34.2567	31.3133	32.25	-0.12961	-0.08709	0.053731	0.449922	LRPAP1
ENSBTAG00000000073	bta-miR-29b	ENSBTAT00000077929	595	617	-16.99	x|||||||:|x|xxxxxxxxxxx	ENSBTAG00000000073	2124	2211	1876	1959	1830	1972	2079	1792	2396	35.18	34.78	32.81	30.61	30.61	32.72	32.49	30.1	34.16	34.2567	31.3133	32.25	-0.12961	-0.08709	0.053731	0.449922	LRPAP1
ENSBTAG00000000073	bta-miR-1291	ENSBTAT00000000081	682	705	-25.5	x|||||||x||xxx|x|||xxxxx	ENSBTAG00000000073	2124	2211	1876	1959	1830	1972	2079	1792	2396	35.18	34.78	32.81	30.61	30.61	32.72	32.49	30.1	34.16	34.2567	31.3133	32.25	-0.12961	-0.08709	0.053731	0.449922	LRPAP1
ENSBTAG00000000073	bta-miR-1291	ENSBTAT00000077929	232	255	-23.66	x|||||||x|x|xxx|xx|||xxx	ENSBTAG00000000073	2124	2211	1876	1959	1830	1972	2079	1792	2396	35.18	34.78	32.81	30.61	30.61	32.72	32.49	30.1	34.16	34.2567	31.3133	32.25	-0.12961	-0.08709	0.053731	0.449922	LRPAP1
ENSBTAG00000000073	bta-miR-2375	ENSBTAT00000000081	764	788	-24.42	x|||||||||:x|xx|:|||x||xx	ENSBTAG00000000073	2124	2211	1876	1959	1830	1972	2079	1792	2396	35.18	34.78	32.81	30.61	30.61	32.72	32.49	30.1	34.16	34.2567	31.3133	32.25	-0.12961	-0.08709	0.053731	0.449922	LRPAP1
ENSBTAG00000000073	bta-miR-2381	ENSBTAT00000000081	624	642	-21.96	x||||||||xx|x|||:xxxx	ENSBTAG00000000073	2124	2211	1876	1959	1830	1972	2079	1792	2396	35.18	34.78	32.81	30.61	30.61	32.72	32.49	30.1	34.16	34.2567	31.3133	32.25	-0.12961	-0.08709	0.053731	0.449922	LRPAP1
ENSBTAG00000000073	bta-miR-2450a	ENSBTAT00000000081	965	984	-21.72	x|||||||x|x||x|||xxxx	ENSBTAG00000000073	2124	2211	1876	1959	1830	1972	2079	1792	2396	35.18	34.78	32.81	30.61	30.61	32.72	32.49	30.1	34.16	34.2567	31.3133	32.25	-0.12961	-0.08709	0.053731	0.449922	LRPAP1
ENSBTAG00000000073	bta-miR-149-5p	ENSBTAT00000077929	373	398	-29.27	x|||||||||xxx||xx|:|||x|xx	ENSBTAG00000000073	2124	2211	1876	1959	1830	1972	2079	1792	2396	35.18	34.78	32.81	30.61	30.61	32.72	32.49	30.1	34.16	34.2567	31.3133	32.25	-0.12961	-0.08709	0.053731	0.449922	LRPAP1
ENSBTAG00000000073	bta-miR-2285g	ENSBTAT00000077929	851	874	-19.75	x|||||||xxxx||||||xxxxxx	ENSBTAG00000000073	2124	2211	1876	1959	1830	1972	2079	1792	2396	35.18	34.78	32.81	30.61	30.61	32.72	32.49	30.1	34.16	34.2567	31.3133	32.25	-0.12961	-0.08709	0.053731	0.449922	LRPAP1
ENSBTAG00000000073	bta-miR-2285q	ENSBTAT00000000081	581	603	-15.14	x|||||||x|xxxxxxxxxxxxx	ENSBTAG00000000073	2124	2211	1876	1959	1830	1972	2079	1792	2396	35.18	34.78	32.81	30.61	30.61	32.72	32.49	30.1	34.16	34.2567	31.3133	32.25	-0.12961	-0.08709	0.053731	0.449922	LRPAP1
ENSBTAG00000000073	bta-miR-10162-5p	ENSBTAT00000000081	910	933	-29.14	x||||||||x|x||x|x|x|||xx	ENSBTAG00000000073	2124	2211	1876	1959	1830	1972	2079	1792	2396	35.18	34.78	32.81	30.61	30.61	32.72	32.49	30.1	34.16	34.2567	31.3133	32.25	-0.12961	-0.08709	0.053731	0.449922	LRPAP1
ENSBTAG00000000073	miR-7977-z	ENSBTAT00000000081	192	209	-24.49	x||||||||xxxxxxxxx	ENSBTAG00000000073	2124	2211	1876	1959	1830	1972	2079	1792	2396	35.18	34.78	32.81	30.61	30.61	32.72	32.49	30.1	34.16	34.2567	31.3133	32.25	-0.12961	-0.08709	0.053731	0.449922	LRPAP1
ENSBTAG00000000073	miR-27-z	ENSBTAT00000077929	745	768	-26.66	x||||||||||xxx|xx:||||xx	ENSBTAG00000000073	2124	2211	1876	1959	1830	1972	2079	1792	2396	35.18	34.78	32.81	30.61	30.61	32.72	32.49	30.1	34.16	34.2567	31.3133	32.25	-0.12961	-0.08709	0.053731	0.449922	LRPAP1
ENSBTAG00000000073	miR-2779-z	ENSBTAT00000000081	153	171	-22.12	x|||||||x||xxxxxxxx	ENSBTAG00000000073	2124	2211	1876	1959	1830	1972	2079	1792	2396	35.18	34.78	32.81	30.61	30.61	32.72	32.49	30.1	34.16	34.2567	31.3133	32.25	-0.12961	-0.08709	0.053731	0.449922	LRPAP1
ENSBTAG00000000073	miR-7550-x	ENSBTAT00000000081	153	171	-22.12	x|||||||x||xxxxxxxx	ENSBTAG00000000073	2124	2211	1876	1959	1830	1972	2079	1792	2396	35.18	34.78	32.81	30.61	30.61	32.72	32.49	30.1	34.16	34.2567	31.3133	32.25	-0.12961	-0.08709	0.053731	0.449922	LRPAP1
ENSBTAG00000000073	miR-423-x	ENSBTAT00000000081	659	682	-25.34	x|||||||x:x||:|x||x|:xxxx	ENSBTAG00000000073	2124	2211	1876	1959	1830	1972	2079	1792	2396	35.18	34.78	32.81	30.61	30.61	32.72	32.49	30.1	34.16	34.2567	31.3133	32.25	-0.12961	-0.08709	0.053731	0.449922	LRPAP1
ENSBTAG00000000073	miR-7550-z	ENSBTAT00000077929	47	64	-21.09	x|||||||xxxxxxxxxx	ENSBTAG00000000073	2124	2211	1876	1959	1830	1972	2079	1792	2396	35.18	34.78	32.81	30.61	30.61	32.72	32.49	30.1	34.16	34.2567	31.3133	32.25	-0.12961	-0.08709	0.053731	0.449922	LRPAP1
ENSBTAG00000000073	miR-365-x	ENSBTAT00000077929	204	226	-23.16	x|||||||:xxxxxxxxxxxxxx	ENSBTAG00000000073	2124	2211	1876	1959	1830	1972	2079	1792	2396	35.18	34.78	32.81	30.61	30.61	32.72	32.49	30.1	34.16	34.2567	31.3133	32.25	-0.12961	-0.08709	0.053731	0.449922	LRPAP1
ENSBTAG00000000073	miR-1386-z	ENSBTAT00000000081	139	156	-31.25	x|||||||:||x:|x|xx	ENSBTAG00000000073	2124	2211	1876	1959	1830	1972	2079	1792	2396	35.18	34.78	32.81	30.61	30.61	32.72	32.49	30.1	34.16	34.2567	31.3133	32.25	-0.12961	-0.08709	0.053731	0.449922	LRPAP1
ENSBTAG00000000073	miR-9277-z	ENSBTAT00000000081	878	896	-19.83	x|||||||:x|xx||x|xx	ENSBTAG00000000073	2124	2211	1876	1959	1830	1972	2079	1792	2396	35.18	34.78	32.81	30.61	30.61	32.72	32.49	30.1	34.16	34.2567	31.3133	32.25	-0.12961	-0.08709	0.053731	0.449922	LRPAP1
ENSBTAG00000000073	miR-11202-x	ENSBTAT00000000081	153	171	-22.12	x|||||||x||xxxxxxxx	ENSBTAG00000000073	2124	2211	1876	1959	1830	1972	2079	1792	2396	35.18	34.78	32.81	30.61	30.61	32.72	32.49	30.1	34.16	34.2567	31.3133	32.25	-0.12961	-0.08709	0.053731	0.449922	LRPAP1
ENSBTAG00000000073	miR-301-x	ENSBTAT00000077929	956	976	-18.16	x|||||||||:x||x|x|:|xx	ENSBTAG00000000073	2124	2211	1876	1959	1830	1972	2079	1792	2396	35.18	34.78	32.81	30.61	30.61	32.72	32.49	30.1	34.16	34.2567	31.3133	32.25	-0.12961	-0.08709	0.053731	0.449922	LRPAP1
ENSBTAG00000000073	miR-1599-z	ENSBTAT00000000081	888	905	-21.32	x||||||||xxxxxxxxx	ENSBTAG00000000073	2124	2211	1876	1959	1830	1972	2079	1792	2396	35.18	34.78	32.81	30.61	30.61	32.72	32.49	30.1	34.16	34.2567	31.3133	32.25	-0.12961	-0.08709	0.053731	0.449922	LRPAP1
ENSBTAG00000000073	miR-760-y	ENSBTAT00000077929	687	712	-24.01	x|||||||xxxx|x||:x:|||x|xx	ENSBTAG00000000073	2124	2211	1876	1959	1830	1972	2079	1792	2396	35.18	34.78	32.81	30.61	30.61	32.72	32.49	30.1	34.16	34.2567	31.3133	32.25	-0.12961	-0.08709	0.053731	0.449922	LRPAP1
ENSBTAG00000000073	miR-324-y	ENSBTAT00000000081	781	802	-28.35	x|||||||x|||x|||::x|xx	ENSBTAG00000000073	2124	2211	1876	1959	1830	1972	2079	1792	2396	35.18	34.78	32.81	30.61	30.61	32.72	32.49	30.1	34.16	34.2567	31.3133	32.25	-0.12961	-0.08709	0.053731	0.449922	LRPAP1
ENSBTAG00000000073	miR-324-y	ENSBTAT00000077929	355	372	-26.66	x|||||||xxx:|||||:xx	ENSBTAG00000000073	2124	2211	1876	1959	1830	1972	2079	1792	2396	35.18	34.78	32.81	30.61	30.61	32.72	32.49	30.1	34.16	34.2567	31.3133	32.25	-0.12961	-0.08709	0.053731	0.449922	LRPAP1
ENSBTAG00000000073	miR-1271-y	ENSBTAT00000077929	287	306	-22.82	x|||||||xx|x|||||xxx	ENSBTAG00000000073	2124	2211	1876	1959	1830	1972	2079	1792	2396	35.18	34.78	32.81	30.61	30.61	32.72	32.49	30.1	34.16	34.2567	31.3133	32.25	-0.12961	-0.08709	0.053731	0.449922	LRPAP1
ENSBTAG00000000073	miR-139-y	ENSBTAT00000077929	309	329	-31.86	x|||||||x|||||:x|::||xx	ENSBTAG00000000073	2124	2211	1876	1959	1830	1972	2079	1792	2396	35.18	34.78	32.81	30.61	30.61	32.72	32.49	30.1	34.16	34.2567	31.3133	32.25	-0.12961	-0.08709	0.053731	0.449922	LRPAP1
ENSBTAG00000000073	miR-4497-z	ENSBTAT00000077929	180	197	-19.14	x||||||||xxxxxxxxx	ENSBTAG00000000073	2124	2211	1876	1959	1830	1972	2079	1792	2396	35.18	34.78	32.81	30.61	30.61	32.72	32.49	30.1	34.16	34.2567	31.3133	32.25	-0.12961	-0.08709	0.053731	0.449922	LRPAP1
ENSBTAG00000000073	miR-8-y	ENSBTAT00000000081	367	389	-19.26	x||||||||||x|||xxxxxxxx	ENSBTAG00000000073	2124	2211	1876	1959	1830	1972	2079	1792	2396	35.18	34.78	32.81	30.61	30.61	32.72	32.49	30.1	34.16	34.2567	31.3133	32.25	-0.12961	-0.08709	0.053731	0.449922	LRPAP1
ENSBTAG00000000073	miR-3178-z	ENSBTAT00000000081	214	231	-25.24	x||||||||x|xxxxxxx	ENSBTAG00000000073	2124	2211	1876	1959	1830	1972	2079	1792	2396	35.18	34.78	32.81	30.61	30.61	32.72	32.49	30.1	34.16	34.2567	31.3133	32.25	-0.12961	-0.08709	0.053731	0.449922	LRPAP1
ENSBTAG00000000073	miR-34-z	ENSBTAT00000000081	966	990	-20.88	x|||||||xx:x||x:||xxxxxxxx	ENSBTAG00000000073	2124	2211	1876	1959	1830	1972	2079	1792	2396	35.18	34.78	32.81	30.61	30.61	32.72	32.49	30.1	34.16	34.2567	31.3133	32.25	-0.12961	-0.08709	0.053731	0.449922	LRPAP1
ENSBTAG00000000073	miR-2382-x	ENSBTAT00000077929	126	152	-30.74	x||||||||x|x|||x||||x|:||xx	ENSBTAG00000000073	2124	2211	1876	1959	1830	1972	2079	1792	2396	35.18	34.78	32.81	30.61	30.61	32.72	32.49	30.1	34.16	34.2567	31.3133	32.25	-0.12961	-0.08709	0.053731	0.449922	LRPAP1
ENSBTAG00000000073	miR-12279-y	ENSBTAT00000077929	145	162	-22.6	x||||||||x|xxxxxxx	ENSBTAG00000000073	2124	2211	1876	1959	1830	1972	2079	1792	2396	35.18	34.78	32.81	30.61	30.61	32.72	32.49	30.1	34.16	34.2567	31.3133	32.25	-0.12961	-0.08709	0.053731	0.449922	LRPAP1
ENSBTAG00000000073	novel-m0007-3p	ENSBTAT00000000081	171	194	-31.83	x||||||||xx|x||x|||x|:|xx	ENSBTAG00000000073	2124	2211	1876	1959	1830	1972	2079	1792	2396	35.18	34.78	32.81	30.61	30.61	32.72	32.49	30.1	34.16	34.2567	31.3133	32.25	-0.12961	-0.08709	0.053731	0.449922	LRPAP1
ENSBTAG00000000073	novel-m0008-5p	ENSBTAT00000000081	237	261	-19.99	x|||||||xx|x:xx||x||||xxx	ENSBTAG00000000073	2124	2211	1876	1959	1830	1972	2079	1792	2396	35.18	34.78	32.81	30.61	30.61	32.72	32.49	30.1	34.16	34.2567	31.3133	32.25	-0.12961	-0.08709	0.053731	0.449922	LRPAP1
ENSBTAG00000000073	novel-m0021-3p	ENSBTAT00000000081	226	248	-24.67	x|||||||x|::|||x|xxxxxx	ENSBTAG00000000073	2124	2211	1876	1959	1830	1972	2079	1792	2396	35.18	34.78	32.81	30.61	30.61	32.72	32.49	30.1	34.16	34.2567	31.3133	32.25	-0.12961	-0.08709	0.053731	0.449922	LRPAP1
ENSBTAG00000000073	novel-m0021-3p	ENSBTAT00000077929	42	65	-31.43	x||||||||:||x|||:::x|:xx	ENSBTAG00000000073	2124	2211	1876	1959	1830	1972	2079	1792	2396	35.18	34.78	32.81	30.61	30.61	32.72	32.49	30.1	34.16	34.2567	31.3133	32.25	-0.12961	-0.08709	0.053731	0.449922	LRPAP1
ENSBTAG00000000073	novel-m0023-3p	ENSBTAT00000077929	324	345	-20.49	x||||||||:xxx||:xxxxxx	ENSBTAG00000000073	2124	2211	1876	1959	1830	1972	2079	1792	2396	35.18	34.78	32.81	30.61	30.61	32.72	32.49	30.1	34.16	34.2567	31.3133	32.25	-0.12961	-0.08709	0.053731	0.449922	LRPAP1
ENSBTAG00000000073	novel-m0052-5p	ENSBTAT00000000081	265	285	-19.57	x|||||||x|xx||xxxxxxx	ENSBTAG00000000073	2124	2211	1876	1959	1830	1972	2079	1792	2396	35.18	34.78	32.81	30.61	30.61	32.72	32.49	30.1	34.16	34.2567	31.3133	32.25	-0.12961	-0.08709	0.053731	0.449922	LRPAP1
ENSBTAG00000000073	novel-m0130-5p	ENSBTAT00000000081	180	204	-38.55	x||||||||||xx::x:|||||xxx	ENSBTAG00000000073	2124	2211	1876	1959	1830	1972	2079	1792	2396	35.18	34.78	32.81	30.61	30.61	32.72	32.49	30.1	34.16	34.2567	31.3133	32.25	-0.12961	-0.08709	0.053731	0.449922	LRPAP1
ENSBTAG00000000073	novel-m0092-5p	ENSBTAT00000000081	967	990	-19.72	x|||||||xx:x||:x|xx|||xxx	ENSBTAG00000000073	2124	2211	1876	1959	1830	1972	2079	1792	2396	35.18	34.78	32.81	30.61	30.61	32.72	32.49	30.1	34.16	34.2567	31.3133	32.25	-0.12961	-0.08709	0.053731	0.449922	LRPAP1
ENSBTAG00000000073	novel-m0225-5p	ENSBTAT00000000081	800	821	-16.62	x|||||||x||x:x||xxxxxxx	ENSBTAG00000000073	2124	2211	1876	1959	1830	1972	2079	1792	2396	35.18	34.78	32.81	30.61	30.61	32.72	32.49	30.1	34.16	34.2567	31.3133	32.25	-0.12961	-0.08709	0.053731	0.449922	LRPAP1
ENSBTAG00000000073	novel-m0322-3p	ENSBTAT00000077929	142	164	-20.57	x|||||||x||x|xxxxxxxxxx	ENSBTAG00000000073	2124	2211	1876	1959	1830	1972	2079	1792	2396	35.18	34.78	32.81	30.61	30.61	32.72	32.49	30.1	34.16	34.2567	31.3133	32.25	-0.12961	-0.08709	0.053731	0.449922	LRPAP1
ENSBTAG00000000078	bta-miR-320a	ENSBTAT00000079154	443	464	-10.12	x|||||||x:||xxxxxxxxxx	ENSBTAG00000000078	1226	1272	1085	1405	1154	1146	1464	1556	1689	27.28	28.57	30.19	29.23	26.81	25.08	33.54	35.57	32.69	28.68	27.04	33.9333	-0.08495	0.242658	0.478138	2.7e-07	GLIPR2
ENSBTAG00000000078	bta-miR-10a	ENSBTAT00000079154	484	506	-17.66	x||||||||xx||x||xxxxxxx	ENSBTAG00000000078	1226	1272	1085	1405	1154	1146	1464	1556	1689	27.28	28.57	30.19	29.23	26.81	25.08	33.54	35.57	32.69	28.68	27.04	33.9333	-0.08495	0.242658	0.478138	2.7e-07	GLIPR2
ENSBTAG00000000078	bta-miR-17-3p	ENSBTAT00000079154	963	982	-15.23	x|||||||x|x:||xxxxxx	ENSBTAG00000000078	1226	1272	1085	1405	1154	1146	1464	1556	1689	27.28	28.57	30.19	29.23	26.81	25.08	33.54	35.57	32.69	28.68	27.04	33.9333	-0.08495	0.242658	0.478138	2.7e-07	GLIPR2
ENSBTAG00000000078	bta-miR-10b	ENSBTAT00000079154	484	506	-17.12	x||||||||xxx|x||xxxxxxx	ENSBTAG00000000078	1226	1272	1085	1405	1154	1146	1464	1556	1689	27.28	28.57	30.19	29.23	26.81	25.08	33.54	35.57	32.69	28.68	27.04	33.9333	-0.08495	0.242658	0.478138	2.7e-07	GLIPR2
ENSBTAG00000000078	bta-miR-195	ENSBTAT00000079154	974	995	-16.85	x|||||||xx|x|xxxxxxxxx	ENSBTAG00000000078	1226	1272	1085	1405	1154	1146	1464	1556	1689	27.28	28.57	30.19	29.23	26.81	25.08	33.54	35.57	32.69	28.68	27.04	33.9333	-0.08495	0.242658	0.478138	2.7e-07	GLIPR2
ENSBTAG00000000078	bta-miR-497	ENSBTAT00000079154	970	995	-23.66	x|||||||xxx||x|||::||:xxxx	ENSBTAG00000000078	1226	1272	1085	1405	1154	1146	1464	1556	1689	27.28	28.57	30.19	29.23	26.81	25.08	33.54	35.57	32.69	28.68	27.04	33.9333	-0.08495	0.242658	0.478138	2.7e-07	GLIPR2
ENSBTAG00000000078	bta-miR-143	ENSBTAT00000079154	1255	1278	-24.38	x|||||||||xx|||x|:||xxxx	ENSBTAG00000000078	1226	1272	1085	1405	1154	1146	1464	1556	1689	27.28	28.57	30.19	29.23	26.81	25.08	33.54	35.57	32.69	28.68	27.04	33.9333	-0.08495	0.242658	0.478138	2.7e-07	GLIPR2
ENSBTAG00000000078	bta-miR-182	ENSBTAT00000079154	576	603	-16	x||||||||xxx:x||||x|x|xx||xx	ENSBTAG00000000078	1226	1272	1085	1405	1154	1146	1464	1556	1689	27.28	28.57	30.19	29.23	26.81	25.08	33.54	35.57	32.69	28.68	27.04	33.9333	-0.08495	0.242658	0.478138	2.7e-07	GLIPR2
ENSBTAG00000000078	bta-miR-24	ENSBTAT00000079154	491	511	-14.82	x|||||||:xxx|||x||x||xxx	ENSBTAG00000000078	1226	1272	1085	1405	1154	1146	1464	1556	1689	27.28	28.57	30.19	29.23	26.81	25.08	33.54	35.57	32.69	28.68	27.04	33.9333	-0.08495	0.242658	0.478138	2.7e-07	GLIPR2
ENSBTAG00000000078	bta-miR-769	ENSBTAT00000079154	1220	1241	-20.38	x|||||||x|:||xxxxxxxxx	ENSBTAG00000000078	1226	1272	1085	1405	1154	1146	1464	1556	1689	27.28	28.57	30.19	29.23	26.81	25.08	33.54	35.57	32.69	28.68	27.04	33.9333	-0.08495	0.242658	0.478138	2.7e-07	GLIPR2
ENSBTAG00000000078	bta-miR-2332	ENSBTAT00000079154	410	434	-13.11	x|||||||x:|x|||::|x|xxxxx	ENSBTAG00000000078	1226	1272	1085	1405	1154	1146	1464	1556	1689	27.28	28.57	30.19	29.23	26.81	25.08	33.54	35.57	32.69	28.68	27.04	33.9333	-0.08495	0.242658	0.478138	2.7e-07	GLIPR2
ENSBTAG00000000078	bta-miR-2381	ENSBTAT00000079154	832	850	-18.44	x||||||||x||x||:x:|xx	ENSBTAG00000000078	1226	1272	1085	1405	1154	1146	1464	1556	1689	27.28	28.57	30.19	29.23	26.81	25.08	33.54	35.57	32.69	28.68	27.04	33.9333	-0.08495	0.242658	0.478138	2.7e-07	GLIPR2
ENSBTAG00000000078	bta-miR-2383	ENSBTAT00000079154	876	896	-21.29	x|||||||xx|x||:x||x|xx	ENSBTAG00000000078	1226	1272	1085	1405	1154	1146	1464	1556	1689	27.28	28.57	30.19	29.23	26.81	25.08	33.54	35.57	32.69	28.68	27.04	33.9333	-0.08495	0.242658	0.478138	2.7e-07	GLIPR2
ENSBTAG00000000078	bta-miR-1260b	ENSBTAT00000079154	1118	1135	-19.96	x|||||||xxx:||||xx	ENSBTAG00000000078	1226	1272	1085	1405	1154	1146	1464	1556	1689	27.28	28.57	30.19	29.23	26.81	25.08	33.54	35.57	32.69	28.68	27.04	33.9333	-0.08495	0.242658	0.478138	2.7e-07	GLIPR2
ENSBTAG00000000078	bta-miR-503-5p	ENSBTAT00000079154	970	992	-20.27	x|||||||xx|xxx||||x||xx	ENSBTAG00000000078	1226	1272	1085	1405	1154	1146	1464	1556	1689	27.28	28.57	30.19	29.23	26.81	25.08	33.54	35.57	32.69	28.68	27.04	33.9333	-0.08495	0.242658	0.478138	2.7e-07	GLIPR2
ENSBTAG00000000078	bta-miR-10162-5p	ENSBTAT00000079154	69	90	-23.91	x||||||||x|x:|x||||x|xx	ENSBTAG00000000078	1226	1272	1085	1405	1154	1146	1464	1556	1689	27.28	28.57	30.19	29.23	26.81	25.08	33.54	35.57	32.69	28.68	27.04	33.9333	-0.08495	0.242658	0.478138	2.7e-07	GLIPR2
ENSBTAG00000000078	miR-23-y	ENSBTAT00000079154	424	449	-13.87	x|||||||xxx|xx:||x|||xxxxx	ENSBTAG00000000078	1226	1272	1085	1405	1154	1146	1464	1556	1689	27.28	28.57	30.19	29.23	26.81	25.08	33.54	35.57	32.69	28.68	27.04	33.9333	-0.08495	0.242658	0.478138	2.7e-07	GLIPR2
ENSBTAG00000000078	miR-23-z	ENSBTAT00000079154	423	449	-13.87	x|||||||xxx|xx:||x|||xxxxxx	ENSBTAG00000000078	1226	1272	1085	1405	1154	1146	1464	1556	1689	27.28	28.57	30.19	29.23	26.81	25.08	33.54	35.57	32.69	28.68	27.04	33.9333	-0.08495	0.242658	0.478138	2.7e-07	GLIPR2
ENSBTAG00000000078	miR-182-x	ENSBTAT00000079154	574	603	-17.82	x||||||||xxx:x||||x|x|xx||xxxx	ENSBTAG00000000078	1226	1272	1085	1405	1154	1146	1464	1556	1689	27.28	28.57	30.19	29.23	26.81	25.08	33.54	35.57	32.69	28.68	27.04	33.9333	-0.08495	0.242658	0.478138	2.7e-07	GLIPR2
ENSBTAG00000000078	miR-320-y	ENSBTAT00000079154	441	464	-10.12	x|||||||x:||xxxxxxxxxxxx	ENSBTAG00000000078	1226	1272	1085	1405	1154	1146	1464	1556	1689	27.28	28.57	30.19	29.23	26.81	25.08	33.54	35.57	32.69	28.68	27.04	33.9333	-0.08495	0.242658	0.478138	2.7e-07	GLIPR2
ENSBTAG00000000078	miR-148-x	ENSBTAT00000079154	22	44	-16.83	x|||||||x|||x|xxxxxxxxx	ENSBTAG00000000078	1226	1272	1085	1405	1154	1146	1464	1556	1689	27.28	28.57	30.19	29.23	26.81	25.08	33.54	35.57	32.69	28.68	27.04	33.9333	-0.08495	0.242658	0.478138	2.7e-07	GLIPR2
ENSBTAG00000000078	miR-423-x	ENSBTAT00000079154	696	720	-24.89	x|||||||x|x|x||x|||x||:|xx	ENSBTAG00000000078	1226	1272	1085	1405	1154	1146	1464	1556	1689	27.28	28.57	30.19	29.23	26.81	25.08	33.54	35.57	32.69	28.68	27.04	33.9333	-0.08495	0.242658	0.478138	2.7e-07	GLIPR2
ENSBTAG00000000078	miR-1260-z	ENSBTAT00000079154	1117	1135	-21.05	x|||||||xxx:||||xxx	ENSBTAG00000000078	1226	1272	1085	1405	1154	1146	1464	1556	1689	27.28	28.57	30.19	29.23	26.81	25.08	33.54	35.57	32.69	28.68	27.04	33.9333	-0.08495	0.242658	0.478138	2.7e-07	GLIPR2
ENSBTAG00000000078	miR-320-z	ENSBTAT00000079154	444	464	-10.12	x|||||||x:||xxxxxxxxx	ENSBTAG00000000078	1226	1272	1085	1405	1154	1146	1464	1556	1689	27.28	28.57	30.19	29.23	26.81	25.08	33.54	35.57	32.69	28.68	27.04	33.9333	-0.08495	0.242658	0.478138	2.7e-07	GLIPR2
ENSBTAG00000000078	miR-1599-z	ENSBTAT00000079154	919	936	-14.67	x|||||||xxxxxxxxxx	ENSBTAG00000000078	1226	1272	1085	1405	1154	1146	1464	1556	1689	27.28	28.57	30.19	29.23	26.81	25.08	33.54	35.57	32.69	28.68	27.04	33.9333	-0.08495	0.242658	0.478138	2.7e-07	GLIPR2
ENSBTAG00000000078	miR-10-z	ENSBTAT00000079154	482	506	-17.66	x||||||||xx||x||xxxxxxxxx	ENSBTAG00000000078	1226	1272	1085	1405	1154	1146	1464	1556	1689	27.28	28.57	30.19	29.23	26.81	25.08	33.54	35.57	32.69	28.68	27.04	33.9333	-0.08495	0.242658	0.478138	2.7e-07	GLIPR2
ENSBTAG00000000078	miR-769-z	ENSBTAT00000079154	1219	1241	-20.47	x|||||||x|:||xxxxxxxxxx	ENSBTAG00000000078	1226	1272	1085	1405	1154	1146	1464	1556	1689	27.28	28.57	30.19	29.23	26.81	25.08	33.54	35.57	32.69	28.68	27.04	33.9333	-0.08495	0.242658	0.478138	2.7e-07	GLIPR2
ENSBTAG00000000078	miR-2422-z	ENSBTAT00000079154	799	821	-21.79	x|||||||x||xxxx:x|:||:xx	ENSBTAG00000000078	1226	1272	1085	1405	1154	1146	1464	1556	1689	27.28	28.57	30.19	29.23	26.81	25.08	33.54	35.57	32.69	28.68	27.04	33.9333	-0.08495	0.242658	0.478138	2.7e-07	GLIPR2
ENSBTAG00000000078	miR-769-x	ENSBTAT00000079154	1219	1241	-24.14	x|||||||x||||:xxxxxxxxx	ENSBTAG00000000078	1226	1272	1085	1405	1154	1146	1464	1556	1689	27.28	28.57	30.19	29.23	26.81	25.08	33.54	35.57	32.69	28.68	27.04	33.9333	-0.08495	0.242658	0.478138	2.7e-07	GLIPR2
ENSBTAG00000000078	novel-m0008-5p	ENSBTAT00000079154	454	474	-15.6	x|||||||x|x|xx|xx|||||xxx	ENSBTAG00000000078	1226	1272	1085	1405	1154	1146	1464	1556	1689	27.28	28.57	30.19	29.23	26.81	25.08	33.54	35.57	32.69	28.68	27.04	33.9333	-0.08495	0.242658	0.478138	2.7e-07	GLIPR2
ENSBTAG00000000078	novel-m0019-5p	ENSBTAT00000079154	269	292	-12.28	x||||||||xx|||::|x||||xx	ENSBTAG00000000078	1226	1272	1085	1405	1154	1146	1464	1556	1689	27.28	28.57	30.19	29.23	26.81	25.08	33.54	35.57	32.69	28.68	27.04	33.9333	-0.08495	0.242658	0.478138	2.7e-07	GLIPR2
ENSBTAG00000000078	novel-m0042-3p	ENSBTAT00000079154	998	1016	-16.11	x|||||||||xxxxxxxxx	ENSBTAG00000000078	1226	1272	1085	1405	1154	1146	1464	1556	1689	27.28	28.57	30.19	29.23	26.81	25.08	33.54	35.57	32.69	28.68	27.04	33.9333	-0.08495	0.242658	0.478138	2.7e-07	GLIPR2
ENSBTAG00000000078	novel-m0130-5p	ENSBTAT00000079154	776	798	-34.66	x||||||||x|::::x|||||:xx	ENSBTAG00000000078	1226	1272	1085	1405	1154	1146	1464	1556	1689	27.28	28.57	30.19	29.23	26.81	25.08	33.54	35.57	32.69	28.68	27.04	33.9333	-0.08495	0.242658	0.478138	2.7e-07	GLIPR2
ENSBTAG00000000078	novel-m0326-5p	ENSBTAT00000079154	11	33	-29.58	x|||||||||x||||xxxxxxxx	ENSBTAG00000000078	1226	1272	1085	1405	1154	1146	1464	1556	1689	27.28	28.57	30.19	29.23	26.81	25.08	33.54	35.57	32.69	28.68	27.04	33.9333	-0.08495	0.242658	0.478138	2.7e-07	GLIPR2
ENSBTAG00000000078	novel-m0327-3p	ENSBTAT00000079154	11	33	-29.58	x|||||||||x||||xxxxxxxx	ENSBTAG00000000078	1226	1272	1085	1405	1154	1146	1464	1556	1689	27.28	28.57	30.19	29.23	26.81	25.08	33.54	35.57	32.69	28.68	27.04	33.9333	-0.08495	0.242658	0.478138	2.7e-07	GLIPR2
ENSBTAG00000000078	novel-m0267-3p	ENSBTAT00000079154	126	144	-17.34	x|||||||x|x||||:|xxxx	ENSBTAG00000000078	1226	1272	1085	1405	1154	1146	1464	1556	1689	27.28	28.57	30.19	29.23	26.81	25.08	33.54	35.57	32.69	28.68	27.04	33.9333	-0.08495	0.242658	0.478138	2.7e-07	GLIPR2
ENSBTAG00000000080	bta-miR-30b-3p	ENSBTAT00000000088	599	620	-23.52	x|||||||x|x||x|x:|x|xx	ENSBTAG00000000080	1518	1557	1484	1720	1625	1539	894	831	901	26.84	26.21	27.71	28.73	29.01	27.27	14.92	14.95	13.71	26.92	28.3367	14.5267	0.073992	-0.88997	0.075258	7.11e-35	GRWD1
ENSBTAG00000000080	bta-miR-17-3p	ENSBTAT00000000088	297	316	-16.96	x||||||||xxxxxxxxxxx	ENSBTAG00000000080	1518	1557	1484	1720	1625	1539	894	831	901	26.84	26.21	27.71	28.73	29.01	27.27	14.92	14.95	13.71	26.92	28.3367	14.5267	0.073992	-0.88997	0.075258	7.11e-35	GRWD1
ENSBTAG00000000080	bta-miR-1296	ENSBTAT00000000088	435	457	-19.04	x|||||||xx::|||xxxxxxxx	ENSBTAG00000000080	1518	1557	1484	1720	1625	1539	894	831	901	26.84	26.21	27.71	28.73	29.01	27.27	14.92	14.95	13.71	26.92	28.3367	14.5267	0.073992	-0.88997	0.075258	7.11e-35	GRWD1
ENSBTAG00000000080	bta-miR-2303	ENSBTAT00000000088	71	90	-18.13	x||||||||x|||xxxxxxxx	ENSBTAG00000000080	1518	1557	1484	1720	1625	1539	894	831	901	26.84	26.21	27.71	28.73	29.01	27.27	14.92	14.95	13.71	26.92	28.3367	14.5267	0.073992	-0.88997	0.075258	7.11e-35	GRWD1
ENSBTAG00000000080	bta-miR-11992	ENSBTAT00000000088	431	459	-20.97	x|||||||xxx|x|x:|||||x|:|xxxx	ENSBTAG00000000080	1518	1557	1484	1720	1625	1539	894	831	901	26.84	26.21	27.71	28.73	29.01	27.27	14.92	14.95	13.71	26.92	28.3367	14.5267	0.073992	-0.88997	0.075258	7.11e-35	GRWD1
ENSBTAG00000000080	miR-17-y	ENSBTAT00000000088	293	315	-16.31	x|||||||xxxxxxxxxxxxxxx	ENSBTAG00000000080	1518	1557	1484	1720	1625	1539	894	831	901	26.84	26.21	27.71	28.73	29.01	27.27	14.92	14.95	13.71	26.92	28.3367	14.5267	0.073992	-0.88997	0.075258	7.11e-35	GRWD1
ENSBTAG00000000080	miR-423-x	ENSBTAT00000000088	178	202	-22.46	x||||||||xx|x:|x|:||:xxxx	ENSBTAG00000000080	1518	1557	1484	1720	1625	1539	894	831	901	26.84	26.21	27.71	28.73	29.01	27.27	14.92	14.95	13.71	26.92	28.3367	14.5267	0.073992	-0.88997	0.075258	7.11e-35	GRWD1
ENSBTAG00000000080	miR-6529-x	ENSBTAT00000000088	456	477	-24	x||||||||:||:xx||x||:xx	ENSBTAG00000000080	1518	1557	1484	1720	1625	1539	894	831	901	26.84	26.21	27.71	28.73	29.01	27.27	14.92	14.95	13.71	26.92	28.3367	14.5267	0.073992	-0.88997	0.075258	7.11e-35	GRWD1
ENSBTAG00000000080	miR-9851-x	ENSBTAT00000000088	563	586	-20.95	x||||||||xxx|x:::x|||xxx	ENSBTAG00000000080	1518	1557	1484	1720	1625	1539	894	831	901	26.84	26.21	27.71	28.73	29.01	27.27	14.92	14.95	13.71	26.92	28.3367	14.5267	0.073992	-0.88997	0.075258	7.11e-35	GRWD1
ENSBTAG00000000080	miR-430-y	ENSBTAT00000000088	263	283	-20.62	x|||||||x|xx|:|||:|xxx	ENSBTAG00000000080	1518	1557	1484	1720	1625	1539	894	831	901	26.84	26.21	27.71	28.73	29.01	27.27	14.92	14.95	13.71	26.92	28.3367	14.5267	0.073992	-0.88997	0.075258	7.11e-35	GRWD1
ENSBTAG00000000080	miR-12396-x	ENSBTAT00000000088	461	479	-13.07	x|||||||x||x|||xxxx	ENSBTAG00000000080	1518	1557	1484	1720	1625	1539	894	831	901	26.84	26.21	27.71	28.73	29.01	27.27	14.92	14.95	13.71	26.92	28.3367	14.5267	0.073992	-0.88997	0.075258	7.11e-35	GRWD1
ENSBTAG00000000080	novel-m0023-3p	ENSBTAT00000000088	267	288	-24.77	x||||||||||xxx:x|:||xx	ENSBTAG00000000080	1518	1557	1484	1720	1625	1539	894	831	901	26.84	26.21	27.71	28.73	29.01	27.27	14.92	14.95	13.71	26.92	28.3367	14.5267	0.073992	-0.88997	0.075258	7.11e-35	GRWD1
ENSBTAG00000000080	novel-m0052-5p	ENSBTAT00000000088	183	201	-23.72	x||||||||xxx||x:|:|xx	ENSBTAG00000000080	1518	1557	1484	1720	1625	1539	894	831	901	26.84	26.21	27.71	28.73	29.01	27.27	14.92	14.95	13.71	26.92	28.3367	14.5267	0.073992	-0.88997	0.075258	7.11e-35	GRWD1
ENSBTAG00000000080	novel-m0225-5p	ENSBTAT00000000088	467	490	-16.73	x|||||||xxx::||||x|x||xx	ENSBTAG00000000080	1518	1557	1484	1720	1625	1539	894	831	901	26.84	26.21	27.71	28.73	29.01	27.27	14.92	14.95	13.71	26.92	28.3367	14.5267	0.073992	-0.88997	0.075258	7.11e-35	GRWD1
ENSBTAG00000000081	bta-miR-22-5p	ENSBTAT00000000092	646	669	-15.05	x||||||||xx|x:|x|||x:|xx	ENSBTAG00000000081	1969	2004	1786	2037	1905	1820	2043	2036	2329	13.87	13.17	13.4	13.07	13.16	12.8	13.66	14.14	14.33	13.48	13.01	14.0433	-0.0512	0.059065	0.960441	0.076361	CERT1
ENSBTAG00000000081	bta-miR-22-5p	ENSBTAT00000056797	646	669	-15.05	x||||||||xx|x:|x|||x:|xx	ENSBTAG00000000081	1969	2004	1786	2037	1905	1820	2043	2036	2329	13.87	13.17	13.4	13.07	13.16	12.8	13.66	14.14	14.33	13.48	13.01	14.0433	-0.0512	0.059065	0.960441	0.076361	CERT1
ENSBTAG00000000081	bta-miR-195	ENSBTAT00000000092	541	563	-15.25	x|||||||xx|||x|x|x||:xx	ENSBTAG00000000081	1969	2004	1786	2037	1905	1820	2043	2036	2329	13.87	13.17	13.4	13.07	13.16	12.8	13.66	14.14	14.33	13.48	13.01	14.0433	-0.0512	0.059065	0.960441	0.076361	CERT1
ENSBTAG00000000081	bta-miR-195	ENSBTAT00000056797	541	563	-15.25	x|||||||xx|||x|x|x||:xx	ENSBTAG00000000081	1969	2004	1786	2037	1905	1820	2043	2036	2329	13.87	13.17	13.4	13.07	13.16	12.8	13.66	14.14	14.33	13.48	13.01	14.0433	-0.0512	0.059065	0.960441	0.076361	CERT1
ENSBTAG00000000081	bta-miR-497	ENSBTAT00000000092	537	563	-21.46	x|||||||x|x|xxx||:||:||xxxx	ENSBTAG00000000081	1969	2004	1786	2037	1905	1820	2043	2036	2329	13.87	13.17	13.4	13.07	13.16	12.8	13.66	14.14	14.33	13.48	13.01	14.0433	-0.0512	0.059065	0.960441	0.076361	CERT1
ENSBTAG00000000081	bta-miR-497	ENSBTAT00000056797	537	563	-21.46	x|||||||x|x|xxx||:||:||xxxx	ENSBTAG00000000081	1969	2004	1786	2037	1905	1820	2043	2036	2329	13.87	13.17	13.4	13.07	13.16	12.8	13.66	14.14	14.33	13.48	13.01	14.0433	-0.0512	0.059065	0.960441	0.076361	CERT1
ENSBTAG00000000081	bta-miR-2477	ENSBTAT00000000092	20	42	-17.67	x|||||||x|x|:|x||:||xxxx	ENSBTAG00000000081	1969	2004	1786	2037	1905	1820	2043	2036	2329	13.87	13.17	13.4	13.07	13.16	12.8	13.66	14.14	14.33	13.48	13.01	14.0433	-0.0512	0.059065	0.960441	0.076361	CERT1
ENSBTAG00000000081	bta-miR-2477	ENSBTAT00000056797	20	42	-17.67	x|||||||x|x|:|x||:||xxxx	ENSBTAG00000000081	1969	2004	1786	2037	1905	1820	2043	2036	2329	13.87	13.17	13.4	13.07	13.16	12.8	13.66	14.14	14.33	13.48	13.01	14.0433	-0.0512	0.059065	0.960441	0.076361	CERT1
ENSBTAG00000000081	bta-miR-3613a	ENSBTAT00000000092	825	846	-14.47	x|||||||xxx|x|||:|||xx	ENSBTAG00000000081	1969	2004	1786	2037	1905	1820	2043	2036	2329	13.87	13.17	13.4	13.07	13.16	12.8	13.66	14.14	14.33	13.48	13.01	14.0433	-0.0512	0.059065	0.960441	0.076361	CERT1
ENSBTAG00000000081	bta-miR-3613a	ENSBTAT00000056797	825	846	-14.47	x|||||||xxx|x|||:|||xx	ENSBTAG00000000081	1969	2004	1786	2037	1905	1820	2043	2036	2329	13.87	13.17	13.4	13.07	13.16	12.8	13.66	14.14	14.33	13.48	13.01	14.0433	-0.0512	0.059065	0.960441	0.076361	CERT1
ENSBTAG00000000081	miR-101-y	ENSBTAT00000000092	737	755	-18.66	x|||||||xxxx|:||||:||xx	ENSBTAG00000000081	1969	2004	1786	2037	1905	1820	2043	2036	2329	13.87	13.17	13.4	13.07	13.16	12.8	13.66	14.14	14.33	13.48	13.01	14.0433	-0.0512	0.059065	0.960441	0.076361	CERT1
ENSBTAG00000000081	miR-101-y	ENSBTAT00000056797	737	755	-18.66	x|||||||xxxx|:||||:||xx	ENSBTAG00000000081	1969	2004	1786	2037	1905	1820	2043	2036	2329	13.87	13.17	13.4	13.07	13.16	12.8	13.66	14.14	14.33	13.48	13.01	14.0433	-0.0512	0.059065	0.960441	0.076361	CERT1
ENSBTAG00000000081	miR-130-x	ENSBTAT00000000092	669	691	-16.16	x|||||||x|::|:x|x||:|xx	ENSBTAG00000000081	1969	2004	1786	2037	1905	1820	2043	2036	2329	13.87	13.17	13.4	13.07	13.16	12.8	13.66	14.14	14.33	13.48	13.01	14.0433	-0.0512	0.059065	0.960441	0.076361	CERT1
ENSBTAG00000000081	miR-130-x	ENSBTAT00000056797	669	691	-16.16	x|||||||x|::|:x|x||:|xx	ENSBTAG00000000081	1969	2004	1786	2037	1905	1820	2043	2036	2329	13.87	13.17	13.4	13.07	13.16	12.8	13.66	14.14	14.33	13.48	13.01	14.0433	-0.0512	0.059065	0.960441	0.076361	CERT1
ENSBTAG00000000081	miR-183-y	ENSBTAT00000000092	781	802	-15.47	x||||||||:||xxxxxxxxxx	ENSBTAG00000000081	1969	2004	1786	2037	1905	1820	2043	2036	2329	13.87	13.17	13.4	13.07	13.16	12.8	13.66	14.14	14.33	13.48	13.01	14.0433	-0.0512	0.059065	0.960441	0.076361	CERT1
ENSBTAG00000000081	miR-183-y	ENSBTAT00000056797	781	802	-15.47	x||||||||:||xxxxxxxxxx	ENSBTAG00000000081	1969	2004	1786	2037	1905	1820	2043	2036	2329	13.87	13.17	13.4	13.07	13.16	12.8	13.66	14.14	14.33	13.48	13.01	14.0433	-0.0512	0.059065	0.960441	0.076361	CERT1
ENSBTAG00000000081	miR-34-y	ENSBTAT00000000092	548	567	-11.87	x||||||||x|:|x||xxxxxx	ENSBTAG00000000081	1969	2004	1786	2037	1905	1820	2043	2036	2329	13.87	13.17	13.4	13.07	13.16	12.8	13.66	14.14	14.33	13.48	13.01	14.0433	-0.0512	0.059065	0.960441	0.076361	CERT1
ENSBTAG00000000081	miR-34-y	ENSBTAT00000056797	548	567	-11.87	x||||||||x|:|x||xxxxxx	ENSBTAG00000000081	1969	2004	1786	2037	1905	1820	2043	2036	2329	13.87	13.17	13.4	13.07	13.16	12.8	13.66	14.14	14.33	13.48	13.01	14.0433	-0.0512	0.059065	0.960441	0.076361	CERT1
ENSBTAG00000000081	miR-6240-z	ENSBTAT00000000092	309	330	-12.58	x|||||||:xxxxxxxxxxxxx	ENSBTAG00000000081	1969	2004	1786	2037	1905	1820	2043	2036	2329	13.87	13.17	13.4	13.07	13.16	12.8	13.66	14.14	14.33	13.48	13.01	14.0433	-0.0512	0.059065	0.960441	0.076361	CERT1
ENSBTAG00000000081	miR-6240-z	ENSBTAT00000056797	309	330	-12.58	x|||||||:xxxxxxxxxxxxx	ENSBTAG00000000081	1969	2004	1786	2037	1905	1820	2043	2036	2329	13.87	13.17	13.4	13.07	13.16	12.8	13.66	14.14	14.33	13.48	13.01	14.0433	-0.0512	0.059065	0.960441	0.076361	CERT1
ENSBTAG00000000081	novel-m0631-5p	ENSBTAT00000000092	667	685	-22.27	x|||||||xxx||:||||:xxx	ENSBTAG00000000081	1969	2004	1786	2037	1905	1820	2043	2036	2329	13.87	13.17	13.4	13.07	13.16	12.8	13.66	14.14	14.33	13.48	13.01	14.0433	-0.0512	0.059065	0.960441	0.076361	CERT1
ENSBTAG00000000081	novel-m0631-5p	ENSBTAT00000056797	667	685	-22.27	x|||||||xxx||:||||:xxx	ENSBTAG00000000081	1969	2004	1786	2037	1905	1820	2043	2036	2329	13.87	13.17	13.4	13.07	13.16	12.8	13.66	14.14	14.33	13.48	13.01	14.0433	-0.0512	0.059065	0.960441	0.076361	CERT1
ENSBTAG00000000087	bta-miR-148a	ENSBTAT00000000096	364	386	-17.27	x|||||||xx||||:x|x|:xxx	ENSBTAG00000000087	2074	2454	2021	2107	1858	2195	4172	3617	4477	28.58	32.13	29.41	27.42	26	30.44	54.26	50.65	53.57	30.04	27.9533	52.8267	-0.10386	0.814382	0.196475	4.62e-46	HSD17B12
ENSBTAG00000000087	bta-miR-345-5p	ENSBTAT00000000096	298	320	-16.79	x|||||||x||xx||x||x||xx	ENSBTAG00000000087	2074	2454	2021	2107	1858	2195	4172	3617	4477	28.58	32.13	29.41	27.42	26	30.44	54.26	50.65	53.57	30.04	27.9533	52.8267	-0.10386	0.814382	0.196475	4.62e-46	HSD17B12
ENSBTAG00000000087	bta-miR-200a	ENSBTAT00000000096	1049	1069	-11.54	x|||||||xx|xx|||xxxxxxx	ENSBTAG00000000087	2074	2454	2021	2107	1858	2195	4172	3617	4477	28.58	32.13	29.41	27.42	26	30.44	54.26	50.65	53.57	30.04	27.9533	52.8267	-0.10386	0.814382	0.196475	4.62e-46	HSD17B12
ENSBTAG00000000087	bta-miR-29b	ENSBTAT00000000096	943	965	-16.73	x|||||||xxx|||||x||x|xxx	ENSBTAG00000000087	2074	2454	2021	2107	1858	2195	4172	3617	4477	28.58	32.13	29.41	27.42	26	30.44	54.26	50.65	53.57	30.04	27.9533	52.8267	-0.10386	0.814382	0.196475	4.62e-46	HSD17B12
ENSBTAG00000000087	bta-miR-195	ENSBTAT00000000096	718	739	-19.33	x||||||||x|x||xxxxxxxx	ENSBTAG00000000087	2074	2454	2021	2107	1858	2195	4172	3617	4477	28.58	32.13	29.41	27.42	26	30.44	54.26	50.65	53.57	30.04	27.9533	52.8267	-0.10386	0.814382	0.196475	4.62e-46	HSD17B12
ENSBTAG00000000087	bta-miR-497	ENSBTAT00000000096	718	739	-21.82	x||||||||xxx:x||::||xx	ENSBTAG00000000087	2074	2454	2021	2107	1858	2195	4172	3617	4477	28.58	32.13	29.41	27.42	26	30.44	54.26	50.65	53.57	30.04	27.9533	52.8267	-0.10386	0.814382	0.196475	4.62e-46	HSD17B12
ENSBTAG00000000087	bta-miR-130a	ENSBTAT00000000096	366	385	-16.4	x|||||||xxx||x|||::xxx	ENSBTAG00000000087	2074	2454	2021	2107	1858	2195	4172	3617	4477	28.58	32.13	29.41	27.42	26	30.44	54.26	50.65	53.57	30.04	27.9533	52.8267	-0.10386	0.814382	0.196475	4.62e-46	HSD17B12
ENSBTAG00000000087	bta-miR-152	ENSBTAT00000000096	969	990	-16.85	x|||||||x:|xx|xx|||:xx	ENSBTAG00000000087	2074	2454	2021	2107	1858	2195	4172	3617	4477	28.58	32.13	29.41	27.42	26	30.44	54.26	50.65	53.57	30.04	27.9533	52.8267	-0.10386	0.814382	0.196475	4.62e-46	HSD17B12
ENSBTAG00000000087	bta-miR-4286	ENSBTAT00000000096	441	457	-21.33	x|||||||||:xxxxxx	ENSBTAG00000000087	2074	2454	2021	2107	1858	2195	4172	3617	4477	28.58	32.13	29.41	27.42	26	30.44	54.26	50.65	53.57	30.04	27.9533	52.8267	-0.10386	0.814382	0.196475	4.62e-46	HSD17B12
ENSBTAG00000000087	bta-miR-331-5p	ENSBTAT00000000096	1084	1102	-19.88	x|||||||x:|x|||xxxx	ENSBTAG00000000087	2074	2454	2021	2107	1858	2195	4172	3617	4477	28.58	32.13	29.41	27.42	26	30.44	54.26	50.65	53.57	30.04	27.9533	52.8267	-0.10386	0.814382	0.196475	4.62e-46	HSD17B12
ENSBTAG00000000087	miR-221-x	ENSBTAT00000000096	336	360	-19.21	x||||||||xxx|x|:x:||||xxxx	ENSBTAG00000000087	2074	2454	2021	2107	1858	2195	4172	3617	4477	28.58	32.13	29.41	27.42	26	30.44	54.26	50.65	53.57	30.04	27.9533	52.8267	-0.10386	0.814382	0.196475	4.62e-46	HSD17B12
ENSBTAG00000000087	miR-9-z	ENSBTAT00000000096	1356	1377	-10.95	x||||||||:||xxxxxxxxxx	ENSBTAG00000000087	2074	2454	2021	2107	1858	2195	4172	3617	4477	28.58	32.13	29.41	27.42	26	30.44	54.26	50.65	53.57	30.04	27.9533	52.8267	-0.10386	0.814382	0.196475	4.62e-46	HSD17B12
ENSBTAG00000000087	miR-452-x	ENSBTAT00000000096	314	337	-14.62	x|||||||:xxxxxxxxxxxxxxx	ENSBTAG00000000087	2074	2454	2021	2107	1858	2195	4172	3617	4477	28.58	32.13	29.41	27.42	26	30.44	54.26	50.65	53.57	30.04	27.9533	52.8267	-0.10386	0.814382	0.196475	4.62e-46	HSD17B12
ENSBTAG00000000087	miR-331-x	ENSBTAT00000000096	1080	1102	-19.88	x|||||||x:|x|||xxxxxxxx	ENSBTAG00000000087	2074	2454	2021	2107	1858	2195	4172	3617	4477	28.58	32.13	29.41	27.42	26	30.44	54.26	50.65	53.57	30.04	27.9533	52.8267	-0.10386	0.814382	0.196475	4.62e-46	HSD17B12
ENSBTAG00000000087	miR-27-z	ENSBTAT00000000096	914	935	-10.25	x|||||||xxxxxxxxxxxxxx	ENSBTAG00000000087	2074	2454	2021	2107	1858	2195	4172	3617	4477	28.58	32.13	29.41	27.42	26	30.44	54.26	50.65	53.57	30.04	27.9533	52.8267	-0.10386	0.814382	0.196475	4.62e-46	HSD17B12
ENSBTAG00000000087	miR-15-y	ENSBTAT00000000096	352	372	-14.28	x|||||||:||:xx|||xxxx	ENSBTAG00000000087	2074	2454	2021	2107	1858	2195	4172	3617	4477	28.58	32.13	29.41	27.42	26	30.44	54.26	50.65	53.57	30.04	27.9533	52.8267	-0.10386	0.814382	0.196475	4.62e-46	HSD17B12
ENSBTAG00000000087	miR-11987-z	ENSBTAT00000000096	605	624	-12.13	x|||||||x:x|:x|xxxxx	ENSBTAG00000000087	2074	2454	2021	2107	1858	2195	4172	3617	4477	28.58	32.13	29.41	27.42	26	30.44	54.26	50.65	53.57	30.04	27.9533	52.8267	-0.10386	0.814382	0.196475	4.62e-46	HSD17B12
ENSBTAG00000000087	miR-148-z	ENSBTAT00000000096	360	386	-17.27	x|||||||xx||||x|||x|x|::|xx	ENSBTAG00000000087	2074	2454	2021	2107	1858	2195	4172	3617	4477	28.58	32.13	29.41	27.42	26	30.44	54.26	50.65	53.57	30.04	27.9533	52.8267	-0.10386	0.814382	0.196475	4.62e-46	HSD17B12
ENSBTAG00000000087	miR-6119-y	ENSBTAT00000000096	663	685	-10.31	x|||||||x::x:|xxxxxxxxx	ENSBTAG00000000087	2074	2454	2021	2107	1858	2195	4172	3617	4477	28.58	32.13	29.41	27.42	26	30.44	54.26	50.65	53.57	30.04	27.9533	52.8267	-0.10386	0.814382	0.196475	4.62e-46	HSD17B12
ENSBTAG00000000087	miR-152-z	ENSBTAT00000000096	360	386	-16.71	x|||||||xxx|||x|||x|x|::|xx	ENSBTAG00000000087	2074	2454	2021	2107	1858	2195	4172	3617	4477	28.58	32.13	29.41	27.42	26	30.44	54.26	50.65	53.57	30.04	27.9533	52.8267	-0.10386	0.814382	0.196475	4.62e-46	HSD17B12
ENSBTAG00000000087	miR-19-y	ENSBTAT00000000096	361	384	-10.51	x||||||||x||x|x|xxxxxxxx	ENSBTAG00000000087	2074	2454	2021	2107	1858	2195	4172	3617	4477	28.58	32.13	29.41	27.42	26	30.44	54.26	50.65	53.57	30.04	27.9533	52.8267	-0.10386	0.814382	0.196475	4.62e-46	HSD17B12
ENSBTAG00000000087	miR-9851-x	ENSBTAT00000000096	1197	1218	-18.12	x|||||||:xx||::x:||xxx	ENSBTAG00000000087	2074	2454	2021	2107	1858	2195	4172	3617	4477	28.58	32.13	29.41	27.42	26	30.44	54.26	50.65	53.57	30.04	27.9533	52.8267	-0.10386	0.814382	0.196475	4.62e-46	HSD17B12
ENSBTAG00000000087	miR-11986-z	ENSBTAT00000000096	1210	1232	-15.71	x||||||||xx:|x|x|xxxxxx	ENSBTAG00000000087	2074	2454	2021	2107	1858	2195	4172	3617	4477	28.58	32.13	29.41	27.42	26	30.44	54.26	50.65	53.57	30.04	27.9533	52.8267	-0.10386	0.814382	0.196475	4.62e-46	HSD17B12
ENSBTAG00000000087	novel-m0023-3p	ENSBTAT00000000096	1460	1479	-13.98	x||||||||xx|x|x|||:xxx	ENSBTAG00000000087	2074	2454	2021	2107	1858	2195	4172	3617	4477	28.58	32.13	29.41	27.42	26	30.44	54.26	50.65	53.57	30.04	27.9533	52.8267	-0.10386	0.814382	0.196475	4.62e-46	HSD17B12
ENSBTAG00000000088	bta-miR-148a	ENSBTAT00000000097	250	276	-18.16	x|||||||xx|xxx|||||||xxxxxx	ENSBTAG00000000088	3547	3978	3491	3652	3535	3921	4785	3910	4913	40.33	42.98	41.92	39.22	40.58	44.68	51.35	45.16	48.06	41.7433	41.4933	48.19	-0.00867	0.207188	0.762568	3.26e-05	ALCAM
ENSBTAG00000000088	bta-miR-148a	ENSBTAT00000071366	250	276	-18.16	x|||||||xx|xxx|||||||xxxxxx	ENSBTAG00000000088	3547	3978	3491	3652	3535	3921	4785	3910	4913	40.33	42.98	41.92	39.22	40.58	44.68	51.35	45.16	48.06	41.7433	41.4933	48.19	-0.00867	0.207188	0.762568	3.26e-05	ALCAM
ENSBTAG00000000088	bta-miR-181b	ENSBTAT00000000097	587	610	-10.11	x|||||||:x|xx:|x|x|xxxxx	ENSBTAG00000000088	3547	3978	3491	3652	3535	3921	4785	3910	4913	40.33	42.98	41.92	39.22	40.58	44.68	51.35	45.16	48.06	41.7433	41.4933	48.19	-0.00867	0.207188	0.762568	3.26e-05	ALCAM
ENSBTAG00000000088	bta-miR-181b	ENSBTAT00000071366	587	610	-10.11	x|||||||:x|xx:|x|x|xxxxx	ENSBTAG00000000088	3547	3978	3491	3652	3535	3921	4785	3910	4913	40.33	42.98	41.92	39.22	40.58	44.68	51.35	45.16	48.06	41.7433	41.4933	48.19	-0.00867	0.207188	0.762568	3.26e-05	ALCAM
ENSBTAG00000000088	bta-miR-345-5p	ENSBTAT00000000097	554	574	-19.31	x|||||||x:x|:|xxxxxxx	ENSBTAG00000000088	3547	3978	3491	3652	3535	3921	4785	3910	4913	40.33	42.98	41.92	39.22	40.58	44.68	51.35	45.16	48.06	41.7433	41.4933	48.19	-0.00867	0.207188	0.762568	3.26e-05	ALCAM
ENSBTAG00000000088	bta-miR-345-5p	ENSBTAT00000071366	554	574	-19.31	x|||||||x:x|:|xxxxxxx	ENSBTAG00000000088	3547	3978	3491	3652	3535	3921	4785	3910	4913	40.33	42.98	41.92	39.22	40.58	44.68	51.35	45.16	48.06	41.7433	41.4933	48.19	-0.00867	0.207188	0.762568	3.26e-05	ALCAM
ENSBTAG00000000088	bta-miR-181c	ENSBTAT00000000097	587	610	-10.7	x|||||||xxxxxxxxxxxxxxxx	ENSBTAG00000000088	3547	3978	3491	3652	3535	3921	4785	3910	4913	40.33	42.98	41.92	39.22	40.58	44.68	51.35	45.16	48.06	41.7433	41.4933	48.19	-0.00867	0.207188	0.762568	3.26e-05	ALCAM
ENSBTAG00000000088	bta-miR-181c	ENSBTAT00000071366	587	610	-10.7	x|||||||xxxxxxxxxxxxxxxx	ENSBTAG00000000088	3547	3978	3491	3652	3535	3921	4785	3910	4913	40.33	42.98	41.92	39.22	40.58	44.68	51.35	45.16	48.06	41.7433	41.4933	48.19	-0.00867	0.207188	0.762568	3.26e-05	ALCAM
ENSBTAG00000000088	bta-miR-192	ENSBTAT00000000097	210	233	-17.99	x||||||||x|x:x||x|x|||xx	ENSBTAG00000000088	3547	3978	3491	3652	3535	3921	4785	3910	4913	40.33	42.98	41.92	39.22	40.58	44.68	51.35	45.16	48.06	41.7433	41.4933	48.19	-0.00867	0.207188	0.762568	3.26e-05	ALCAM
ENSBTAG00000000088	bta-miR-192	ENSBTAT00000071366	210	233	-17.99	x||||||||x|x:x||x|x|||xx	ENSBTAG00000000088	3547	3978	3491	3652	3535	3921	4785	3910	4913	40.33	42.98	41.92	39.22	40.58	44.68	51.35	45.16	48.06	41.7433	41.4933	48.19	-0.00867	0.207188	0.762568	3.26e-05	ALCAM
ENSBTAG00000000088	bta-miR-152	ENSBTAT00000000097	256	276	-19.71	x|||||||x||||xxxxxxxxx	ENSBTAG00000000088	3547	3978	3491	3652	3535	3921	4785	3910	4913	40.33	42.98	41.92	39.22	40.58	44.68	51.35	45.16	48.06	41.7433	41.4933	48.19	-0.00867	0.207188	0.762568	3.26e-05	ALCAM
ENSBTAG00000000088	bta-miR-152	ENSBTAT00000071366	256	276	-19.71	x|||||||x||||xxxxxxxxx	ENSBTAG00000000088	3547	3978	3491	3652	3535	3921	4785	3910	4913	40.33	42.98	41.92	39.22	40.58	44.68	51.35	45.16	48.06	41.7433	41.4933	48.19	-0.00867	0.207188	0.762568	3.26e-05	ALCAM
ENSBTAG00000000088	bta-miR-2285g	ENSBTAT00000000097	558	577	-15.27	x|||||||x|xxx||x::|xx	ENSBTAG00000000088	3547	3978	3491	3652	3535	3921	4785	3910	4913	40.33	42.98	41.92	39.22	40.58	44.68	51.35	45.16	48.06	41.7433	41.4933	48.19	-0.00867	0.207188	0.762568	3.26e-05	ALCAM
ENSBTAG00000000088	bta-miR-2285g	ENSBTAT00000071366	558	577	-15.27	x|||||||x|xxx||x::|xx	ENSBTAG00000000088	3547	3978	3491	3652	3535	3921	4785	3910	4913	40.33	42.98	41.92	39.22	40.58	44.68	51.35	45.16	48.06	41.7433	41.4933	48.19	-0.00867	0.207188	0.762568	3.26e-05	ALCAM
ENSBTAG00000000088	miR-23-y	ENSBTAT00000000097	356	381	-15.24	x|||||||:xx||xx:||||xx||xx	ENSBTAG00000000088	3547	3978	3491	3652	3535	3921	4785	3910	4913	40.33	42.98	41.92	39.22	40.58	44.68	51.35	45.16	48.06	41.7433	41.4933	48.19	-0.00867	0.207188	0.762568	3.26e-05	ALCAM
ENSBTAG00000000088	miR-23-y	ENSBTAT00000071366	356	381	-15.24	x|||||||:xx||xx:||||xx||xx	ENSBTAG00000000088	3547	3978	3491	3652	3535	3921	4785	3910	4913	40.33	42.98	41.92	39.22	40.58	44.68	51.35	45.16	48.06	41.7433	41.4933	48.19	-0.00867	0.207188	0.762568	3.26e-05	ALCAM
ENSBTAG00000000088	miR-23-z	ENSBTAT00000000097	355	381	-15.24	x|||||||:xx||xx:||||xx||xxx	ENSBTAG00000000088	3547	3978	3491	3652	3535	3921	4785	3910	4913	40.33	42.98	41.92	39.22	40.58	44.68	51.35	45.16	48.06	41.7433	41.4933	48.19	-0.00867	0.207188	0.762568	3.26e-05	ALCAM
ENSBTAG00000000088	miR-23-z	ENSBTAT00000071366	355	381	-15.24	x|||||||:xx||xx:||||xx||xxx	ENSBTAG00000000088	3547	3978	3491	3652	3535	3921	4785	3910	4913	40.33	42.98	41.92	39.22	40.58	44.68	51.35	45.16	48.06	41.7433	41.4933	48.19	-0.00867	0.207188	0.762568	3.26e-05	ALCAM
ENSBTAG00000000088	miR-1599-z	ENSBTAT00000000097	441	458	-15.37	x|||||||xxxxxxxxxx	ENSBTAG00000000088	3547	3978	3491	3652	3535	3921	4785	3910	4913	40.33	42.98	41.92	39.22	40.58	44.68	51.35	45.16	48.06	41.7433	41.4933	48.19	-0.00867	0.207188	0.762568	3.26e-05	ALCAM
ENSBTAG00000000088	miR-1599-z	ENSBTAT00000071366	441	458	-15.37	x|||||||xxxxxxxxxx	ENSBTAG00000000088	3547	3978	3491	3652	3535	3921	4785	3910	4913	40.33	42.98	41.92	39.22	40.58	44.68	51.35	45.16	48.06	41.7433	41.4933	48.19	-0.00867	0.207188	0.762568	3.26e-05	ALCAM
ENSBTAG00000000088	miR-148-z	ENSBTAT00000000097	248	276	-18.3	x|||||||xx|xxx|||||||xxxxxxxx	ENSBTAG00000000088	3547	3978	3491	3652	3535	3921	4785	3910	4913	40.33	42.98	41.92	39.22	40.58	44.68	51.35	45.16	48.06	41.7433	41.4933	48.19	-0.00867	0.207188	0.762568	3.26e-05	ALCAM
ENSBTAG00000000088	miR-148-z	ENSBTAT00000071366	248	276	-18.3	x|||||||xx|xxx|||||||xxxxxxxx	ENSBTAG00000000088	3547	3978	3491	3652	3535	3921	4785	3910	4913	40.33	42.98	41.92	39.22	40.58	44.68	51.35	45.16	48.06	41.7433	41.4933	48.19	-0.00867	0.207188	0.762568	3.26e-05	ALCAM
ENSBTAG00000000088	miR-152-z	ENSBTAT00000000097	248	276	-16.87	x|||||||xxxxx|x||||||xxxxxxxx	ENSBTAG00000000088	3547	3978	3491	3652	3535	3921	4785	3910	4913	40.33	42.98	41.92	39.22	40.58	44.68	51.35	45.16	48.06	41.7433	41.4933	48.19	-0.00867	0.207188	0.762568	3.26e-05	ALCAM
ENSBTAG00000000088	miR-152-z	ENSBTAT00000071366	248	276	-16.87	x|||||||xxxxx|x||||||xxxxxxxx	ENSBTAG00000000088	3547	3978	3491	3652	3535	3921	4785	3910	4913	40.33	42.98	41.92	39.22	40.58	44.68	51.35	45.16	48.06	41.7433	41.4933	48.19	-0.00867	0.207188	0.762568	3.26e-05	ALCAM
ENSBTAG00000000088	miR-192-x	ENSBTAT00000000097	210	233	-15.32	x||||||||x|x:x||x|x|||xx	ENSBTAG00000000088	3547	3978	3491	3652	3535	3921	4785	3910	4913	40.33	42.98	41.92	39.22	40.58	44.68	51.35	45.16	48.06	41.7433	41.4933	48.19	-0.00867	0.207188	0.762568	3.26e-05	ALCAM
ENSBTAG00000000088	miR-192-x	ENSBTAT00000071366	210	233	-15.32	x||||||||x|x:x||x|x|||xx	ENSBTAG00000000088	3547	3978	3491	3652	3535	3921	4785	3910	4913	40.33	42.98	41.92	39.22	40.58	44.68	51.35	45.16	48.06	41.7433	41.4933	48.19	-0.00867	0.207188	0.762568	3.26e-05	ALCAM
ENSBTAG00000000088	novel-m0019-5p	ENSBTAT00000000097	444	465	-13.39	x||||||||xxx|||||x:|xx	ENSBTAG00000000088	3547	3978	3491	3652	3535	3921	4785	3910	4913	40.33	42.98	41.92	39.22	40.58	44.68	51.35	45.16	48.06	41.7433	41.4933	48.19	-0.00867	0.207188	0.762568	3.26e-05	ALCAM
ENSBTAG00000000088	novel-m0019-5p	ENSBTAT00000071366	444	465	-13.39	x||||||||xxx|||||x:|xx	ENSBTAG00000000088	3547	3978	3491	3652	3535	3921	4785	3910	4913	40.33	42.98	41.92	39.22	40.58	44.68	51.35	45.16	48.06	41.7433	41.4933	48.19	-0.00867	0.207188	0.762568	3.26e-05	ALCAM
ENSBTAG00000000088	novel-m0042-3p	ENSBTAT00000000097	135	153	-22.55	x||||||||||:xxxxxxx	ENSBTAG00000000088	3547	3978	3491	3652	3535	3921	4785	3910	4913	40.33	42.98	41.92	39.22	40.58	44.68	51.35	45.16	48.06	41.7433	41.4933	48.19	-0.00867	0.207188	0.762568	3.26e-05	ALCAM
ENSBTAG00000000088	novel-m0042-3p	ENSBTAT00000071366	135	153	-22.55	x||||||||||:xxxxxxx	ENSBTAG00000000088	3547	3978	3491	3652	3535	3921	4785	3910	4913	40.33	42.98	41.92	39.22	40.58	44.68	51.35	45.16	48.06	41.7433	41.4933	48.19	-0.00867	0.207188	0.762568	3.26e-05	ALCAM
ENSBTAG00000000094	bta-miR-148a	ENSBTAT00000000104	284	304	-12.72	x|||||||x||x|:xxxxxxxx	ENSBTAG00000000094	1372	1372	1288	1258	1218	1149	1367	1307	1505	7.13	7.76	7.01	7.25	7.68	6.92	6.71	8.17	7.39	7.3	7.28333	7.42333	-0.0033	0.024171	0.055388	0.656488	SIRT7
ENSBTAG00000000094	bta-miR-148a	ENSBTAT00000070179	284	304	-12.72	x|||||||x||x|:xxxxxxxx	ENSBTAG00000000094	1372	1372	1288	1258	1218	1149	1367	1307	1505	7.13	7.76	7.01	7.25	7.68	6.92	6.71	8.17	7.39	7.3	7.28333	7.42333	-0.0033	0.024171	0.055388	0.656488	SIRT7
ENSBTAG00000000094	bta-miR-148a	ENSBTAT00000073123	284	304	-12.72	x|||||||x||x|:xxxxxxxx	ENSBTAG00000000094	1372	1372	1288	1258	1218	1149	1367	1307	1505	7.13	7.76	7.01	7.25	7.68	6.92	6.71	8.17	7.39	7.3	7.28333	7.42333	-0.0033	0.024171	0.055388	0.656488	SIRT7
ENSBTAG00000000094	bta-miR-21-5p	ENSBTAT00000000104	371	394	-11.69	x|||||||x|xx|:|x:::x|xxx	ENSBTAG00000000094	1372	1372	1288	1258	1218	1149	1367	1307	1505	7.13	7.76	7.01	7.25	7.68	6.92	6.71	8.17	7.39	7.3	7.28333	7.42333	-0.0033	0.024171	0.055388	0.656488	SIRT7
ENSBTAG00000000094	bta-miR-21-5p	ENSBTAT00000070179	371	394	-11.69	x|||||||x|xx|:|x:::x|xxx	ENSBTAG00000000094	1372	1372	1288	1258	1218	1149	1367	1307	1505	7.13	7.76	7.01	7.25	7.68	6.92	6.71	8.17	7.39	7.3	7.28333	7.42333	-0.0033	0.024171	0.055388	0.656488	SIRT7
ENSBTAG00000000094	bta-miR-21-5p	ENSBTAT00000073123	371	394	-11.69	x|||||||x|xx|:|x:::x|xxx	ENSBTAG00000000094	1372	1372	1288	1258	1218	1149	1367	1307	1505	7.13	7.76	7.01	7.25	7.68	6.92	6.71	8.17	7.39	7.3	7.28333	7.42333	-0.0033	0.024171	0.055388	0.656488	SIRT7
ENSBTAG00000000094	bta-miR-27a-3p	ENSBTAT00000000104	361	380	-10.42	x|||||||xxx|||:xxxxx	ENSBTAG00000000094	1372	1372	1288	1258	1218	1149	1367	1307	1505	7.13	7.76	7.01	7.25	7.68	6.92	6.71	8.17	7.39	7.3	7.28333	7.42333	-0.0033	0.024171	0.055388	0.656488	SIRT7
ENSBTAG00000000094	bta-miR-27a-3p	ENSBTAT00000070179	361	380	-10.42	x|||||||xxx|||:xxxxx	ENSBTAG00000000094	1372	1372	1288	1258	1218	1149	1367	1307	1505	7.13	7.76	7.01	7.25	7.68	6.92	6.71	8.17	7.39	7.3	7.28333	7.42333	-0.0033	0.024171	0.055388	0.656488	SIRT7
ENSBTAG00000000094	bta-miR-27a-3p	ENSBTAT00000073123	361	380	-10.42	x|||||||xxx|||:xxxxx	ENSBTAG00000000094	1372	1372	1288	1258	1218	1149	1367	1307	1505	7.13	7.76	7.01	7.25	7.68	6.92	6.71	8.17	7.39	7.3	7.28333	7.42333	-0.0033	0.024171	0.055388	0.656488	SIRT7
ENSBTAG00000000094	bta-miR-24-3p	ENSBTAT00000000104	35	58	-20.16	x||||||||x|x:xx||||xxxxx	ENSBTAG00000000094	1372	1372	1288	1258	1218	1149	1367	1307	1505	7.13	7.76	7.01	7.25	7.68	6.92	6.71	8.17	7.39	7.3	7.28333	7.42333	-0.0033	0.024171	0.055388	0.656488	SIRT7
ENSBTAG00000000094	bta-miR-24-3p	ENSBTAT00000070179	35	58	-20.16	x||||||||x|x:xx||||xxxxx	ENSBTAG00000000094	1372	1372	1288	1258	1218	1149	1367	1307	1505	7.13	7.76	7.01	7.25	7.68	6.92	6.71	8.17	7.39	7.3	7.28333	7.42333	-0.0033	0.024171	0.055388	0.656488	SIRT7
ENSBTAG00000000094	bta-miR-24-3p	ENSBTAT00000073123	35	58	-20.16	x||||||||x|x:xx||||xxxxx	ENSBTAG00000000094	1372	1372	1288	1258	1218	1149	1367	1307	1505	7.13	7.76	7.01	7.25	7.68	6.92	6.71	8.17	7.39	7.3	7.28333	7.42333	-0.0033	0.024171	0.055388	0.656488	SIRT7
ENSBTAG00000000094	bta-miR-152	ENSBTAT00000000104	282	304	-15.97	x||||||||:xx|xx||x|::xx	ENSBTAG00000000094	1372	1372	1288	1258	1218	1149	1367	1307	1505	7.13	7.76	7.01	7.25	7.68	6.92	6.71	8.17	7.39	7.3	7.28333	7.42333	-0.0033	0.024171	0.055388	0.656488	SIRT7
ENSBTAG00000000094	bta-miR-152	ENSBTAT00000070179	282	304	-15.97	x||||||||:xx|xx||x|::xx	ENSBTAG00000000094	1372	1372	1288	1258	1218	1149	1367	1307	1505	7.13	7.76	7.01	7.25	7.68	6.92	6.71	8.17	7.39	7.3	7.28333	7.42333	-0.0033	0.024171	0.055388	0.656488	SIRT7
ENSBTAG00000000094	bta-miR-152	ENSBTAT00000073123	282	304	-15.97	x||||||||:xx|xx||x|::xx	ENSBTAG00000000094	1372	1372	1288	1258	1218	1149	1367	1307	1505	7.13	7.76	7.01	7.25	7.68	6.92	6.71	8.17	7.39	7.3	7.28333	7.42333	-0.0033	0.024171	0.055388	0.656488	SIRT7
ENSBTAG00000000094	bta-miR-28	ENSBTAT00000000104	326	348	-19.02	x|||||||xxx|||||x|xxxxx	ENSBTAG00000000094	1372	1372	1288	1258	1218	1149	1367	1307	1505	7.13	7.76	7.01	7.25	7.68	6.92	6.71	8.17	7.39	7.3	7.28333	7.42333	-0.0033	0.024171	0.055388	0.656488	SIRT7
ENSBTAG00000000094	bta-miR-28	ENSBTAT00000070179	326	348	-19.02	x|||||||xxx|||||x|xxxxx	ENSBTAG00000000094	1372	1372	1288	1258	1218	1149	1367	1307	1505	7.13	7.76	7.01	7.25	7.68	6.92	6.71	8.17	7.39	7.3	7.28333	7.42333	-0.0033	0.024171	0.055388	0.656488	SIRT7
ENSBTAG00000000094	bta-miR-28	ENSBTAT00000073123	326	348	-19.02	x|||||||xxx|||||x|xxxxx	ENSBTAG00000000094	1372	1372	1288	1258	1218	1149	1367	1307	1505	7.13	7.76	7.01	7.25	7.68	6.92	6.71	8.17	7.39	7.3	7.28333	7.42333	-0.0033	0.024171	0.055388	0.656488	SIRT7
ENSBTAG00000000094	bta-miR-486	ENSBTAT00000000104	567	588	-17.43	x||||||||xxxxxxxxxxxxx	ENSBTAG00000000094	1372	1372	1288	1258	1218	1149	1367	1307	1505	7.13	7.76	7.01	7.25	7.68	6.92	6.71	8.17	7.39	7.3	7.28333	7.42333	-0.0033	0.024171	0.055388	0.656488	SIRT7
ENSBTAG00000000094	bta-miR-486	ENSBTAT00000070179	567	588	-17.43	x||||||||xxxxxxxxxxxxx	ENSBTAG00000000094	1372	1372	1288	1258	1218	1149	1367	1307	1505	7.13	7.76	7.01	7.25	7.68	6.92	6.71	8.17	7.39	7.3	7.28333	7.42333	-0.0033	0.024171	0.055388	0.656488	SIRT7
ENSBTAG00000000094	bta-miR-486	ENSBTAT00000073123	567	588	-17.43	x||||||||xxxxxxxxxxxxx	ENSBTAG00000000094	1372	1372	1288	1258	1218	1149	1367	1307	1505	7.13	7.76	7.01	7.25	7.68	6.92	6.71	8.17	7.39	7.3	7.28333	7.42333	-0.0033	0.024171	0.055388	0.656488	SIRT7
ENSBTAG00000000094	bta-miR-2319b	ENSBTAT00000000104	9	28	-15.37	x||||||||xx||x||x|:|xx	ENSBTAG00000000094	1372	1372	1288	1258	1218	1149	1367	1307	1505	7.13	7.76	7.01	7.25	7.68	6.92	6.71	8.17	7.39	7.3	7.28333	7.42333	-0.0033	0.024171	0.055388	0.656488	SIRT7
ENSBTAG00000000094	bta-miR-2319b	ENSBTAT00000070179	9	28	-15.37	x||||||||xx||x||x|:|xx	ENSBTAG00000000094	1372	1372	1288	1258	1218	1149	1367	1307	1505	7.13	7.76	7.01	7.25	7.68	6.92	6.71	8.17	7.39	7.3	7.28333	7.42333	-0.0033	0.024171	0.055388	0.656488	SIRT7
ENSBTAG00000000094	bta-miR-2319b	ENSBTAT00000073123	9	28	-15.37	x||||||||xx||x||x|:|xx	ENSBTAG00000000094	1372	1372	1288	1258	1218	1149	1367	1307	1505	7.13	7.76	7.01	7.25	7.68	6.92	6.71	8.17	7.39	7.3	7.28333	7.42333	-0.0033	0.024171	0.055388	0.656488	SIRT7
ENSBTAG00000000094	miR-21-x	ENSBTAT00000000104	370	394	-11.69	x|||||||x|xx|:|x:::x|xxxx	ENSBTAG00000000094	1372	1372	1288	1258	1218	1149	1367	1307	1505	7.13	7.76	7.01	7.25	7.68	6.92	6.71	8.17	7.39	7.3	7.28333	7.42333	-0.0033	0.024171	0.055388	0.656488	SIRT7
ENSBTAG00000000094	miR-21-x	ENSBTAT00000070179	370	394	-11.69	x|||||||x|xx|:|x:::x|xxxx	ENSBTAG00000000094	1372	1372	1288	1258	1218	1149	1367	1307	1505	7.13	7.76	7.01	7.25	7.68	6.92	6.71	8.17	7.39	7.3	7.28333	7.42333	-0.0033	0.024171	0.055388	0.656488	SIRT7
ENSBTAG00000000094	miR-21-x	ENSBTAT00000073123	370	394	-11.69	x|||||||x|xx|:|x:::x|xxxx	ENSBTAG00000000094	1372	1372	1288	1258	1218	1149	1367	1307	1505	7.13	7.76	7.01	7.25	7.68	6.92	6.71	8.17	7.39	7.3	7.28333	7.42333	-0.0033	0.024171	0.055388	0.656488	SIRT7
ENSBTAG00000000094	miR-27-z	ENSBTAT00000000104	359	380	-10.42	x|||||||xxx|||:xxxxxxx	ENSBTAG00000000094	1372	1372	1288	1258	1218	1149	1367	1307	1505	7.13	7.76	7.01	7.25	7.68	6.92	6.71	8.17	7.39	7.3	7.28333	7.42333	-0.0033	0.024171	0.055388	0.656488	SIRT7
ENSBTAG00000000094	miR-27-z	ENSBTAT00000070179	359	380	-10.42	x|||||||xxx|||:xxxxxxx	ENSBTAG00000000094	1372	1372	1288	1258	1218	1149	1367	1307	1505	7.13	7.76	7.01	7.25	7.68	6.92	6.71	8.17	7.39	7.3	7.28333	7.42333	-0.0033	0.024171	0.055388	0.656488	SIRT7
ENSBTAG00000000094	miR-27-z	ENSBTAT00000073123	359	380	-10.42	x|||||||xxx|||:xxxxxxx	ENSBTAG00000000094	1372	1372	1288	1258	1218	1149	1367	1307	1505	7.13	7.76	7.01	7.25	7.68	6.92	6.71	8.17	7.39	7.3	7.28333	7.42333	-0.0033	0.024171	0.055388	0.656488	SIRT7
ENSBTAG00000000094	miR-21-z	ENSBTAT00000000104	368	394	-12.64	x|||||||x|xx|:|x:::x|xxxxxx	ENSBTAG00000000094	1372	1372	1288	1258	1218	1149	1367	1307	1505	7.13	7.76	7.01	7.25	7.68	6.92	6.71	8.17	7.39	7.3	7.28333	7.42333	-0.0033	0.024171	0.055388	0.656488	SIRT7
ENSBTAG00000000094	miR-21-z	ENSBTAT00000070179	368	394	-12.64	x|||||||x|xx|:|x:::x|xxxxxx	ENSBTAG00000000094	1372	1372	1288	1258	1218	1149	1367	1307	1505	7.13	7.76	7.01	7.25	7.68	6.92	6.71	8.17	7.39	7.3	7.28333	7.42333	-0.0033	0.024171	0.055388	0.656488	SIRT7
ENSBTAG00000000094	miR-21-z	ENSBTAT00000073123	368	394	-12.64	x|||||||x|xx|:|x:::x|xxxxxx	ENSBTAG00000000094	1372	1372	1288	1258	1218	1149	1367	1307	1505	7.13	7.76	7.01	7.25	7.68	6.92	6.71	8.17	7.39	7.3	7.28333	7.42333	-0.0033	0.024171	0.055388	0.656488	SIRT7
ENSBTAG00000000094	miR-148-z	ENSBTAT00000000104	282	304	-12.92	x|||||||x||x|:xxxxxxxxxx	ENSBTAG00000000094	1372	1372	1288	1258	1218	1149	1367	1307	1505	7.13	7.76	7.01	7.25	7.68	6.92	6.71	8.17	7.39	7.3	7.28333	7.42333	-0.0033	0.024171	0.055388	0.656488	SIRT7
ENSBTAG00000000094	miR-148-z	ENSBTAT00000070179	282	304	-12.92	x|||||||x||x|:xxxxxxxxxx	ENSBTAG00000000094	1372	1372	1288	1258	1218	1149	1367	1307	1505	7.13	7.76	7.01	7.25	7.68	6.92	6.71	8.17	7.39	7.3	7.28333	7.42333	-0.0033	0.024171	0.055388	0.656488	SIRT7
ENSBTAG00000000094	miR-148-z	ENSBTAT00000073123	282	304	-12.92	x|||||||x||x|:xxxxxxxxxx	ENSBTAG00000000094	1372	1372	1288	1258	1218	1149	1367	1307	1505	7.13	7.76	7.01	7.25	7.68	6.92	6.71	8.17	7.39	7.3	7.28333	7.42333	-0.0033	0.024171	0.055388	0.656488	SIRT7
ENSBTAG00000000094	miR-152-z	ENSBTAT00000000104	284	304	-13.81	x||||||||xxx|x||x|xx||xx	ENSBTAG00000000094	1372	1372	1288	1258	1218	1149	1367	1307	1505	7.13	7.76	7.01	7.25	7.68	6.92	6.71	8.17	7.39	7.3	7.28333	7.42333	-0.0033	0.024171	0.055388	0.656488	SIRT7
ENSBTAG00000000094	miR-152-z	ENSBTAT00000070179	284	304	-13.81	x||||||||xxx|x||x|xx||xx	ENSBTAG00000000094	1372	1372	1288	1258	1218	1149	1367	1307	1505	7.13	7.76	7.01	7.25	7.68	6.92	6.71	8.17	7.39	7.3	7.28333	7.42333	-0.0033	0.024171	0.055388	0.656488	SIRT7
ENSBTAG00000000094	miR-152-z	ENSBTAT00000073123	284	304	-13.81	x||||||||xxx|x||x|xx||xx	ENSBTAG00000000094	1372	1372	1288	1258	1218	1149	1367	1307	1505	7.13	7.76	7.01	7.25	7.68	6.92	6.71	8.17	7.39	7.3	7.28333	7.42333	-0.0033	0.024171	0.055388	0.656488	SIRT7
ENSBTAG00000000094	miR-28-x	ENSBTAT00000000104	324	348	-19.81	x|||||||xxx|||||x|xxxxxxx	ENSBTAG00000000094	1372	1372	1288	1258	1218	1149	1367	1307	1505	7.13	7.76	7.01	7.25	7.68	6.92	6.71	8.17	7.39	7.3	7.28333	7.42333	-0.0033	0.024171	0.055388	0.656488	SIRT7
ENSBTAG00000000094	miR-28-x	ENSBTAT00000070179	324	348	-19.81	x|||||||xxx|||||x|xxxxxxx	ENSBTAG00000000094	1372	1372	1288	1258	1218	1149	1367	1307	1505	7.13	7.76	7.01	7.25	7.68	6.92	6.71	8.17	7.39	7.3	7.28333	7.42333	-0.0033	0.024171	0.055388	0.656488	SIRT7
ENSBTAG00000000094	miR-28-x	ENSBTAT00000073123	324	348	-19.81	x|||||||xxx|||||x|xxxxxxx	ENSBTAG00000000094	1372	1372	1288	1258	1218	1149	1367	1307	1505	7.13	7.76	7.01	7.25	7.68	6.92	6.71	8.17	7.39	7.3	7.28333	7.42333	-0.0033	0.024171	0.055388	0.656488	SIRT7
ENSBTAG00000000094	miR-26-z	ENSBTAT00000000104	199	224	-15.58	x|||||||xx|xx|||x|x:|x||xx	ENSBTAG00000000094	1372	1372	1288	1258	1218	1149	1367	1307	1505	7.13	7.76	7.01	7.25	7.68	6.92	6.71	8.17	7.39	7.3	7.28333	7.42333	-0.0033	0.024171	0.055388	0.656488	SIRT7
ENSBTAG00000000094	miR-26-z	ENSBTAT00000070179	199	224	-15.58	x|||||||xx|xx|||x|x:|x||xx	ENSBTAG00000000094	1372	1372	1288	1258	1218	1149	1367	1307	1505	7.13	7.76	7.01	7.25	7.68	6.92	6.71	8.17	7.39	7.3	7.28333	7.42333	-0.0033	0.024171	0.055388	0.656488	SIRT7
ENSBTAG00000000094	miR-26-z	ENSBTAT00000073123	199	224	-15.58	x|||||||xx|xx|||x|x:|x||xx	ENSBTAG00000000094	1372	1372	1288	1258	1218	1149	1367	1307	1505	7.13	7.76	7.01	7.25	7.68	6.92	6.71	8.17	7.39	7.3	7.28333	7.42333	-0.0033	0.024171	0.055388	0.656488	SIRT7
ENSBTAG00000000094	miR-486-x	ENSBTAT00000000104	566	588	-15.31	x|||||||xxxxxxxxxxxxxxx	ENSBTAG00000000094	1372	1372	1288	1258	1218	1149	1367	1307	1505	7.13	7.76	7.01	7.25	7.68	6.92	6.71	8.17	7.39	7.3	7.28333	7.42333	-0.0033	0.024171	0.055388	0.656488	SIRT7
ENSBTAG00000000094	miR-486-x	ENSBTAT00000070179	566	588	-15.31	x|||||||xxxxxxxxxxxxxxx	ENSBTAG00000000094	1372	1372	1288	1258	1218	1149	1367	1307	1505	7.13	7.76	7.01	7.25	7.68	6.92	6.71	8.17	7.39	7.3	7.28333	7.42333	-0.0033	0.024171	0.055388	0.656488	SIRT7
ENSBTAG00000000094	miR-486-x	ENSBTAT00000073123	566	588	-15.31	x|||||||xxxxxxxxxxxxxxx	ENSBTAG00000000094	1372	1372	1288	1258	1218	1149	1367	1307	1505	7.13	7.76	7.01	7.25	7.68	6.92	6.71	8.17	7.39	7.3	7.28333	7.42333	-0.0033	0.024171	0.055388	0.656488	SIRT7
ENSBTAG00000000094	miR-371-x	ENSBTAT00000000104	225	247	-13.81	x|||||||xxx||x:::||x|xx	ENSBTAG00000000094	1372	1372	1288	1258	1218	1149	1367	1307	1505	7.13	7.76	7.01	7.25	7.68	6.92	6.71	8.17	7.39	7.3	7.28333	7.42333	-0.0033	0.024171	0.055388	0.656488	SIRT7
ENSBTAG00000000094	miR-371-x	ENSBTAT00000070179	225	247	-13.81	x|||||||xxx||x:::||x|xx	ENSBTAG00000000094	1372	1372	1288	1258	1218	1149	1367	1307	1505	7.13	7.76	7.01	7.25	7.68	6.92	6.71	8.17	7.39	7.3	7.28333	7.42333	-0.0033	0.024171	0.055388	0.656488	SIRT7
ENSBTAG00000000094	miR-371-x	ENSBTAT00000073123	225	247	-13.81	x|||||||xxx||x:::||x|xx	ENSBTAG00000000094	1372	1372	1288	1258	1218	1149	1367	1307	1505	7.13	7.76	7.01	7.25	7.68	6.92	6.71	8.17	7.39	7.3	7.28333	7.42333	-0.0033	0.024171	0.055388	0.656488	SIRT7
ENSBTAG00000000097	bta-miR-30b-3p	ENSBTAT00000000106	699	720	-15.13	x|||||||x::||xxxxxxxxx	ENSBTAG00000000097	2248	2325	2042	2397	2114	2283	2442	2081	2753	20.76	20.4	19.92	20.91	19.71	21.13	21.29	19.53	21.88	20.36	20.5833	20.9	0.015739	0.037765	0.427153	0.200972	EFCAB14
ENSBTAG00000000097	bta-miR-106a	ENSBTAT00000000106	375	397	-13.06	x|||||||xx:||x|x|xx|||xx	ENSBTAG00000000097	2248	2325	2042	2397	2114	2283	2442	2081	2753	20.76	20.4	19.92	20.91	19.71	21.13	21.29	19.53	21.88	20.36	20.5833	20.9	0.015739	0.037765	0.427153	0.200972	EFCAB14
ENSBTAG00000000097	bta-miR-181b	ENSBTAT00000000106	1621	1644	-10.14	x||||||||x|xxxxxxxxxxxxx	ENSBTAG00000000097	2248	2325	2042	2397	2114	2283	2442	2081	2753	20.76	20.4	19.92	20.91	19.71	21.13	21.29	19.53	21.88	20.36	20.5833	20.9	0.015739	0.037765	0.427153	0.200972	EFCAB14
ENSBTAG00000000097	bta-miR-29b	ENSBTAT00000000106	607	629	-16.33	x|||||||xx:x|x|:|xxxxxx	ENSBTAG00000000097	2248	2325	2042	2397	2114	2283	2442	2081	2753	20.76	20.4	19.92	20.91	19.71	21.13	21.29	19.53	21.88	20.36	20.5833	20.9	0.015739	0.037765	0.427153	0.200972	EFCAB14
ENSBTAG00000000097	bta-miR-144	ENSBTAT00000000106	884	905	-11.63	x|||||||x|||x|x||x|xxxx	ENSBTAG00000000097	2248	2325	2042	2397	2114	2283	2442	2081	2753	20.76	20.4	19.92	20.91	19.71	21.13	21.29	19.53	21.88	20.36	20.5833	20.9	0.015739	0.037765	0.427153	0.200972	EFCAB14
ENSBTAG00000000097	bta-miR-196a	ENSBTAT00000000106	30	50	-14.65	x|||||||:x||::x::|xxxx	ENSBTAG00000000097	2248	2325	2042	2397	2114	2283	2442	2081	2753	20.76	20.4	19.92	20.91	19.71	21.13	21.29	19.53	21.88	20.36	20.5833	20.9	0.015739	0.037765	0.427153	0.200972	EFCAB14
ENSBTAG00000000097	bta-miR-196b	ENSBTAT00000000106	28	50	-14.19	x|||||||::x|x|:xxxxxxxx	ENSBTAG00000000097	2248	2325	2042	2397	2114	2283	2442	2081	2753	20.76	20.4	19.92	20.91	19.71	21.13	21.29	19.53	21.88	20.36	20.5833	20.9	0.015739	0.037765	0.427153	0.200972	EFCAB14
ENSBTAG00000000097	bta-miR-2370-5p	ENSBTAT00000000106	1568	1590	-20.05	x|||||||x|||||x||:|::xx	ENSBTAG00000000097	2248	2325	2042	2397	2114	2283	2442	2081	2753	20.76	20.4	19.92	20.91	19.71	21.13	21.29	19.53	21.88	20.36	20.5833	20.9	0.015739	0.037765	0.427153	0.200972	EFCAB14
ENSBTAG00000000097	bta-miR-149-5p	ENSBTAT00000000106	787	811	-19.03	x||||||||xxx||xx||x|||xxx	ENSBTAG00000000097	2248	2325	2042	2397	2114	2283	2442	2081	2753	20.76	20.4	19.92	20.91	19.71	21.13	21.29	19.53	21.88	20.36	20.5833	20.9	0.015739	0.037765	0.427153	0.200972	EFCAB14
ENSBTAG00000000097	bta-miR-4286	ENSBTAT00000000106	479	495	-16.6	x|||||||x||x::|xx	ENSBTAG00000000097	2248	2325	2042	2397	2114	2283	2442	2081	2753	20.76	20.4	19.92	20.91	19.71	21.13	21.29	19.53	21.88	20.36	20.5833	20.9	0.015739	0.037765	0.427153	0.200972	EFCAB14
ENSBTAG00000000097	bta-miR-2285ca	ENSBTAT00000000106	1278	1299	-16.39	x||||||||xx|x|x||:xxxxx	ENSBTAG00000000097	2248	2325	2042	2397	2114	2283	2442	2081	2753	20.76	20.4	19.92	20.91	19.71	21.13	21.29	19.53	21.88	20.36	20.5833	20.9	0.015739	0.037765	0.427153	0.200972	EFCAB14
ENSBTAG00000000097	miR-9277-z	ENSBTAT00000000106	1603	1622	-16.61	x|||||||xx:|||xxxxxx	ENSBTAG00000000097	2248	2325	2042	2397	2114	2283	2442	2081	2753	20.76	20.4	19.92	20.91	19.71	21.13	21.29	19.53	21.88	20.36	20.5833	20.9	0.015739	0.037765	0.427153	0.200972	EFCAB14
ENSBTAG00000000097	miR-1599-z	ENSBTAT00000000106	807	824	-17.03	x|||||||x||xxxxxxx	ENSBTAG00000000097	2248	2325	2042	2397	2114	2283	2442	2081	2753	20.76	20.4	19.92	20.91	19.71	21.13	21.29	19.53	21.88	20.36	20.5833	20.9	0.015739	0.037765	0.427153	0.200972	EFCAB14
ENSBTAG00000000097	miR-885-y	ENSBTAT00000000106	966	987	-17.92	x|||||||xxxxxxxxxxxxxx	ENSBTAG00000000097	2248	2325	2042	2397	2114	2283	2442	2081	2753	20.76	20.4	19.92	20.91	19.71	21.13	21.29	19.53	21.88	20.36	20.5833	20.9	0.015739	0.037765	0.427153	0.200972	EFCAB14
ENSBTAG00000000097	miR-9226-x	ENSBTAT00000000106	651	669	-15	x||||||||xxxxxxxxxx	ENSBTAG00000000097	2248	2325	2042	2397	2114	2283	2442	2081	2753	20.76	20.4	19.92	20.91	19.71	21.13	21.29	19.53	21.88	20.36	20.5833	20.9	0.015739	0.037765	0.427153	0.200972	EFCAB14
ENSBTAG00000000097	miR-7-y	ENSBTAT00000000106	686	709	-10.75	x|||||||xx|x||x|||xxxxxx	ENSBTAG00000000097	2248	2325	2042	2397	2114	2283	2442	2081	2753	20.76	20.4	19.92	20.91	19.71	21.13	21.29	19.53	21.88	20.36	20.5833	20.9	0.015739	0.037765	0.427153	0.200972	EFCAB14
ENSBTAG00000000097	miR-491-y	ENSBTAT00000000106	766	788	-12.61	x|||||||x|x|xx||||xxxxx	ENSBTAG00000000097	2248	2325	2042	2397	2114	2283	2442	2081	2753	20.76	20.4	19.92	20.91	19.71	21.13	21.29	19.53	21.88	20.36	20.5833	20.9	0.015739	0.037765	0.427153	0.200972	EFCAB14
ENSBTAG00000000097	miR-9226-z	ENSBTAT00000000106	651	669	-15	x||||||||xxxxxxxxxx	ENSBTAG00000000097	2248	2325	2042	2397	2114	2283	2442	2081	2753	20.76	20.4	19.92	20.91	19.71	21.13	21.29	19.53	21.88	20.36	20.5833	20.9	0.015739	0.037765	0.427153	0.200972	EFCAB14
ENSBTAG00000000097	miR-139-y	ENSBTAT00000000106	564	587	-17.67	x|||||||x||x|x|x|:|xxxxx	ENSBTAG00000000097	2248	2325	2042	2397	2114	2283	2442	2081	2753	20.76	20.4	19.92	20.91	19.71	21.13	21.29	19.53	21.88	20.36	20.5833	20.9	0.015739	0.037765	0.427153	0.200972	EFCAB14
ENSBTAG00000000097	novel-m0008-5p	ENSBTAT00000000106	1306	1328	-16.3	x|||||||xx||xx|x||:x|xxxx	ENSBTAG00000000097	2248	2325	2042	2397	2114	2283	2442	2081	2753	20.76	20.4	19.92	20.91	19.71	21.13	21.29	19.53	21.88	20.36	20.5833	20.9	0.015739	0.037765	0.427153	0.200972	EFCAB14
ENSBTAG00000000097	novel-m0009-3p	ENSBTAT00000000106	980	1004	-21.7	x|||||||x||xx|x||xx||:||xx	ENSBTAG00000000097	2248	2325	2042	2397	2114	2283	2442	2081	2753	20.76	20.4	19.92	20.91	19.71	21.13	21.29	19.53	21.88	20.36	20.5833	20.9	0.015739	0.037765	0.427153	0.200972	EFCAB14
ENSBTAG00000000097	novel-m0113-3p	ENSBTAT00000000106	876	897	-14.8	x|||||||xxxxxxxxxxxxxx	ENSBTAG00000000097	2248	2325	2042	2397	2114	2283	2442	2081	2753	20.76	20.4	19.92	20.91	19.71	21.13	21.29	19.53	21.88	20.36	20.5833	20.9	0.015739	0.037765	0.427153	0.200972	EFCAB14
ENSBTAG00000000097	novel-m0167-5p	ENSBTAT00000000106	801	822	-16.52	x|||||||:|xxxxxxxxxxxx	ENSBTAG00000000097	2248	2325	2042	2397	2114	2283	2442	2081	2753	20.76	20.4	19.92	20.91	19.71	21.13	21.29	19.53	21.88	20.36	20.5833	20.9	0.015739	0.037765	0.427153	0.200972	EFCAB14
ENSBTAG00000000098	bta-miR-30b-3p	ENSBTAT00000000107	255	274	-19.21	x|||||||x||xx:x::||xx	ENSBTAG00000000098	1084	1081	1100	1112	1076	1119	1440	1262	1613	8.33	7.9	8.93	8.07	8.35	8.62	10.45	9.86	10.67	8.38667	8.34667	10.3267	-0.0069	0.300205	0.779545	1.86e-06	SETDB1
ENSBTAG00000000098	bta-miR-7	ENSBTAT00000000107	39	61	-17.37	x|||||||:x|||xx|::||xxxxx	ENSBTAG00000000098	1084	1081	1100	1112	1076	1119	1440	1262	1613	8.33	7.9	8.93	8.07	8.35	8.62	10.45	9.86	10.67	8.38667	8.34667	10.3267	-0.0069	0.300205	0.779545	1.86e-06	SETDB1
ENSBTAG00000000098	bta-miR-196a	ENSBTAT00000000107	558	580	-17.91	x|||||||x|||x|xx||::xxx	ENSBTAG00000000098	1084	1081	1100	1112	1076	1119	1440	1262	1613	8.33	7.9	8.93	8.07	8.35	8.62	10.45	9.86	10.67	8.38667	8.34667	10.3267	-0.0069	0.300205	0.779545	1.86e-06	SETDB1
ENSBTAG00000000098	bta-miR-196b	ENSBTAT00000000107	557	580	-19.7	x|||||||x|||||xx||::xxxx	ENSBTAG00000000098	1084	1081	1100	1112	1076	1119	1440	1262	1613	8.33	7.9	8.93	8.07	8.35	8.62	10.45	9.86	10.67	8.38667	8.34667	10.3267	-0.0069	0.300205	0.779545	1.86e-06	SETDB1
ENSBTAG00000000098	bta-miR-28	ENSBTAT00000000107	93	114	-11.81	x|||||||xxxxxxxxxxxxxx	ENSBTAG00000000098	1084	1081	1100	1112	1076	1119	1440	1262	1613	8.33	7.9	8.93	8.07	8.35	8.62	10.45	9.86	10.67	8.38667	8.34667	10.3267	-0.0069	0.300205	0.779545	1.86e-06	SETDB1
ENSBTAG00000000098	bta-miR-1291	ENSBTAT00000000107	155	179	-30.27	x|||||||x|||xx||xx|:|||xx	ENSBTAG00000000098	1084	1081	1100	1112	1076	1119	1440	1262	1613	8.33	7.9	8.93	8.07	8.35	8.62	10.45	9.86	10.67	8.38667	8.34667	10.3267	-0.0069	0.300205	0.779545	1.86e-06	SETDB1
ENSBTAG00000000098	bta-miR-2370-5p	ENSBTAT00000000107	437	458	-11.3	x|||||||xxxxxxxxxxxxxx	ENSBTAG00000000098	1084	1081	1100	1112	1076	1119	1440	1262	1613	8.33	7.9	8.93	8.07	8.35	8.62	10.45	9.86	10.67	8.38667	8.34667	10.3267	-0.0069	0.300205	0.779545	1.86e-06	SETDB1
ENSBTAG00000000098	bta-miR-2431-3p	ENSBTAT00000000107	111	133	-13.74	x|||||||x||xx||xxxxxxxx	ENSBTAG00000000098	1084	1081	1100	1112	1076	1119	1440	1262	1613	8.33	7.9	8.93	8.07	8.35	8.62	10.45	9.86	10.67	8.38667	8.34667	10.3267	-0.0069	0.300205	0.779545	1.86e-06	SETDB1
ENSBTAG00000000098	bta-miR-2450a	ENSBTAT00000000107	16	38	-18.73	x|||||||xx|||:|xxxxxxxx	ENSBTAG00000000098	1084	1081	1100	1112	1076	1119	1440	1262	1613	8.33	7.9	8.93	8.07	8.35	8.62	10.45	9.86	10.67	8.38667	8.34667	10.3267	-0.0069	0.300205	0.779545	1.86e-06	SETDB1
ENSBTAG00000000098	bta-miR-1260b	ENSBTAT00000000107	192	212	-19.41	x|||||||x|xxx||||x|xx	ENSBTAG00000000098	1084	1081	1100	1112	1076	1119	1440	1262	1613	8.33	7.9	8.93	8.07	8.35	8.62	10.45	9.86	10.67	8.38667	8.34667	10.3267	-0.0069	0.300205	0.779545	1.86e-06	SETDB1
ENSBTAG00000000098	bta-miR-6119-3p	ENSBTAT00000000107	381	404	-10.04	x|||||||:xx|:|||x|x|xxxx	ENSBTAG00000000098	1084	1081	1100	1112	1076	1119	1440	1262	1613	8.33	7.9	8.93	8.07	8.35	8.62	10.45	9.86	10.67	8.38667	8.34667	10.3267	-0.0069	0.300205	0.779545	1.86e-06	SETDB1
ENSBTAG00000000098	miR-423-x	ENSBTAT00000000107	159	183	-18.77	x|||||||xxxxxxxxxxxxxxxxx	ENSBTAG00000000098	1084	1081	1100	1112	1076	1119	1440	1262	1613	8.33	7.9	8.93	8.07	8.35	8.62	10.45	9.86	10.67	8.38667	8.34667	10.3267	-0.0069	0.300205	0.779545	1.86e-06	SETDB1
ENSBTAG00000000098	miR-33-y	ENSBTAT00000000107	183	202	-31.18	x||||||||:|x||x||||xx	ENSBTAG00000000098	1084	1081	1100	1112	1076	1119	1440	1262	1613	8.33	7.9	8.93	8.07	8.35	8.62	10.45	9.86	10.67	8.38667	8.34667	10.3267	-0.0069	0.300205	0.779545	1.86e-06	SETDB1
ENSBTAG00000000098	miR-1260-z	ENSBTAT00000000107	191	212	-20.37	x|||||||x|xxx||||x|xxx	ENSBTAG00000000098	1084	1081	1100	1112	1076	1119	1440	1262	1613	8.33	7.9	8.93	8.07	8.35	8.62	10.45	9.86	10.67	8.38667	8.34667	10.3267	-0.0069	0.300205	0.779545	1.86e-06	SETDB1
ENSBTAG00000000098	miR-11987-z	ENSBTAT00000000107	26	45	-12.71	x|||||||xxx::||xxxxx	ENSBTAG00000000098	1084	1081	1100	1112	1076	1119	1440	1262	1613	8.33	7.9	8.93	8.07	8.35	8.62	10.45	9.86	10.67	8.38667	8.34667	10.3267	-0.0069	0.300205	0.779545	1.86e-06	SETDB1
ENSBTAG00000000098	miR-449-y	ENSBTAT00000000107	242	263	-13.33	x|||||||xxx|xx|||xxxxx	ENSBTAG00000000098	1084	1081	1100	1112	1076	1119	1440	1262	1613	8.33	7.9	8.93	8.07	8.35	8.62	10.45	9.86	10.67	8.38667	8.34667	10.3267	-0.0069	0.300205	0.779545	1.86e-06	SETDB1
ENSBTAG00000000098	miR-28-x	ENSBTAT00000000107	91	114	-13.31	x|||||||xxxxxxxxxxxxxxxx	ENSBTAG00000000098	1084	1081	1100	1112	1076	1119	1440	1262	1613	8.33	7.9	8.93	8.07	8.35	8.62	10.45	9.86	10.67	8.38667	8.34667	10.3267	-0.0069	0.300205	0.779545	1.86e-06	SETDB1
ENSBTAG00000000098	miR-2431-y	ENSBTAT00000000107	110	133	-14.7	x|||||||x||xx||xxxxxxxxx	ENSBTAG00000000098	1084	1081	1100	1112	1076	1119	1440	1262	1613	8.33	7.9	8.93	8.07	8.35	8.62	10.45	9.86	10.67	8.38667	8.34667	10.3267	-0.0069	0.300205	0.779545	1.86e-06	SETDB1
ENSBTAG00000000098	miR-2382-x	ENSBTAT00000000107	80	107	-25.05	x|||||||:x||:|xxxx|||:||xxxx	ENSBTAG00000000098	1084	1081	1100	1112	1076	1119	1440	1262	1613	8.33	7.9	8.93	8.07	8.35	8.62	10.45	9.86	10.67	8.38667	8.34667	10.3267	-0.0069	0.300205	0.779545	1.86e-06	SETDB1
ENSBTAG00000000098	novel-m0053-5p	ENSBTAT00000000107	133	155	-27.59	x||||||||x||:||||x|:xxx	ENSBTAG00000000098	1084	1081	1100	1112	1076	1119	1440	1262	1613	8.33	7.9	8.93	8.07	8.35	8.62	10.45	9.86	10.67	8.38667	8.34667	10.3267	-0.0069	0.300205	0.779545	1.86e-06	SETDB1
ENSBTAG00000000098	novel-m0167-5p	ENSBTAT00000000107	438	459	-13.79	x|||||||:xxxxxxxxxxxxx	ENSBTAG00000000098	1084	1081	1100	1112	1076	1119	1440	1262	1613	8.33	7.9	8.93	8.07	8.35	8.62	10.45	9.86	10.67	8.38667	8.34667	10.3267	-0.0069	0.300205	0.779545	1.86e-06	SETDB1
ENSBTAG00000000098	novel-m0267-3p	ENSBTAT00000000107	612	632	-11.42	x|||||||xxxxxxxxxxxxx	ENSBTAG00000000098	1084	1081	1100	1112	1076	1119	1440	1262	1613	8.33	7.9	8.93	8.07	8.35	8.62	10.45	9.86	10.67	8.38667	8.34667	10.3267	-0.0069	0.300205	0.779545	1.86e-06	SETDB1
ENSBTAG00000000099	bta-miR-10a	ENSBTAT00000000109	51	73	-11.13	x|||||||x|xxxxxxxxxxxxx	ENSBTAG00000000099	14422	15404	13385	14403	13815	14467	10492	9148	11050	254.41	258.46	249.28	239.68	245.9	255.54	174.82	164.02	167.8	254.05	247.04	168.88	-0.04037	-0.58911	0.690563	1.07e-34	CERS2
ENSBTAG00000000099	bta-let-7d	ENSBTAT00000000109	526	551	-19.2	x|||||||xx||xx|||::|x|xxxx	ENSBTAG00000000099	14422	15404	13385	14403	13815	14467	10492	9148	11050	254.41	258.46	249.28	239.68	245.9	255.54	174.82	164.02	167.8	254.05	247.04	168.88	-0.04037	-0.58911	0.690563	1.07e-34	CERS2
ENSBTAG00000000099	bta-let-7g	ENSBTAT00000000109	530	551	-13.4	x|||||||x|xxxxxxxxxxxx	ENSBTAG00000000099	14422	15404	13385	14403	13815	14467	10492	9148	11050	254.41	258.46	249.28	239.68	245.9	255.54	174.82	164.02	167.8	254.05	247.04	168.88	-0.04037	-0.58911	0.690563	1.07e-34	CERS2
ENSBTAG00000000099	bta-miR-10b	ENSBTAT00000000109	51	73	-11.13	x|||||||x|xxxxxxxxxxxxx	ENSBTAG00000000099	14422	15404	13385	14403	13815	14467	10492	9148	11050	254.41	258.46	249.28	239.68	245.9	255.54	174.82	164.02	167.8	254.05	247.04	168.88	-0.04037	-0.58911	0.690563	1.07e-34	CERS2
ENSBTAG00000000099	bta-let-7a-5p	ENSBTAT00000000109	526	551	-15.86	x|||||||xx||xx|||:::x|xxxx	ENSBTAG00000000099	14422	15404	13385	14403	13815	14467	10492	9148	11050	254.41	258.46	249.28	239.68	245.9	255.54	174.82	164.02	167.8	254.05	247.04	168.88	-0.04037	-0.58911	0.690563	1.07e-34	CERS2
ENSBTAG00000000099	bta-let-7b	ENSBTAT00000000109	526	551	-22.8	x|||||||xx||xx|||:::|||xxx	ENSBTAG00000000099	14422	15404	13385	14403	13815	14467	10492	9148	11050	254.41	258.46	249.28	239.68	245.9	255.54	174.82	164.02	167.8	254.05	247.04	168.88	-0.04037	-0.58911	0.690563	1.07e-34	CERS2
ENSBTAG00000000099	bta-let-7e	ENSBTAT00000000109	531	551	-18.5	x|||||||||xxxxxxxxxxx	ENSBTAG00000000099	14422	15404	13385	14403	13815	14467	10492	9148	11050	254.41	258.46	249.28	239.68	245.9	255.54	174.82	164.02	167.8	254.05	247.04	168.88	-0.04037	-0.58911	0.690563	1.07e-34	CERS2
ENSBTAG00000000099	bta-miR-2332	ENSBTAT00000000109	140	166	-18.12	x|||||||x||:xx||x||x||||xxx	ENSBTAG00000000099	14422	15404	13385	14403	13815	14467	10492	9148	11050	254.41	258.46	249.28	239.68	245.9	255.54	174.82	164.02	167.8	254.05	247.04	168.88	-0.04037	-0.58911	0.690563	1.07e-34	CERS2
ENSBTAG00000000099	bta-miR-2370-5p	ENSBTAT00000000109	470	494	-18.91	x|||||||xxx|:|||||::|:|xx	ENSBTAG00000000099	14422	15404	13385	14403	13815	14467	10492	9148	11050	254.41	258.46	249.28	239.68	245.9	255.54	174.82	164.02	167.8	254.05	247.04	168.88	-0.04037	-0.58911	0.690563	1.07e-34	CERS2
ENSBTAG00000000099	bta-miR-2431-3p	ENSBTAT00000000109	277	299	-26.2	x||||||||::x||x:||xxxxx	ENSBTAG00000000099	14422	15404	13385	14403	13815	14467	10492	9148	11050	254.41	258.46	249.28	239.68	245.9	255.54	174.82	164.02	167.8	254.05	247.04	168.88	-0.04037	-0.58911	0.690563	1.07e-34	CERS2
ENSBTAG00000000099	bta-miR-149-5p	ENSBTAT00000000109	352	373	-16.24	x|||||||x|x|xxx|||xxxxx	ENSBTAG00000000099	14422	15404	13385	14403	13815	14467	10492	9148	11050	254.41	258.46	249.28	239.68	245.9	255.54	174.82	164.02	167.8	254.05	247.04	168.88	-0.04037	-0.58911	0.690563	1.07e-34	CERS2
ENSBTAG00000000099	bta-miR-4286	ENSBTAT00000000109	549	566	-18.68	x|||||||xx|x||:|xx	ENSBTAG00000000099	14422	15404	13385	14403	13815	14467	10492	9148	11050	254.41	258.46	249.28	239.68	245.9	255.54	174.82	164.02	167.8	254.05	247.04	168.88	-0.04037	-0.58911	0.690563	1.07e-34	CERS2
ENSBTAG00000000099	bta-miR-11992	ENSBTAT00000000109	652	675	-19.15	x|||||||:|xxxxxxxxxxxxxx	ENSBTAG00000000099	14422	15404	13385	14403	13815	14467	10492	9148	11050	254.41	258.46	249.28	239.68	245.9	255.54	174.82	164.02	167.8	254.05	247.04	168.88	-0.04037	-0.58911	0.690563	1.07e-34	CERS2
ENSBTAG00000000099	let-7-x	ENSBTAT00000000109	524	551	-22.8	x|||||||xx||xx|||:::|||xxxxx	ENSBTAG00000000099	14422	15404	13385	14403	13815	14467	10492	9148	11050	254.41	258.46	249.28	239.68	245.9	255.54	174.82	164.02	167.8	254.05	247.04	168.88	-0.04037	-0.58911	0.690563	1.07e-34	CERS2
ENSBTAG00000000099	miR-101-y	ENSBTAT00000000109	790	812	-19.04	x|||||||xx|x||x|xx|||||xx	ENSBTAG00000000099	14422	15404	13385	14403	13815	14467	10492	9148	11050	254.41	258.46	249.28	239.68	245.9	255.54	174.82	164.02	167.8	254.05	247.04	168.88	-0.04037	-0.58911	0.690563	1.07e-34	CERS2
ENSBTAG00000000099	miR-222-x	ENSBTAT00000000109	244	264	-10.93	x|||||||xx||x::|:x|xx	ENSBTAG00000000099	14422	15404	13385	14403	13815	14467	10492	9148	11050	254.41	258.46	249.28	239.68	245.9	255.54	174.82	164.02	167.8	254.05	247.04	168.88	-0.04037	-0.58911	0.690563	1.07e-34	CERS2
ENSBTAG00000000099	let-7-z	ENSBTAT00000000109	523	551	-22.8	x|||||||xx||xx|||:::|||xxxxxx	ENSBTAG00000000099	14422	15404	13385	14403	13815	14467	10492	9148	11050	254.41	258.46	249.28	239.68	245.9	255.54	174.82	164.02	167.8	254.05	247.04	168.88	-0.04037	-0.58911	0.690563	1.07e-34	CERS2
ENSBTAG00000000099	miR-423-x	ENSBTAT00000000109	3	26	-26.97	x|||||||||xx||x||x|x|xxxx	ENSBTAG00000000099	14422	15404	13385	14403	13815	14467	10492	9148	11050	254.41	258.46	249.28	239.68	245.9	255.54	174.82	164.02	167.8	254.05	247.04	168.88	-0.04037	-0.58911	0.690563	1.07e-34	CERS2
ENSBTAG00000000099	miR-11987-z	ENSBTAT00000000109	261	281	-10.09	x|||||||xx|||xxxxxxxx	ENSBTAG00000000099	14422	15404	13385	14403	13815	14467	10492	9148	11050	254.41	258.46	249.28	239.68	245.9	255.54	174.82	164.02	167.8	254.05	247.04	168.88	-0.04037	-0.58911	0.690563	1.07e-34	CERS2
ENSBTAG00000000099	miR-10-z	ENSBTAT00000000109	49	73	-12.92	x|||||||x|xxxxxxxxxxxxxxx	ENSBTAG00000000099	14422	15404	13385	14403	13815	14467	10492	9148	11050	254.41	258.46	249.28	239.68	245.9	255.54	174.82	164.02	167.8	254.05	247.04	168.88	-0.04037	-0.58911	0.690563	1.07e-34	CERS2
ENSBTAG00000000099	miR-760-y	ENSBTAT00000000109	351	371	-29.34	x||||||||:xx|x::||||xx	ENSBTAG00000000099	14422	15404	13385	14403	13815	14467	10492	9148	11050	254.41	258.46	249.28	239.68	245.9	255.54	174.82	164.02	167.8	254.05	247.04	168.88	-0.04037	-0.58911	0.690563	1.07e-34	CERS2
ENSBTAG00000000099	miR-9851-x	ENSBTAT00000000109	594	614	-21.67	x||||||||x|xx:||::||xx	ENSBTAG00000000099	14422	15404	13385	14403	13815	14467	10492	9148	11050	254.41	258.46	249.28	239.68	245.9	255.54	174.82	164.02	167.8	254.05	247.04	168.88	-0.04037	-0.58911	0.690563	1.07e-34	CERS2
ENSBTAG00000000099	miR-2431-y	ENSBTAT00000000109	276	299	-25.65	x||||||||::x||x:||xxxxxx	ENSBTAG00000000099	14422	15404	13385	14403	13815	14467	10492	9148	11050	254.41	258.46	249.28	239.68	245.9	255.54	174.82	164.02	167.8	254.05	247.04	168.88	-0.04037	-0.58911	0.690563	1.07e-34	CERS2
ENSBTAG00000000099	miR-2422-z	ENSBTAT00000000109	4	27	-23.34	x|||||||x|x|x|||x:|::x|xx	ENSBTAG00000000099	14422	15404	13385	14403	13815	14467	10492	9148	11050	254.41	258.46	249.28	239.68	245.9	255.54	174.82	164.02	167.8	254.05	247.04	168.88	-0.04037	-0.58911	0.690563	1.07e-34	CERS2
ENSBTAG00000000099	novel-m0042-3p	ENSBTAT00000000109	614	632	-16.98	x||||||||x:::x|xxxx	ENSBTAG00000000099	14422	15404	13385	14403	13815	14467	10492	9148	11050	254.41	258.46	249.28	239.68	245.9	255.54	174.82	164.02	167.8	254.05	247.04	168.88	-0.04037	-0.58911	0.690563	1.07e-34	CERS2
ENSBTAG00000000099	novel-m0023-3p	ENSBTAT00000000109	721	743	-13.94	x|||||||::xxx|xx||||xxx	ENSBTAG00000000099	14422	15404	13385	14403	13815	14467	10492	9148	11050	254.41	258.46	249.28	239.68	245.9	255.54	174.82	164.02	167.8	254.05	247.04	168.88	-0.04037	-0.58911	0.690563	1.07e-34	CERS2
ENSBTAG00000000099	novel-m0038-5p	ENSBTAT00000000109	611	635	-26.05	x|||||||xx|||x:|x|x|:|xxxx	ENSBTAG00000000099	14422	15404	13385	14403	13815	14467	10492	9148	11050	254.41	258.46	249.28	239.68	245.9	255.54	174.82	164.02	167.8	254.05	247.04	168.88	-0.04037	-0.58911	0.690563	1.07e-34	CERS2
ENSBTAG00000000099	novel-m0052-5p	ENSBTAT00000000109	5	25	-17.91	x|||||||x|xx||xxxxxxx	ENSBTAG00000000099	14422	15404	13385	14403	13815	14467	10492	9148	11050	254.41	258.46	249.28	239.68	245.9	255.54	174.82	164.02	167.8	254.05	247.04	168.88	-0.04037	-0.58911	0.690563	1.07e-34	CERS2
ENSBTAG00000000105	bta-miR-320a	ENSBTAT00000000114	2138	2161	-18	x|||||||:xx:||x||||xxxxx	ENSBTAG00000000105	1127	1255	1088	1293	1180	1223	1101	1351	1172	12.52	13.24	12.76	14.95	14.07	13.61	12.9	15.24	12.52	12.84	14.21	13.5533	0.146261	0.078003	0.133745	0.875925	RIT1
ENSBTAG00000000105	bta-miR-106a	ENSBTAT00000000114	1722	1743	-10.88	x||||||||xxx|x|x||xxxx	ENSBTAG00000000105	1127	1255	1088	1293	1180	1223	1101	1351	1172	12.52	13.24	12.76	14.95	14.07	13.61	12.9	15.24	12.52	12.84	14.21	13.5533	0.146261	0.078003	0.133745	0.875925	RIT1
ENSBTAG00000000105	bta-miR-30e-5p	ENSBTAT00000000114	2321	2344	-11.06	x||||||||xxxxxxxxxxxxxxx	ENSBTAG00000000105	1127	1255	1088	1293	1180	1223	1101	1351	1172	12.52	13.24	12.76	14.95	14.07	13.61	12.9	15.24	12.52	12.84	14.21	13.5533	0.146261	0.078003	0.133745	0.875925	RIT1
ENSBTAG00000000105	bta-miR-17-3p	ENSBTAT00000000114	20	39	-15.43	x|||||||xxxxxxxxxxxx	ENSBTAG00000000105	1127	1255	1088	1293	1180	1223	1101	1351	1172	12.52	13.24	12.76	14.95	14.07	13.61	12.9	15.24	12.52	12.84	14.21	13.5533	0.146261	0.078003	0.133745	0.875925	RIT1
ENSBTAG00000000105	bta-miR-192	ENSBTAT00000000114	2079	2100	-20.44	x|||||||:xx|||x|||x||xx	ENSBTAG00000000105	1127	1255	1088	1293	1180	1223	1101	1351	1172	12.52	13.24	12.76	14.95	14.07	13.61	12.9	15.24	12.52	12.84	14.21	13.5533	0.146261	0.078003	0.133745	0.875925	RIT1
ENSBTAG00000000105	bta-miR-200a	ENSBTAT00000000114	707	729	-18.33	x||||||||xx|:|||x||xxxx	ENSBTAG00000000105	1127	1255	1088	1293	1180	1223	1101	1351	1172	12.52	13.24	12.76	14.95	14.07	13.61	12.9	15.24	12.52	12.84	14.21	13.5533	0.146261	0.078003	0.133745	0.875925	RIT1
ENSBTAG00000000105	bta-miR-29b	ENSBTAT00000000114	2049	2069	-17.46	x||||||||xx|||xxx|:|xxx	ENSBTAG00000000105	1127	1255	1088	1293	1180	1223	1101	1351	1172	12.52	13.24	12.76	14.95	14.07	13.61	12.9	15.24	12.52	12.84	14.21	13.5533	0.146261	0.078003	0.133745	0.875925	RIT1
ENSBTAG00000000105	bta-miR-24-3p	ENSBTAT00000000114	1192	1213	-15.91	x|||||||x:x|:xxxxxxxxx	ENSBTAG00000000105	1127	1255	1088	1293	1180	1223	1101	1351	1172	12.52	13.24	12.76	14.95	14.07	13.61	12.9	15.24	12.52	12.84	14.21	13.5533	0.146261	0.078003	0.133745	0.875925	RIT1
ENSBTAG00000000105	bta-miR-30a-5p	ENSBTAT00000000114	2321	2344	-13.15	x||||||||xxxxxxxxxxxxxxx	ENSBTAG00000000105	1127	1255	1088	1293	1180	1223	1101	1351	1172	12.52	13.24	12.76	14.95	14.07	13.61	12.9	15.24	12.52	12.84	14.21	13.5533	0.146261	0.078003	0.133745	0.875925	RIT1
ENSBTAG00000000105	bta-miR-30f	ENSBTAT00000000114	2321	2344	-10.51	x|||||||xxx|xxx|:||xxxxx	ENSBTAG00000000105	1127	1255	1088	1293	1180	1223	1101	1351	1172	12.52	13.24	12.76	14.95	14.07	13.61	12.9	15.24	12.52	12.84	14.21	13.5533	0.146261	0.078003	0.133745	0.875925	RIT1
ENSBTAG00000000105	bta-miR-486	ENSBTAT00000000114	838	859	-14.85	x|||||||x:x||xxxxxxxxx	ENSBTAG00000000105	1127	1255	1088	1293	1180	1223	1101	1351	1172	12.52	13.24	12.76	14.95	14.07	13.61	12.9	15.24	12.52	12.84	14.21	13.5533	0.146261	0.078003	0.133745	0.875925	RIT1
ENSBTAG00000000105	bta-miR-92b	ENSBTAT00000000114	1757	1777	-11.17	x||||||||x||x|xx:x||xx	ENSBTAG00000000105	1127	1255	1088	1293	1180	1223	1101	1351	1172	12.52	13.24	12.76	14.95	14.07	13.61	12.9	15.24	12.52	12.84	14.21	13.5533	0.146261	0.078003	0.133745	0.875925	RIT1
ENSBTAG00000000105	bta-miR-2355-3p	ENSBTAT00000000114	1695	1717	-13.54	x|||||||x||x|x|x||x:|:xx	ENSBTAG00000000105	1127	1255	1088	1293	1180	1223	1101	1351	1172	12.52	13.24	12.76	14.95	14.07	13.61	12.9	15.24	12.52	12.84	14.21	13.5533	0.146261	0.078003	0.133745	0.875925	RIT1
ENSBTAG00000000105	bta-miR-2370-5p	ENSBTAT00000000114	851	873	-13.19	x|||||||x:|x||:::x||xxx	ENSBTAG00000000105	1127	1255	1088	1293	1180	1223	1101	1351	1172	12.52	13.24	12.76	14.95	14.07	13.61	12.9	15.24	12.52	12.84	14.21	13.5533	0.146261	0.078003	0.133745	0.875925	RIT1
ENSBTAG00000000105	bta-miR-2375	ENSBTAT00000000114	652	673	-21.84	x|||||||xxxx|x||||x:|xx	ENSBTAG00000000105	1127	1255	1088	1293	1180	1223	1101	1351	1172	12.52	13.24	12.76	14.95	14.07	13.61	12.9	15.24	12.52	12.84	14.21	13.5533	0.146261	0.078003	0.133745	0.875925	RIT1
ENSBTAG00000000105	bta-miR-2478	ENSBTAT00000000114	822	841	-11.32	x|||||||xxxxxxxxxxxx	ENSBTAG00000000105	1127	1255	1088	1293	1180	1223	1101	1351	1172	12.52	13.24	12.76	14.95	14.07	13.61	12.9	15.24	12.52	12.84	14.21	13.5533	0.146261	0.078003	0.133745	0.875925	RIT1
ENSBTAG00000000105	bta-miR-378c	ENSBTAT00000000114	37	60	-14.87	x|||||||xxx:x||x|x||x|xx	ENSBTAG00000000105	1127	1255	1088	1293	1180	1223	1101	1351	1172	12.52	13.24	12.76	14.95	14.07	13.61	12.9	15.24	12.52	12.84	14.21	13.5533	0.146261	0.078003	0.133745	0.875925	RIT1
ENSBTAG00000000105	bta-miR-11991	ENSBTAT00000000114	598	617	-15.18	x|||||||x|||:|:x:|xxx	ENSBTAG00000000105	1127	1255	1088	1293	1180	1223	1101	1351	1172	12.52	13.24	12.76	14.95	14.07	13.61	12.9	15.24	12.52	12.84	14.21	13.5533	0.146261	0.078003	0.133745	0.875925	RIT1
ENSBTAG00000000105	miR-222-y	ENSBTAT00000000114	1379	1400	-13.64	x|||||||x|:x||xx|:|xxxxx	ENSBTAG00000000105	1127	1255	1088	1293	1180	1223	1101	1351	1172	12.52	13.24	12.76	14.95	14.07	13.61	12.9	15.24	12.52	12.84	14.21	13.5533	0.146261	0.078003	0.133745	0.875925	RIT1
ENSBTAG00000000105	miR-92-y	ENSBTAT00000000114	1755	1777	-13.01	x||||||||x||x|xx:x||xxxx	ENSBTAG00000000105	1127	1255	1088	1293	1180	1223	1101	1351	1172	12.52	13.24	12.76	14.95	14.07	13.61	12.9	15.24	12.52	12.84	14.21	13.5533	0.146261	0.078003	0.133745	0.875925	RIT1
ENSBTAG00000000105	miR-9-z	ENSBTAT00000000114	1279	1299	-11.77	x|||||||x|||xxxxxxxxxx	ENSBTAG00000000105	1127	1255	1088	1293	1180	1223	1101	1351	1172	12.52	13.24	12.76	14.95	14.07	13.61	12.9	15.24	12.52	12.84	14.21	13.5533	0.146261	0.078003	0.133745	0.875925	RIT1
ENSBTAG00000000105	miR-221-y	ENSBTAT00000000114	1377	1400	-15.41	x||||||||:x||xx|:|x::||xx	ENSBTAG00000000105	1127	1255	1088	1293	1180	1223	1101	1351	1172	12.52	13.24	12.76	14.95	14.07	13.61	12.9	15.24	12.52	12.84	14.21	13.5533	0.146261	0.078003	0.133745	0.875925	RIT1
ENSBTAG00000000105	miR-92-z	ENSBTAT00000000114	1754	1777	-14.86	x||||||||x||x|xx:x||xxxxx	ENSBTAG00000000105	1127	1255	1088	1293	1180	1223	1101	1351	1172	12.52	13.24	12.76	14.95	14.07	13.61	12.9	15.24	12.52	12.84	14.21	13.5533	0.146261	0.078003	0.133745	0.875925	RIT1
ENSBTAG00000000105	miR-320-y	ENSBTAT00000000114	2136	2161	-18	x|||||||:xx:||x||||xxxxxxx	ENSBTAG00000000105	1127	1255	1088	1293	1180	1223	1101	1351	1172	12.52	13.24	12.76	14.95	14.07	13.61	12.9	15.24	12.52	12.84	14.21	13.5533	0.146261	0.078003	0.133745	0.875925	RIT1
ENSBTAG00000000105	miR-574-y	ENSBTAT00000000114	59	80	-16.94	x|||||||:xx|xx||xxxxxx	ENSBTAG00000000105	1127	1255	1088	1293	1180	1223	1101	1351	1172	12.52	13.24	12.76	14.95	14.07	13.61	12.9	15.24	12.52	12.84	14.21	13.5533	0.146261	0.078003	0.133745	0.875925	RIT1
ENSBTAG00000000105	miR-378-z	ENSBTAT00000000114	37	60	-18.8	x|||||||x|xxx|x|xx|:|||xx	ENSBTAG00000000105	1127	1255	1088	1293	1180	1223	1101	1351	1172	12.52	13.24	12.76	14.95	14.07	13.61	12.9	15.24	12.52	12.84	14.21	13.5533	0.146261	0.078003	0.133745	0.875925	RIT1
ENSBTAG00000000105	miR-30-x	ENSBTAT00000000114	2314	2344	-16.33	x||||||||xxxxx||:|xxx||:|xx||xx	ENSBTAG00000000105	1127	1255	1088	1293	1180	1223	1101	1351	1172	12.52	13.24	12.76	14.95	14.07	13.61	12.9	15.24	12.52	12.84	14.21	13.5533	0.146261	0.078003	0.133745	0.875925	RIT1
ENSBTAG00000000105	miR-21-z	ENSBTAT00000000114	2121	2145	-10.26	x|||||||x|:|x|x||x|xx|||:xx	ENSBTAG00000000105	1127	1255	1088	1293	1180	1223	1101	1351	1172	12.52	13.24	12.76	14.95	14.07	13.61	12.9	15.24	12.52	12.84	14.21	13.5533	0.146261	0.078003	0.133745	0.875925	RIT1
ENSBTAG00000000105	miR-320-z	ENSBTAT00000000114	2139	2161	-16.22	x|||||||:xx:||x||||xxxx	ENSBTAG00000000105	1127	1255	1088	1293	1180	1223	1101	1351	1172	12.52	13.24	12.76	14.95	14.07	13.61	12.9	15.24	12.52	12.84	14.21	13.5533	0.146261	0.078003	0.133745	0.875925	RIT1
ENSBTAG00000000105	miR-235-y	ENSBTAT00000000114	1756	1777	-11.47	x||||||||x||x|xx:x||xxx	ENSBTAG00000000105	1127	1255	1088	1293	1180	1223	1101	1351	1172	12.52	13.24	12.76	14.95	14.07	13.61	12.9	15.24	12.52	12.84	14.21	13.5533	0.146261	0.078003	0.133745	0.875925	RIT1
ENSBTAG00000000105	miR-330-z	ENSBTAT00000000114	899	922	-15.08	x|||||||xx||xxx|||:xxxxxx	ENSBTAG00000000105	1127	1255	1088	1293	1180	1223	1101	1351	1172	12.52	13.24	12.76	14.95	14.07	13.61	12.9	15.24	12.52	12.84	14.21	13.5533	0.146261	0.078003	0.133745	0.875925	RIT1
ENSBTAG00000000105	miR-192-x	ENSBTAT00000000114	2079	2100	-21.19	x|||||||:xx|||x|||x||xx	ENSBTAG00000000105	1127	1255	1088	1293	1180	1223	1101	1351	1172	12.52	13.24	12.76	14.95	14.07	13.61	12.9	15.24	12.52	12.84	14.21	13.5533	0.146261	0.078003	0.133745	0.875925	RIT1
ENSBTAG00000000105	miR-486-x	ENSBTAT00000000114	831	859	-25.63	x|||||||xx||x|xxx|||:x|||:|xx	ENSBTAG00000000105	1127	1255	1088	1293	1180	1223	1101	1351	1172	12.52	13.24	12.76	14.95	14.07	13.61	12.9	15.24	12.52	12.84	14.21	13.5533	0.146261	0.078003	0.133745	0.875925	RIT1
ENSBTAG00000000105	miR-11986-z	ENSBTAT00000000114	2003	2025	-13.84	x|||||||||x:x|:|xxxxxxx	ENSBTAG00000000105	1127	1255	1088	1293	1180	1223	1101	1351	1172	12.52	13.24	12.76	14.95	14.07	13.61	12.9	15.24	12.52	12.84	14.21	13.5533	0.146261	0.078003	0.133745	0.875925	RIT1
ENSBTAG00000000105	miR-25-z	ENSBTAT00000000114	1754	1777	-20.81	x||||||||x||x:xx:|||xxxxx	ENSBTAG00000000105	1127	1255	1088	1293	1180	1223	1101	1351	1172	12.52	13.24	12.76	14.95	14.07	13.61	12.9	15.24	12.52	12.84	14.21	13.5533	0.146261	0.078003	0.133745	0.875925	RIT1
ENSBTAG00000000105	miR-430-y	ENSBTAT00000000114	1717	1742	-16.14	x||||||||xxx||xx:||::|:|xx	ENSBTAG00000000105	1127	1255	1088	1293	1180	1223	1101	1351	1172	12.52	13.24	12.76	14.95	14.07	13.61	12.9	15.24	12.52	12.84	14.21	13.5533	0.146261	0.078003	0.133745	0.875925	RIT1
ENSBTAG00000000105	miR-2312-z	ENSBTAT00000000114	841	862	-12.02	x|||||||x|::||xxxxxxxx	ENSBTAG00000000105	1127	1255	1088	1293	1180	1223	1101	1351	1172	12.52	13.24	12.76	14.95	14.07	13.61	12.9	15.24	12.52	12.84	14.21	13.5533	0.146261	0.078003	0.133745	0.875925	RIT1
ENSBTAG00000000105	miR-2422-z	ENSBTAT00000000114	906	929	-20.58	x||||||||xx|x:x|:x|:||xx	ENSBTAG00000000105	1127	1255	1088	1293	1180	1223	1101	1351	1172	12.52	13.24	12.76	14.95	14.07	13.61	12.9	15.24	12.52	12.84	14.21	13.5533	0.146261	0.078003	0.133745	0.875925	RIT1
ENSBTAG00000000105	novel-m0023-3p	ENSBTAT00000000114	1807	1828	-13.74	x|||||||xxxxxxxxxxxxxx	ENSBTAG00000000105	1127	1255	1088	1293	1180	1223	1101	1351	1172	12.52	13.24	12.76	14.95	14.07	13.61	12.9	15.24	12.52	12.84	14.21	13.5533	0.146261	0.078003	0.133745	0.875925	RIT1
ENSBTAG00000000105	novel-m0089-5p	ENSBTAT00000000114	146	167	-14.33	x|||||||xx|x|x|:|:|xxxx	ENSBTAG00000000105	1127	1255	1088	1293	1180	1223	1101	1351	1172	12.52	13.24	12.76	14.95	14.07	13.61	12.9	15.24	12.52	12.84	14.21	13.5533	0.146261	0.078003	0.133745	0.875925	RIT1
ENSBTAG00000000105	novel-m0167-5p	ENSBTAT00000000114	905	926	-27.1	x||||||||||xx||x:||xxx	ENSBTAG00000000105	1127	1255	1088	1293	1180	1223	1101	1351	1172	12.52	13.24	12.76	14.95	14.07	13.61	12.9	15.24	12.52	12.84	14.21	13.5533	0.146261	0.078003	0.133745	0.875925	RIT1
ENSBTAG00000000105	novel-m0140-3p	ENSBTAT00000000114	1019	1040	-13.5	x|||||||x|xx::|||||xxx	ENSBTAG00000000105	1127	1255	1088	1293	1180	1223	1101	1351	1172	12.52	13.24	12.76	14.95	14.07	13.61	12.9	15.24	12.52	12.84	14.21	13.5533	0.146261	0.078003	0.133745	0.875925	RIT1
ENSBTAG00000000105	novel-m0174-3p	ENSBTAT00000000114	979	997	-22.74	x||||||||x|x||||x|||xx	ENSBTAG00000000105	1127	1255	1088	1293	1180	1223	1101	1351	1172	12.52	13.24	12.76	14.95	14.07	13.61	12.9	15.24	12.52	12.84	14.21	13.5533	0.146261	0.078003	0.133745	0.875925	RIT1
ENSBTAG00000000105	novel-m0326-5p	ENSBTAT00000000114	944	966	-12.17	x|||||||xx||xxxxxxxxxxx	ENSBTAG00000000105	1127	1255	1088	1293	1180	1223	1101	1351	1172	12.52	13.24	12.76	14.95	14.07	13.61	12.9	15.24	12.52	12.84	14.21	13.5533	0.146261	0.078003	0.133745	0.875925	RIT1
ENSBTAG00000000105	novel-m0327-3p	ENSBTAT00000000114	944	966	-12.17	x|||||||xx||xxxxxxxxxxx	ENSBTAG00000000105	1127	1255	1088	1293	1180	1223	1101	1351	1172	12.52	13.24	12.76	14.95	14.07	13.61	12.9	15.24	12.52	12.84	14.21	13.5533	0.146261	0.078003	0.133745	0.875925	RIT1
ENSBTAG00000000108	bta-miR-10a	ENSBTAT00000000119	555	580	-13.64	x|||||||x||x|xxx|:x||||xxx	ENSBTAG00000000108	1336	1474	1112	1348	1249	1200	975	1017	1099	16.19	16.98	14.22	15.42	15.27	14.56	11.16	12.53	11.45	15.7967	15.0833	11.7133	-0.06666	-0.43147	0.546426	2.06e-07	KHDC4
ENSBTAG00000000108	bta-miR-200c	ENSBTAT00000000119	741	763	-20.2	x|||||||xx:||x||x||||xx	ENSBTAG00000000108	1336	1474	1112	1348	1249	1200	975	1017	1099	16.19	16.98	14.22	15.42	15.27	14.56	11.16	12.53	11.45	15.7967	15.0833	11.7133	-0.06666	-0.43147	0.546426	2.06e-07	KHDC4
ENSBTAG00000000108	bta-miR-10b	ENSBTAT00000000119	555	580	-17.29	x|||||||x||||xxx|:x||||xxx	ENSBTAG00000000108	1336	1474	1112	1348	1249	1200	975	1017	1099	16.19	16.98	14.22	15.42	15.27	14.56	11.16	12.53	11.45	15.7967	15.0833	11.7133	-0.06666	-0.43147	0.546426	2.06e-07	KHDC4
ENSBTAG00000000108	bta-miR-143	ENSBTAT00000000119	766	787	-10.51	x|||||||x|x|x|x|xxxxxx	ENSBTAG00000000108	1336	1474	1112	1348	1249	1200	975	1017	1099	16.19	16.98	14.22	15.42	15.27	14.56	11.16	12.53	11.45	15.7967	15.0833	11.7133	-0.06666	-0.43147	0.546426	2.06e-07	KHDC4
ENSBTAG00000000108	bta-miR-182	ENSBTAT00000000119	1144	1168	-11.25	x|||||||x:xx||x||xxxxxxxx	ENSBTAG00000000108	1336	1474	1112	1348	1249	1200	975	1017	1099	16.19	16.98	14.22	15.42	15.27	14.56	11.16	12.53	11.45	15.7967	15.0833	11.7133	-0.06666	-0.43147	0.546426	2.06e-07	KHDC4
ENSBTAG00000000108	bta-miR-216b	ENSBTAT00000000119	287	308	-17.29	x|||||||||xxxxxxxxxxxx	ENSBTAG00000000108	1336	1474	1112	1348	1249	1200	975	1017	1099	16.19	16.98	14.22	15.42	15.27	14.56	11.16	12.53	11.45	15.7967	15.0833	11.7133	-0.06666	-0.43147	0.546426	2.06e-07	KHDC4
ENSBTAG00000000108	bta-miR-28	ENSBTAT00000000119	950	971	-13.64	x|||||||x|x|xxxxxxxxxx	ENSBTAG00000000108	1336	1474	1112	1348	1249	1200	975	1017	1099	16.19	16.98	14.22	15.42	15.27	14.56	11.16	12.53	11.45	15.7967	15.0833	11.7133	-0.06666	-0.43147	0.546426	2.06e-07	KHDC4
ENSBTAG00000000108	bta-miR-2319b	ENSBTAT00000000119	20	46	-14.98	x|||||||xxxx|||xx||x||||xxx	ENSBTAG00000000108	1336	1474	1112	1348	1249	1200	975	1017	1099	16.19	16.98	14.22	15.42	15.27	14.56	11.16	12.53	11.45	15.7967	15.0833	11.7133	-0.06666	-0.43147	0.546426	2.06e-07	KHDC4
ENSBTAG00000000108	bta-miR-2450a	ENSBTAT00000000119	937	959	-26.35	x||||||||:|:::x|||x||xx	ENSBTAG00000000108	1336	1474	1112	1348	1249	1200	975	1017	1099	16.19	16.98	14.22	15.42	15.27	14.56	11.16	12.53	11.45	15.7967	15.0833	11.7133	-0.06666	-0.43147	0.546426	2.06e-07	KHDC4
ENSBTAG00000000108	bta-miR-2477	ENSBTAT00000000119	568	587	-15.81	x||||||||:xx|xx||x|||xx	ENSBTAG00000000108	1336	1474	1112	1348	1249	1200	975	1017	1099	16.19	16.98	14.22	15.42	15.27	14.56	11.16	12.53	11.45	15.7967	15.0833	11.7133	-0.06666	-0.43147	0.546426	2.06e-07	KHDC4
ENSBTAG00000000108	bta-miR-2478	ENSBTAT00000000119	206	227	-18.55	x|||||||xx||:|x|x|xxxx	ENSBTAG00000000108	1336	1474	1112	1348	1249	1200	975	1017	1099	16.19	16.98	14.22	15.42	15.27	14.56	11.16	12.53	11.45	15.7967	15.0833	11.7133	-0.06666	-0.43147	0.546426	2.06e-07	KHDC4
ENSBTAG00000000108	miR-182-x	ENSBTAT00000000119	1142	1168	-11.36	x|||||||x:xx||x||xxxxxxxxxx	ENSBTAG00000000108	1336	1474	1112	1348	1249	1200	975	1017	1099	16.19	16.98	14.22	15.42	15.27	14.56	11.16	12.53	11.45	15.7967	15.0833	11.7133	-0.06666	-0.43147	0.546426	2.06e-07	KHDC4
ENSBTAG00000000108	miR-148-x	ENSBTAT00000000119	1155	1176	-10.81	x|||||||xxxxxxxxxxxxxx	ENSBTAG00000000108	1336	1474	1112	1348	1249	1200	975	1017	1099	16.19	16.98	14.22	15.42	15.27	14.56	11.16	12.53	11.45	15.7967	15.0833	11.7133	-0.06666	-0.43147	0.546426	2.06e-07	KHDC4
ENSBTAG00000000108	miR-33-y	ENSBTAT00000000119	903	924	-19.07	x|||||||x::xx||:|x||xx	ENSBTAG00000000108	1336	1474	1112	1348	1249	1200	975	1017	1099	16.19	16.98	14.22	15.42	15.27	14.56	11.16	12.53	11.45	15.7967	15.0833	11.7133	-0.06666	-0.43147	0.546426	2.06e-07	KHDC4
ENSBTAG00000000108	miR-186-x	ENSBTAT00000000119	440	466	-12.23	x|||||||xxxxx||:|||:::xxxxx	ENSBTAG00000000108	1336	1474	1112	1348	1249	1200	975	1017	1099	16.19	16.98	14.22	15.42	15.27	14.56	11.16	12.53	11.45	15.7967	15.0833	11.7133	-0.06666	-0.43147	0.546426	2.06e-07	KHDC4
ENSBTAG00000000108	miR-10-z	ENSBTAT00000000119	553	580	-13.78	x|||||||x||x|xxx|:x||||xxxxx	ENSBTAG00000000108	1336	1474	1112	1348	1249	1200	975	1017	1099	16.19	16.98	14.22	15.42	15.27	14.56	11.16	12.53	11.45	15.7967	15.0833	11.7133	-0.06666	-0.43147	0.546426	2.06e-07	KHDC4
ENSBTAG00000000108	miR-6119-y	ENSBTAT00000000119	714	737	-11.1	x|||||||||x:::|||xxxxxxx	ENSBTAG00000000108	1336	1474	1112	1348	1249	1200	975	1017	1099	16.19	16.98	14.22	15.42	15.27	14.56	11.16	12.53	11.45	15.7967	15.0833	11.7133	-0.06666	-0.43147	0.546426	2.06e-07	KHDC4
ENSBTAG00000000108	miR-28-x	ENSBTAT00000000119	947	971	-13.73	x|||||||x|x|x|xx:|x|:|:xx	ENSBTAG00000000108	1336	1474	1112	1348	1249	1200	975	1017	1099	16.19	16.98	14.22	15.42	15.27	14.56	11.16	12.53	11.45	15.7967	15.0833	11.7133	-0.06666	-0.43147	0.546426	2.06e-07	KHDC4
ENSBTAG00000000108	miR-19-y	ENSBTAT00000000119	1241	1264	-13.39	x|||||||xxxxxxxxxxxxxxxx	ENSBTAG00000000108	1336	1474	1112	1348	1249	1200	975	1017	1099	16.19	16.98	14.22	15.42	15.27	14.56	11.16	12.53	11.45	15.7967	15.0833	11.7133	-0.06666	-0.43147	0.546426	2.06e-07	KHDC4
ENSBTAG00000000108	miR-9226-x	ENSBTAT00000000119	63	81	-18.86	x|||||||x::|xx|||xx	ENSBTAG00000000108	1336	1474	1112	1348	1249	1200	975	1017	1099	16.19	16.98	14.22	15.42	15.27	14.56	11.16	12.53	11.45	15.7967	15.0833	11.7133	-0.06666	-0.43147	0.546426	2.06e-07	KHDC4
ENSBTAG00000000108	miR-26-z	ENSBTAT00000000119	979	1003	-17.44	x|||||||||xxxxxxxxxxxxxxx	ENSBTAG00000000108	1336	1474	1112	1348	1249	1200	975	1017	1099	16.19	16.98	14.22	15.42	15.27	14.56	11.16	12.53	11.45	15.7967	15.0833	11.7133	-0.06666	-0.43147	0.546426	2.06e-07	KHDC4
ENSBTAG00000000108	miR-1271-y	ENSBTAT00000000119	904	923	-27.03	x|||||||xx|x||:|||xx	ENSBTAG00000000108	1336	1474	1112	1348	1249	1200	975	1017	1099	16.19	16.98	14.22	15.42	15.27	14.56	11.16	12.53	11.45	15.7967	15.0833	11.7133	-0.06666	-0.43147	0.546426	2.06e-07	KHDC4
ENSBTAG00000000108	miR-20-y	ENSBTAT00000000119	818	841	-14.26	x|||||||x|:|x|||x||xxxxx	ENSBTAG00000000108	1336	1474	1112	1348	1249	1200	975	1017	1099	16.19	16.98	14.22	15.42	15.27	14.56	11.16	12.53	11.45	15.7967	15.0833	11.7133	-0.06666	-0.43147	0.546426	2.06e-07	KHDC4
ENSBTAG00000000108	miR-9226-z	ENSBTAT00000000119	63	81	-18.86	x|||||||x::|xx|||xx	ENSBTAG00000000108	1336	1474	1112	1348	1249	1200	975	1017	1099	16.19	16.98	14.22	15.42	15.27	14.56	11.16	12.53	11.45	15.7967	15.0833	11.7133	-0.06666	-0.43147	0.546426	2.06e-07	KHDC4
ENSBTAG00000000108	miR-12396-x	ENSBTAT00000000119	1040	1057	-13.31	x|||||||||x|xxxxxx	ENSBTAG00000000108	1336	1474	1112	1348	1249	1200	975	1017	1099	16.19	16.98	14.22	15.42	15.27	14.56	11.16	12.53	11.45	15.7967	15.0833	11.7133	-0.06666	-0.43147	0.546426	2.06e-07	KHDC4
ENSBTAG00000000108	miR-371-x	ENSBTAT00000000119	1222	1241	-15.95	x||||||||::xxxxxxxxx	ENSBTAG00000000108	1336	1474	1112	1348	1249	1200	975	1017	1099	16.19	16.98	14.22	15.42	15.27	14.56	11.16	12.53	11.45	15.7967	15.0833	11.7133	-0.06666	-0.43147	0.546426	2.06e-07	KHDC4
ENSBTAG00000000108	miR-8-y	ENSBTAT00000000119	741	763	-17.98	x|||||||xx|||x||x||||xx	ENSBTAG00000000108	1336	1474	1112	1348	1249	1200	975	1017	1099	16.19	16.98	14.22	15.42	15.27	14.56	11.16	12.53	11.45	15.7967	15.0833	11.7133	-0.06666	-0.43147	0.546426	2.06e-07	KHDC4
ENSBTAG00000000108	novel-m0019-5p	ENSBTAT00000000119	524	545	-10.94	x||||||||xx|x:|x|||xxx	ENSBTAG00000000108	1336	1474	1112	1348	1249	1200	975	1017	1099	16.19	16.98	14.22	15.42	15.27	14.56	11.16	12.53	11.45	15.7967	15.0833	11.7133	-0.06666	-0.43147	0.546426	2.06e-07	KHDC4
ENSBTAG00000000108	novel-m0198-5p	ENSBTAT00000000119	436	458	-16.99	x|||||||xxxxxxxxxxxxxxx	ENSBTAG00000000108	1336	1474	1112	1348	1249	1200	975	1017	1099	16.19	16.98	14.22	15.42	15.27	14.56	11.16	12.53	11.45	15.7967	15.0833	11.7133	-0.06666	-0.43147	0.546426	2.06e-07	KHDC4
ENSBTAG00000000111	bta-miR-200a	ENSBTAT00000044762	104	126	-21.1	x|||||||:|x||||xxxxxxxx	ENSBTAG00000000111	1246	1242	1101	1312	1203	1273	1563	1705	1874	20.17	19.08	18.78	19.94	20.17	20.66	23.74	27.94	25.93	19.3433	20.2567	25.87	0.06656	0.419444	0.195333	4.78e-12	UGP2
ENSBTAG00000000111	bta-miR-92b	ENSBTAT00000044762	222	243	-13.11	x||||||||xxxxxxxxxxxxx	ENSBTAG00000000111	1246	1242	1101	1312	1203	1273	1563	1705	1874	20.17	19.08	18.78	19.94	20.17	20.66	23.74	27.94	25.93	19.3433	20.2567	25.87	0.06656	0.419444	0.195333	4.78e-12	UGP2
ENSBTAG00000000111	miR-92-y	ENSBTAT00000044762	221	243	-15.6	x|||||||||x||xxxxxxxxxxx	ENSBTAG00000000111	1246	1242	1101	1312	1203	1273	1563	1705	1874	20.17	19.08	18.78	19.94	20.17	20.66	23.74	27.94	25.93	19.3433	20.2567	25.87	0.06656	0.419444	0.195333	4.78e-12	UGP2
ENSBTAG00000000111	miR-452-x	ENSBTAT00000044762	30	51	-14.99	x|||||||xx||xxx|x|x|||xx	ENSBTAG00000000111	1246	1242	1101	1312	1203	1273	1563	1705	1874	20.17	19.08	18.78	19.94	20.17	20.66	23.74	27.94	25.93	19.3433	20.2567	25.87	0.06656	0.419444	0.195333	4.78e-12	UGP2
ENSBTAG00000000111	miR-101-y	ENSBTAT00000044762	79	100	-14.09	x|||||||:x||x:x|x|xxxxx	ENSBTAG00000000111	1246	1242	1101	1312	1203	1273	1563	1705	1874	20.17	19.08	18.78	19.94	20.17	20.66	23.74	27.94	25.93	19.3433	20.2567	25.87	0.06656	0.419444	0.195333	4.78e-12	UGP2
ENSBTAG00000000111	miR-92-z	ENSBTAT00000044762	220	243	-15.6	x|||||||||x||xxxxxxxxxxxx	ENSBTAG00000000111	1246	1242	1101	1312	1203	1273	1563	1705	1874	20.17	19.08	18.78	19.94	20.17	20.66	23.74	27.94	25.93	19.3433	20.2567	25.87	0.06656	0.419444	0.195333	4.78e-12	UGP2
ENSBTAG00000000111	miR-235-y	ENSBTAT00000044762	221	243	-13.11	x||||||||xxxxxxxxxxxxxx	ENSBTAG00000000111	1246	1242	1101	1312	1203	1273	1563	1705	1874	20.17	19.08	18.78	19.94	20.17	20.66	23.74	27.94	25.93	19.3433	20.2567	25.87	0.06656	0.419444	0.195333	4.78e-12	UGP2
ENSBTAG00000000111	miR-324-y	ENSBTAT00000044762	250	269	-20.57	x|||||||||x|xxxxxxxx	ENSBTAG00000000111	1246	1242	1101	1312	1203	1273	1563	1705	1874	20.17	19.08	18.78	19.94	20.17	20.66	23.74	27.94	25.93	19.3433	20.2567	25.87	0.06656	0.419444	0.195333	4.78e-12	UGP2
ENSBTAG00000000111	miR-25-z	ENSBTAT00000044762	223	243	-17.23	x|||||||||xxx||:|xx|||:xx	ENSBTAG00000000111	1246	1242	1101	1312	1203	1273	1563	1705	1874	20.17	19.08	18.78	19.94	20.17	20.66	23.74	27.94	25.93	19.3433	20.2567	25.87	0.06656	0.419444	0.195333	4.78e-12	UGP2
ENSBTAG00000000113	bta-miR-193a-5p	ENSBTAT00000033917	448	468	-20.34	x|||||||x:|||xxxxxxxxx	ENSBTAG00000000113	5171	5074	4688	5297	4702	4683	5097	4541	5471	40.85	38.04	39.05	39.46	37.45	37.01	37.99	36.33	37.11	39.3133	37.9733	37.1433	-0.05003	-0.08192	0.576193	0.386809	ARHGEF2
ENSBTAG00000000113	bta-miR-193a-5p	ENSBTAT00000074754	448	468	-20.34	x|||||||x:|||xxxxxxxxx	ENSBTAG00000000113	5171	5074	4688	5297	4702	4683	5097	4541	5471	40.85	38.04	39.05	39.46	37.45	37.01	37.99	36.33	37.11	39.3133	37.9733	37.1433	-0.05003	-0.08192	0.576193	0.386809	ARHGEF2
ENSBTAG00000000113	bta-miR-17-3p	ENSBTAT00000033917	199	218	-17.57	x||||||||x||xxx||xxx	ENSBTAG00000000113	5171	5074	4688	5297	4702	4683	5097	4541	5471	40.85	38.04	39.05	39.46	37.45	37.01	37.99	36.33	37.11	39.3133	37.9733	37.1433	-0.05003	-0.08192	0.576193	0.386809	ARHGEF2
ENSBTAG00000000113	bta-miR-17-3p	ENSBTAT00000074754	199	218	-17.57	x||||||||x||xxx||xxx	ENSBTAG00000000113	5171	5074	4688	5297	4702	4683	5097	4541	5471	40.85	38.04	39.05	39.46	37.45	37.01	37.99	36.33	37.11	39.3133	37.9733	37.1433	-0.05003	-0.08192	0.576193	0.386809	ARHGEF2
ENSBTAG00000000113	bta-miR-22-5p	ENSBTAT00000033917	20	41	-16.79	x|||||||||x||xx|x|xxxx	ENSBTAG00000000113	5171	5074	4688	5297	4702	4683	5097	4541	5471	40.85	38.04	39.05	39.46	37.45	37.01	37.99	36.33	37.11	39.3133	37.9733	37.1433	-0.05003	-0.08192	0.576193	0.386809	ARHGEF2
ENSBTAG00000000113	bta-miR-22-5p	ENSBTAT00000074754	20	41	-16.79	x|||||||||x||xx|x|xxxx	ENSBTAG00000000113	5171	5074	4688	5297	4702	4683	5097	4541	5471	40.85	38.04	39.05	39.46	37.45	37.01	37.99	36.33	37.11	39.3133	37.9733	37.1433	-0.05003	-0.08192	0.576193	0.386809	ARHGEF2
ENSBTAG00000000113	bta-miR-143	ENSBTAT00000033917	1371	1391	-14.17	x||||||||:x||x|xxxxxxx	ENSBTAG00000000113	5171	5074	4688	5297	4702	4683	5097	4541	5471	40.85	38.04	39.05	39.46	37.45	37.01	37.99	36.33	37.11	39.3133	37.9733	37.1433	-0.05003	-0.08192	0.576193	0.386809	ARHGEF2
ENSBTAG00000000113	bta-miR-143	ENSBTAT00000074754	1371	1391	-14.17	x||||||||:x||x|xxxxxxx	ENSBTAG00000000113	5171	5074	4688	5297	4702	4683	5097	4541	5471	40.85	38.04	39.05	39.46	37.45	37.01	37.99	36.33	37.11	39.3133	37.9733	37.1433	-0.05003	-0.08192	0.576193	0.386809	ARHGEF2
ENSBTAG00000000113	bta-miR-24	ENSBTAT00000033917	735	756	-14.22	x|||||||x:|x||xx|x|x|xx	ENSBTAG00000000113	5171	5074	4688	5297	4702	4683	5097	4541	5471	40.85	38.04	39.05	39.46	37.45	37.01	37.99	36.33	37.11	39.3133	37.9733	37.1433	-0.05003	-0.08192	0.576193	0.386809	ARHGEF2
ENSBTAG00000000113	bta-miR-24	ENSBTAT00000074754	735	756	-14.22	x|||||||x:|x||xx|x|x|xx	ENSBTAG00000000113	5171	5074	4688	5297	4702	4683	5097	4541	5471	40.85	38.04	39.05	39.46	37.45	37.01	37.99	36.33	37.11	39.3133	37.9733	37.1433	-0.05003	-0.08192	0.576193	0.386809	ARHGEF2
ENSBTAG00000000113	bta-miR-671	ENSBTAT00000033917	568	592	-24.29	x|||||||xx|xx:||xxx||||xx	ENSBTAG00000000113	5171	5074	4688	5297	4702	4683	5097	4541	5471	40.85	38.04	39.05	39.46	37.45	37.01	37.99	36.33	37.11	39.3133	37.9733	37.1433	-0.05003	-0.08192	0.576193	0.386809	ARHGEF2
ENSBTAG00000000113	bta-miR-671	ENSBTAT00000074754	568	592	-24.29	x|||||||xx|xx:||xxx||||xx	ENSBTAG00000000113	5171	5074	4688	5297	4702	4683	5097	4541	5471	40.85	38.04	39.05	39.46	37.45	37.01	37.99	36.33	37.11	39.3133	37.9733	37.1433	-0.05003	-0.08192	0.576193	0.386809	ARHGEF2
ENSBTAG00000000113	bta-miR-1291	ENSBTAT00000033917	479	502	-30.47	x|||||||||::x||x|||x|xxx	ENSBTAG00000000113	5171	5074	4688	5297	4702	4683	5097	4541	5471	40.85	38.04	39.05	39.46	37.45	37.01	37.99	36.33	37.11	39.3133	37.9733	37.1433	-0.05003	-0.08192	0.576193	0.386809	ARHGEF2
ENSBTAG00000000113	bta-miR-1291	ENSBTAT00000074754	479	502	-30.47	x|||||||||::x||x|||x|xxx	ENSBTAG00000000113	5171	5074	4688	5297	4702	4683	5097	4541	5471	40.85	38.04	39.05	39.46	37.45	37.01	37.99	36.33	37.11	39.3133	37.9733	37.1433	-0.05003	-0.08192	0.576193	0.386809	ARHGEF2
ENSBTAG00000000113	bta-miR-2381	ENSBTAT00000033917	751	773	-16.91	x|||||||xx|x|x|:x|||xxx	ENSBTAG00000000113	5171	5074	4688	5297	4702	4683	5097	4541	5471	40.85	38.04	39.05	39.46	37.45	37.01	37.99	36.33	37.11	39.3133	37.9733	37.1433	-0.05003	-0.08192	0.576193	0.386809	ARHGEF2
ENSBTAG00000000113	bta-miR-2381	ENSBTAT00000074754	751	773	-16.91	x|||||||xx|x|x|:x|||xxx	ENSBTAG00000000113	5171	5074	4688	5297	4702	4683	5097	4541	5471	40.85	38.04	39.05	39.46	37.45	37.01	37.99	36.33	37.11	39.3133	37.9733	37.1433	-0.05003	-0.08192	0.576193	0.386809	ARHGEF2
ENSBTAG00000000113	bta-miR-2450a	ENSBTAT00000033917	457	476	-23.84	x|||||||||x|||xxxxxxx	ENSBTAG00000000113	5171	5074	4688	5297	4702	4683	5097	4541	5471	40.85	38.04	39.05	39.46	37.45	37.01	37.99	36.33	37.11	39.3133	37.9733	37.1433	-0.05003	-0.08192	0.576193	0.386809	ARHGEF2
ENSBTAG00000000113	bta-miR-2450a	ENSBTAT00000074754	457	476	-23.84	x|||||||||x|||xxxxxxx	ENSBTAG00000000113	5171	5074	4688	5297	4702	4683	5097	4541	5471	40.85	38.04	39.05	39.46	37.45	37.01	37.99	36.33	37.11	39.3133	37.9733	37.1433	-0.05003	-0.08192	0.576193	0.386809	ARHGEF2
ENSBTAG00000000113	bta-miR-2285bf	ENSBTAT00000033917	709	729	-10.63	x|||||||xx||xxxxxxxxx	ENSBTAG00000000113	5171	5074	4688	5297	4702	4683	5097	4541	5471	40.85	38.04	39.05	39.46	37.45	37.01	37.99	36.33	37.11	39.3133	37.9733	37.1433	-0.05003	-0.08192	0.576193	0.386809	ARHGEF2
ENSBTAG00000000113	bta-miR-2285bf	ENSBTAT00000074754	709	729	-10.63	x|||||||xx||xxxxxxxxx	ENSBTAG00000000113	5171	5074	4688	5297	4702	4683	5097	4541	5471	40.85	38.04	39.05	39.46	37.45	37.01	37.99	36.33	37.11	39.3133	37.9733	37.1433	-0.05003	-0.08192	0.576193	0.386809	ARHGEF2
ENSBTAG00000000113	miR-452-x	ENSBTAT00000033917	866	889	-15.51	x|||||||xxxx|::xx||||xxx	ENSBTAG00000000113	5171	5074	4688	5297	4702	4683	5097	4541	5471	40.85	38.04	39.05	39.46	37.45	37.01	37.99	36.33	37.11	39.3133	37.9733	37.1433	-0.05003	-0.08192	0.576193	0.386809	ARHGEF2
ENSBTAG00000000113	miR-452-x	ENSBTAT00000074754	866	889	-15.51	x|||||||xxxx|::xx||||xxx	ENSBTAG00000000113	5171	5074	4688	5297	4702	4683	5097	4541	5471	40.85	38.04	39.05	39.46	37.45	37.01	37.99	36.33	37.11	39.3133	37.9733	37.1433	-0.05003	-0.08192	0.576193	0.386809	ARHGEF2
ENSBTAG00000000113	miR-17-y	ENSBTAT00000033917	195	217	-20.48	x|||||||x||xxx||x|xxxxx	ENSBTAG00000000113	5171	5074	4688	5297	4702	4683	5097	4541	5471	40.85	38.04	39.05	39.46	37.45	37.01	37.99	36.33	37.11	39.3133	37.9733	37.1433	-0.05003	-0.08192	0.576193	0.386809	ARHGEF2
ENSBTAG00000000113	miR-17-y	ENSBTAT00000074754	195	217	-20.48	x|||||||x||xxx||x|xxxxx	ENSBTAG00000000113	5171	5074	4688	5297	4702	4683	5097	4541	5471	40.85	38.04	39.05	39.46	37.45	37.01	37.99	36.33	37.11	39.3133	37.9733	37.1433	-0.05003	-0.08192	0.576193	0.386809	ARHGEF2
ENSBTAG00000000113	miR-148-x	ENSBTAT00000033917	777	799	-10.14	x|||||||xx|||x|x|xx||xx	ENSBTAG00000000113	5171	5074	4688	5297	4702	4683	5097	4541	5471	40.85	38.04	39.05	39.46	37.45	37.01	37.99	36.33	37.11	39.3133	37.9733	37.1433	-0.05003	-0.08192	0.576193	0.386809	ARHGEF2
ENSBTAG00000000113	miR-148-x	ENSBTAT00000074754	777	799	-10.14	x|||||||xx|||x|x|xx||xx	ENSBTAG00000000113	5171	5074	4688	5297	4702	4683	5097	4541	5471	40.85	38.04	39.05	39.46	37.45	37.01	37.99	36.33	37.11	39.3133	37.9733	37.1433	-0.05003	-0.08192	0.576193	0.386809	ARHGEF2
ENSBTAG00000000113	miR-423-x	ENSBTAT00000033917	1	15	-17.02	x|||||||xxxxxxxxxxxxxxxxx	ENSBTAG00000000113	5171	5074	4688	5297	4702	4683	5097	4541	5471	40.85	38.04	39.05	39.46	37.45	37.01	37.99	36.33	37.11	39.3133	37.9733	37.1433	-0.05003	-0.08192	0.576193	0.386809	ARHGEF2
ENSBTAG00000000113	miR-423-x	ENSBTAT00000074754	1	15	-17.02	x|||||||xxxxxxxxxxxxxxxxx	ENSBTAG00000000113	5171	5074	4688	5297	4702	4683	5097	4541	5471	40.85	38.04	39.05	39.46	37.45	37.01	37.99	36.33	37.11	39.3133	37.9733	37.1433	-0.05003	-0.08192	0.576193	0.386809	ARHGEF2
ENSBTAG00000000113	miR-1599-z	ENSBTAT00000033917	977	998	-18.67	x|||||||x|x|xxx|||||xx	ENSBTAG00000000113	5171	5074	4688	5297	4702	4683	5097	4541	5471	40.85	38.04	39.05	39.46	37.45	37.01	37.99	36.33	37.11	39.3133	37.9733	37.1433	-0.05003	-0.08192	0.576193	0.386809	ARHGEF2
ENSBTAG00000000113	miR-1599-z	ENSBTAT00000074754	977	998	-18.67	x|||||||x|x|xxx|||||xx	ENSBTAG00000000113	5171	5074	4688	5297	4702	4683	5097	4541	5471	40.85	38.04	39.05	39.46	37.45	37.01	37.99	36.33	37.11	39.3133	37.9733	37.1433	-0.05003	-0.08192	0.576193	0.386809	ARHGEF2
ENSBTAG00000000113	miR-671-x	ENSBTAT00000033917	566	592	-24.99	x|||||||xx|xx:||xxx||||x|xx	ENSBTAG00000000113	5171	5074	4688	5297	4702	4683	5097	4541	5471	40.85	38.04	39.05	39.46	37.45	37.01	37.99	36.33	37.11	39.3133	37.9733	37.1433	-0.05003	-0.08192	0.576193	0.386809	ARHGEF2
ENSBTAG00000000113	miR-671-x	ENSBTAT00000074754	566	592	-24.99	x|||||||xx|xx:||xxx||||x|xx	ENSBTAG00000000113	5171	5074	4688	5297	4702	4683	5097	4541	5471	40.85	38.04	39.05	39.46	37.45	37.01	37.99	36.33	37.11	39.3133	37.9733	37.1433	-0.05003	-0.08192	0.576193	0.386809	ARHGEF2
ENSBTAG00000000113	miR-23-x	ENSBTAT00000033917	1103	1123	-24.17	x|||||||x||:xxxxxxxxx	ENSBTAG00000000113	5171	5074	4688	5297	4702	4683	5097	4541	5471	40.85	38.04	39.05	39.46	37.45	37.01	37.99	36.33	37.11	39.3133	37.9733	37.1433	-0.05003	-0.08192	0.576193	0.386809	ARHGEF2
ENSBTAG00000000113	miR-23-x	ENSBTAT00000074754	1103	1123	-24.17	x|||||||x||:xxxxxxxxx	ENSBTAG00000000113	5171	5074	4688	5297	4702	4683	5097	4541	5471	40.85	38.04	39.05	39.46	37.45	37.01	37.99	36.33	37.11	39.3133	37.9733	37.1433	-0.05003	-0.08192	0.576193	0.386809	ARHGEF2
ENSBTAG00000000113	miR-9851-x	ENSBTAT00000033917	104	126	-19.42	x|||||||:x|x::||:x|||xx	ENSBTAG00000000113	5171	5074	4688	5297	4702	4683	5097	4541	5471	40.85	38.04	39.05	39.46	37.45	37.01	37.99	36.33	37.11	39.3133	37.9733	37.1433	-0.05003	-0.08192	0.576193	0.386809	ARHGEF2
ENSBTAG00000000113	miR-9851-x	ENSBTAT00000074754	104	126	-19.42	x|||||||:x|x::||:x|||xx	ENSBTAG00000000113	5171	5074	4688	5297	4702	4683	5097	4541	5471	40.85	38.04	39.05	39.46	37.45	37.01	37.99	36.33	37.11	39.3133	37.9733	37.1433	-0.05003	-0.08192	0.576193	0.386809	ARHGEF2
ENSBTAG00000000113	miR-96-x	ENSBTAT00000033917	1264	1284	-20.28	x|||||||:||xxxx|||:|x||xx	ENSBTAG00000000113	5171	5074	4688	5297	4702	4683	5097	4541	5471	40.85	38.04	39.05	39.46	37.45	37.01	37.99	36.33	37.11	39.3133	37.9733	37.1433	-0.05003	-0.08192	0.576193	0.386809	ARHGEF2
ENSBTAG00000000113	miR-96-x	ENSBTAT00000074754	1264	1284	-20.28	x|||||||:||xxxx|||:|x||xx	ENSBTAG00000000113	5171	5074	4688	5297	4702	4683	5097	4541	5471	40.85	38.04	39.05	39.46	37.45	37.01	37.99	36.33	37.11	39.3133	37.9733	37.1433	-0.05003	-0.08192	0.576193	0.386809	ARHGEF2
ENSBTAG00000000113	miR-185-z	ENSBTAT00000033917	890	915	-20.18	x|||||||xxxx|x|::||xxxxxxx	ENSBTAG00000000113	5171	5074	4688	5297	4702	4683	5097	4541	5471	40.85	38.04	39.05	39.46	37.45	37.01	37.99	36.33	37.11	39.3133	37.9733	37.1433	-0.05003	-0.08192	0.576193	0.386809	ARHGEF2
ENSBTAG00000000113	miR-185-z	ENSBTAT00000074754	890	915	-20.18	x|||||||xxxx|x|::||xxxxxxx	ENSBTAG00000000113	5171	5074	4688	5297	4702	4683	5097	4541	5471	40.85	38.04	39.05	39.46	37.45	37.01	37.99	36.33	37.11	39.3133	37.9733	37.1433	-0.05003	-0.08192	0.576193	0.386809	ARHGEF2
ENSBTAG00000000113	miR-2422-z	ENSBTAT00000033917	502	525	-25.75	x||||||||xx|x|:x:x|||xxx	ENSBTAG00000000113	5171	5074	4688	5297	4702	4683	5097	4541	5471	40.85	38.04	39.05	39.46	37.45	37.01	37.99	36.33	37.11	39.3133	37.9733	37.1433	-0.05003	-0.08192	0.576193	0.386809	ARHGEF2
ENSBTAG00000000113	miR-2422-z	ENSBTAT00000074754	502	525	-25.75	x||||||||xx|x|:x:x|||xxx	ENSBTAG00000000113	5171	5074	4688	5297	4702	4683	5097	4541	5471	40.85	38.04	39.05	39.46	37.45	37.01	37.99	36.33	37.11	39.3133	37.9733	37.1433	-0.05003	-0.08192	0.576193	0.386809	ARHGEF2
ENSBTAG00000000113	miR-12396-x	ENSBTAT00000033917	536	554	-11.41	x|||||||xxxx||||xxx	ENSBTAG00000000113	5171	5074	4688	5297	4702	4683	5097	4541	5471	40.85	38.04	39.05	39.46	37.45	37.01	37.99	36.33	37.11	39.3133	37.9733	37.1433	-0.05003	-0.08192	0.576193	0.386809	ARHGEF2
ENSBTAG00000000113	miR-12396-x	ENSBTAT00000074754	536	554	-11.41	x|||||||xxxx||||xxx	ENSBTAG00000000113	5171	5074	4688	5297	4702	4683	5097	4541	5471	40.85	38.04	39.05	39.46	37.45	37.01	37.99	36.33	37.11	39.3133	37.9733	37.1433	-0.05003	-0.08192	0.576193	0.386809	ARHGEF2
ENSBTAG00000000113	novel-m0004-3p	ENSBTAT00000033917	1204	1224	-18.92	x|||||||x|xx|x||xxxxxx	ENSBTAG00000000113	5171	5074	4688	5297	4702	4683	5097	4541	5471	40.85	38.04	39.05	39.46	37.45	37.01	37.99	36.33	37.11	39.3133	37.9733	37.1433	-0.05003	-0.08192	0.576193	0.386809	ARHGEF2
ENSBTAG00000000113	novel-m0004-3p	ENSBTAT00000074754	1204	1224	-18.92	x|||||||x|xx|x||xxxxxx	ENSBTAG00000000113	5171	5074	4688	5297	4702	4683	5097	4541	5471	40.85	38.04	39.05	39.46	37.45	37.01	37.99	36.33	37.11	39.3133	37.9733	37.1433	-0.05003	-0.08192	0.576193	0.386809	ARHGEF2
ENSBTAG00000000113	novel-m0005-5p	ENSBTAT00000033917	1204	1224	-18.92	x|||||||x|xx|x||xxxxxx	ENSBTAG00000000113	5171	5074	4688	5297	4702	4683	5097	4541	5471	40.85	38.04	39.05	39.46	37.45	37.01	37.99	36.33	37.11	39.3133	37.9733	37.1433	-0.05003	-0.08192	0.576193	0.386809	ARHGEF2
ENSBTAG00000000113	novel-m0005-5p	ENSBTAT00000074754	1204	1224	-18.92	x|||||||x|xx|x||xxxxxx	ENSBTAG00000000113	5171	5074	4688	5297	4702	4683	5097	4541	5471	40.85	38.04	39.05	39.46	37.45	37.01	37.99	36.33	37.11	39.3133	37.9733	37.1433	-0.05003	-0.08192	0.576193	0.386809	ARHGEF2
ENSBTAG00000000113	novel-m0006-5p	ENSBTAT00000033917	1204	1224	-18.92	x|||||||x|xx|x||xxxxxx	ENSBTAG00000000113	5171	5074	4688	5297	4702	4683	5097	4541	5471	40.85	38.04	39.05	39.46	37.45	37.01	37.99	36.33	37.11	39.3133	37.9733	37.1433	-0.05003	-0.08192	0.576193	0.386809	ARHGEF2
ENSBTAG00000000113	novel-m0006-5p	ENSBTAT00000074754	1204	1224	-18.92	x|||||||x|xx|x||xxxxxx	ENSBTAG00000000113	5171	5074	4688	5297	4702	4683	5097	4541	5471	40.85	38.04	39.05	39.46	37.45	37.01	37.99	36.33	37.11	39.3133	37.9733	37.1433	-0.05003	-0.08192	0.576193	0.386809	ARHGEF2
ENSBTAG00000000113	novel-m0042-3p	ENSBTAT00000033917	644	662	-15.17	x|||||||xxxxxxxxxxx	ENSBTAG00000000113	5171	5074	4688	5297	4702	4683	5097	4541	5471	40.85	38.04	39.05	39.46	37.45	37.01	37.99	36.33	37.11	39.3133	37.9733	37.1433	-0.05003	-0.08192	0.576193	0.386809	ARHGEF2
ENSBTAG00000000113	novel-m0042-3p	ENSBTAT00000074754	644	662	-15.17	x|||||||xxxxxxxxxxx	ENSBTAG00000000113	5171	5074	4688	5297	4702	4683	5097	4541	5471	40.85	38.04	39.05	39.46	37.45	37.01	37.99	36.33	37.11	39.3133	37.9733	37.1433	-0.05003	-0.08192	0.576193	0.386809	ARHGEF2
ENSBTAG00000000113	novel-m0052-5p	ENSBTAT00000033917	458	478	-16.89	x|||||||xxxxxxxxxxxxx	ENSBTAG00000000113	5171	5074	4688	5297	4702	4683	5097	4541	5471	40.85	38.04	39.05	39.46	37.45	37.01	37.99	36.33	37.11	39.3133	37.9733	37.1433	-0.05003	-0.08192	0.576193	0.386809	ARHGEF2
ENSBTAG00000000113	novel-m0052-5p	ENSBTAT00000074754	458	478	-16.89	x|||||||xxxxxxxxxxxxx	ENSBTAG00000000113	5171	5074	4688	5297	4702	4683	5097	4541	5471	40.85	38.04	39.05	39.46	37.45	37.01	37.99	36.33	37.11	39.3133	37.9733	37.1433	-0.05003	-0.08192	0.576193	0.386809	ARHGEF2
ENSBTAG00000000113	novel-m0053-5p	ENSBTAT00000033917	977	1002	-23.08	x||||||||xxxx|:x||||:xxxxx	ENSBTAG00000000113	5171	5074	4688	5297	4702	4683	5097	4541	5471	40.85	38.04	39.05	39.46	37.45	37.01	37.99	36.33	37.11	39.3133	37.9733	37.1433	-0.05003	-0.08192	0.576193	0.386809	ARHGEF2
ENSBTAG00000000113	novel-m0053-5p	ENSBTAT00000074754	977	1002	-23.08	x||||||||xxxx|:x||||:xxxxx	ENSBTAG00000000113	5171	5074	4688	5297	4702	4683	5097	4541	5471	40.85	38.04	39.05	39.46	37.45	37.01	37.99	36.33	37.11	39.3133	37.9733	37.1433	-0.05003	-0.08192	0.576193	0.386809	ARHGEF2
ENSBTAG00000000131	bta-miR-143	ENSBTAT00000000143	254	276	-17.76	x|||||||xx||x|:::xxxxxx	ENSBTAG00000000131	1785	1802	1738	1833	1910	1661	1447	1329	1546	26.85	25.79	27.64	26.08	29.04	25.05	20.53	20.32	19.97	26.76	26.7233	20.2733	-0.00198	-0.40049	0.709002	3.34e-09	SENP3
ENSBTAG00000000131	bta-miR-2370-5p	ENSBTAT00000000143	141	162	-11.38	x|||||||x:|||xx::|xxxx	ENSBTAG00000000131	1785	1802	1738	1833	1910	1661	1447	1329	1546	26.85	25.79	27.64	26.08	29.04	25.05	20.53	20.32	19.97	26.76	26.7233	20.2733	-0.00198	-0.40049	0.709002	3.34e-09	SENP3
ENSBTAG00000000131	bta-miR-4286	ENSBTAT00000000143	250	266	-22.45	x||||||||xx|x:|xx	ENSBTAG00000000131	1785	1802	1738	1833	1910	1661	1447	1329	1546	26.85	25.79	27.64	26.08	29.04	25.05	20.53	20.32	19.97	26.76	26.7233	20.2733	-0.00198	-0.40049	0.709002	3.34e-09	SENP3
ENSBTAG00000000131	miR-324-y	ENSBTAT00000000143	250	269	-21.17	x||||||||xxxxxxxxxxx	ENSBTAG00000000131	1785	1802	1738	1833	1910	1661	1447	1329	1546	26.85	25.79	27.64	26.08	29.04	25.05	20.53	20.32	19.97	26.76	26.7233	20.2733	-0.00198	-0.40049	0.709002	3.34e-09	SENP3
ENSBTAG00000000131	novel-m0071-5p	ENSBTAT00000000143	386	406	-24.32	x|||||||x:x||x|||:xxxx	ENSBTAG00000000131	1785	1802	1738	1833	1910	1661	1447	1329	1546	26.85	25.79	27.64	26.08	29.04	25.05	20.53	20.32	19.97	26.76	26.7233	20.2733	-0.00198	-0.40049	0.709002	3.34e-09	SENP3
ENSBTAG00000000131	novel-m0053-5p	ENSBTAT00000000143	45	66	-22.19	x|||||||x||:|::x|x|:xx	ENSBTAG00000000131	1785	1802	1738	1833	1910	1661	1447	1329	1546	26.85	25.79	27.64	26.08	29.04	25.05	20.53	20.32	19.97	26.76	26.7233	20.2733	-0.00198	-0.40049	0.709002	3.34e-09	SENP3
ENSBTAG00000000132	bta-miR-2303	ENSBTAT00000000144	302	323	-13.23	x||||||||x|||xxx|x||xx	ENSBTAG00000000132	26244	26754	24790	27127	25989	24545	18132	17027	20212	519.38	502.41	517.27	505.98	519.99	486.55	338.59	341.99	344.26	513.02	504.173	341.613	-0.0251	-0.58665	0.969926	1.65e-50	EIF4A1
ENSBTAG00000000132	bta-miR-2285g	ENSBTAT00000000144	393	415	-21.69	x|||||||xx||||x|:::|xxx	ENSBTAG00000000132	26244	26754	24790	27127	25989	24545	18132	17027	20212	519.38	502.41	517.27	505.98	519.99	486.55	338.59	341.99	344.26	513.02	504.173	341.613	-0.0251	-0.58665	0.969926	1.65e-50	EIF4A1
ENSBTAG00000000132	bta-miR-331-5p	ENSBTAT00000000144	10	27	-12.73	x|||||||xxxxxxxxxx	ENSBTAG00000000132	26244	26754	24790	27127	25989	24545	18132	17027	20212	519.38	502.41	517.27	505.98	519.99	486.55	338.59	341.99	344.26	513.02	504.173	341.613	-0.0251	-0.58665	0.969926	1.65e-50	EIF4A1
ENSBTAG00000000132	miR-331-x	ENSBTAT00000000144	6	27	-17.57	x|||||||xx::xx|||xxxxx	ENSBTAG00000000132	26244	26754	24790	27127	25989	24545	18132	17027	20212	519.38	502.41	517.27	505.98	519.99	486.55	338.59	341.99	344.26	513.02	504.173	341.613	-0.0251	-0.58665	0.969926	1.65e-50	EIF4A1
ENSBTAG00000000132	novel-m0047-5p	ENSBTAT00000000144	241	262	-20.2	x|||||||xxxxxxxxxxxxxx	ENSBTAG00000000132	26244	26754	24790	27127	25989	24545	18132	17027	20212	519.38	502.41	517.27	505.98	519.99	486.55	338.59	341.99	344.26	513.02	504.173	341.613	-0.0251	-0.58665	0.969926	1.65e-50	EIF4A1
ENSBTAG00000000137	bta-miR-148a	ENSBTAT00000000158	1060	1081	-15.84	x|||||||x|x||x||x|x|xx	ENSBTAG00000000137	3332	3643	3223	3367	3341	3501	3690	3283	3935	10.43	10.84	10.67	9.97	10.6	11	10.91	10.45	10.62	10.6467	10.5233	10.66	-0.01681	0.001806	0.915274	0.434326	FRYL
ENSBTAG00000000137	bta-miR-27a-3p	ENSBTAT00000000158	1444	1463	-19.25	x|||||||||x||||xxxxx	ENSBTAG00000000137	3332	3643	3223	3367	3341	3501	3690	3283	3935	10.43	10.84	10.67	9.97	10.6	11	10.91	10.45	10.62	10.6467	10.5233	10.66	-0.01681	0.001806	0.915274	0.434326	FRYL
ENSBTAG00000000137	bta-miR-320a	ENSBTAT00000000158	70	97	-21.59	x|||||||xx:||xxxx||x:||||xxx	ENSBTAG00000000137	3332	3643	3223	3367	3341	3501	3690	3283	3935	10.43	10.84	10.67	9.97	10.6	11	10.91	10.45	10.62	10.6467	10.5233	10.66	-0.01681	0.001806	0.915274	0.434326	FRYL
ENSBTAG00000000137	bta-miR-30b-3p	ENSBTAT00000000158	199	219	-17.18	x||||||||:xxxxxxxxxxx	ENSBTAG00000000137	3332	3643	3223	3367	3341	3501	3690	3283	3935	10.43	10.84	10.67	9.97	10.6	11	10.91	10.45	10.62	10.6467	10.5233	10.66	-0.01681	0.001806	0.915274	0.434326	FRYL
ENSBTAG00000000137	bta-miR-181b	ENSBTAT00000000158	1370	1393	-11.8	x|||||||||x||x|xxxxxxxxx	ENSBTAG00000000137	3332	3643	3223	3367	3341	3501	3690	3283	3935	10.43	10.84	10.67	9.97	10.6	11	10.91	10.45	10.62	10.6467	10.5233	10.66	-0.01681	0.001806	0.915274	0.434326	FRYL
ENSBTAG00000000137	bta-miR-200c	ENSBTAT00000000158	812	834	-14.74	x|||||||xxxxxxxxxxxxxxx	ENSBTAG00000000137	3332	3643	3223	3367	3341	3501	3690	3283	3935	10.43	10.84	10.67	9.97	10.6	11	10.91	10.45	10.62	10.6467	10.5233	10.66	-0.01681	0.001806	0.915274	0.434326	FRYL
ENSBTAG00000000137	bta-miR-22-5p	ENSBTAT00000000158	476	497	-14.87	x||||||||x||:|x|x|x||xx	ENSBTAG00000000137	3332	3643	3223	3367	3341	3501	3690	3283	3935	10.43	10.84	10.67	9.97	10.6	11	10.91	10.45	10.62	10.6467	10.5233	10.66	-0.01681	0.001806	0.915274	0.434326	FRYL
ENSBTAG00000000137	bta-miR-342	ENSBTAT00000000158	619	644	-23.61	x||||||||x|x|:x|:|||x||:xx	ENSBTAG00000000137	3332	3643	3223	3367	3341	3501	3690	3283	3935	10.43	10.84	10.67	9.97	10.6	11	10.91	10.45	10.62	10.6467	10.5233	10.66	-0.01681	0.001806	0.915274	0.434326	FRYL
ENSBTAG00000000137	bta-miR-195	ENSBTAT00000000158	857	878	-13.82	x|||||||xxxx||||x:|xxx	ENSBTAG00000000137	3332	3643	3223	3367	3341	3501	3690	3283	3935	10.43	10.84	10.67	9.97	10.6	11	10.91	10.45	10.62	10.6467	10.5233	10.66	-0.01681	0.001806	0.915274	0.434326	FRYL
ENSBTAG00000000137	bta-miR-497	ENSBTAT00000000158	854	878	-12.09	x|||||||xxx||x|:xx|||xxxx	ENSBTAG00000000137	3332	3643	3223	3367	3341	3501	3690	3283	3935	10.43	10.84	10.67	9.97	10.6	11	10.91	10.45	10.62	10.6467	10.5233	10.66	-0.01681	0.001806	0.915274	0.434326	FRYL
ENSBTAG00000000137	bta-miR-146b	ENSBTAT00000000158	863	886	-18.66	x|||||||||x:xx|||xxxxxxx	ENSBTAG00000000137	3332	3643	3223	3367	3341	3501	3690	3283	3935	10.43	10.84	10.67	9.97	10.6	11	10.91	10.45	10.62	10.6467	10.5233	10.66	-0.01681	0.001806	0.915274	0.434326	FRYL
ENSBTAG00000000137	bta-miR-152	ENSBTAT00000000158	1060	1081	-16.83	x||||||||xx||x||x|xxxx	ENSBTAG00000000137	3332	3643	3223	3367	3341	3501	3690	3283	3935	10.43	10.84	10.67	9.97	10.6	11	10.91	10.45	10.62	10.6467	10.5233	10.66	-0.01681	0.001806	0.915274	0.434326	FRYL
ENSBTAG00000000137	bta-miR-33a	ENSBTAT00000000158	1058	1078	-14.49	x|||||||:|xxxxxxxxxxx	ENSBTAG00000000137	3332	3643	3223	3367	3341	3501	3690	3283	3935	10.43	10.84	10.67	9.97	10.6	11	10.91	10.45	10.62	10.6467	10.5233	10.66	-0.01681	0.001806	0.915274	0.434326	FRYL
ENSBTAG00000000137	bta-miR-92b	ENSBTAT00000000158	1054	1075	-11.05	x|||||||xxxxxxxxxxxxxx	ENSBTAG00000000137	3332	3643	3223	3367	3341	3501	3690	3283	3935	10.43	10.84	10.67	9.97	10.6	11	10.91	10.45	10.62	10.6467	10.5233	10.66	-0.01681	0.001806	0.915274	0.434326	FRYL
ENSBTAG00000000137	bta-miR-2303	ENSBTAT00000000158	2	22	-14.78	x|||||||xxxxxxxxxxxxx	ENSBTAG00000000137	3332	3643	3223	3367	3341	3501	3690	3283	3935	10.43	10.84	10.67	9.97	10.6	11	10.91	10.45	10.62	10.6467	10.5233	10.66	-0.01681	0.001806	0.915274	0.434326	FRYL
ENSBTAG00000000137	bta-miR-2370-5p	ENSBTAT00000000158	546	567	-13.02	x|||||||x:|||:xxxxxxxx	ENSBTAG00000000137	3332	3643	3223	3367	3341	3501	3690	3283	3935	10.43	10.84	10.67	9.97	10.6	11	10.91	10.45	10.62	10.6467	10.5233	10.66	-0.01681	0.001806	0.915274	0.434326	FRYL
ENSBTAG00000000137	bta-miR-2478	ENSBTAT00000000158	561	580	-13.33	x||||||||x|x|xxxxxxx	ENSBTAG00000000137	3332	3643	3223	3367	3341	3501	3690	3283	3935	10.43	10.84	10.67	9.97	10.6	11	10.91	10.45	10.62	10.6467	10.5233	10.66	-0.01681	0.001806	0.915274	0.434326	FRYL
ENSBTAG00000000137	bta-miR-1949	ENSBTAT00000000158	1032	1054	-11.52	x|||||||xxxxxxxxxxxxxxx	ENSBTAG00000000137	3332	3643	3223	3367	3341	3501	3690	3283	3935	10.43	10.84	10.67	9.97	10.6	11	10.91	10.45	10.62	10.6467	10.5233	10.66	-0.01681	0.001806	0.915274	0.434326	FRYL
ENSBTAG00000000137	miR-92-y	ENSBTAT00000000158	1050	1075	-13.61	x|||||||xxx|||x|x:|xxxxxxx	ENSBTAG00000000137	3332	3643	3223	3367	3341	3501	3690	3283	3935	10.43	10.84	10.67	9.97	10.6	11	10.91	10.45	10.62	10.6467	10.5233	10.66	-0.01681	0.001806	0.915274	0.434326	FRYL
ENSBTAG00000000137	miR-101-y	ENSBTAT00000000158	1704	1727	-14.34	x|||||||::x:|:|x|x|x||xx	ENSBTAG00000000137	3332	3643	3223	3367	3341	3501	3690	3283	3935	10.43	10.84	10.67	9.97	10.6	11	10.91	10.45	10.62	10.6467	10.5233	10.66	-0.01681	0.001806	0.915274	0.434326	FRYL
ENSBTAG00000000137	miR-27-z	ENSBTAT00000000158	1442	1463	-21.5	x|||||||||x||||xxxxxxx	ENSBTAG00000000137	3332	3643	3223	3367	3341	3501	3690	3283	3935	10.43	10.84	10.67	9.97	10.6	11	10.91	10.45	10.62	10.6467	10.5233	10.66	-0.01681	0.001806	0.915274	0.434326	FRYL
ENSBTAG00000000137	miR-92-z	ENSBTAT00000000158	1049	1075	-13.61	x|||||||xxx|||x|x:|xxx:||xx	ENSBTAG00000000137	3332	3643	3223	3367	3341	3501	3690	3283	3935	10.43	10.84	10.67	9.97	10.6	11	10.91	10.45	10.62	10.6467	10.5233	10.66	-0.01681	0.001806	0.915274	0.434326	FRYL
ENSBTAG00000000137	miR-17-y	ENSBTAT00000000158	714	732	-13.69	x|||||||xxxx|x|||x|||xx	ENSBTAG00000000137	3332	3643	3223	3367	3341	3501	3690	3283	3935	10.43	10.84	10.67	9.97	10.6	11	10.91	10.45	10.62	10.6467	10.5233	10.66	-0.01681	0.001806	0.915274	0.434326	FRYL
ENSBTAG00000000137	miR-320-y	ENSBTAT00000000158	74	97	-17.49	x|||||||xx:x|||x|xx||:|xx	ENSBTAG00000000137	3332	3643	3223	3367	3341	3501	3690	3283	3935	10.43	10.84	10.67	9.97	10.6	11	10.91	10.45	10.62	10.6467	10.5233	10.66	-0.01681	0.001806	0.915274	0.434326	FRYL
ENSBTAG00000000137	miR-224-x	ENSBTAT00000000158	1443	1466	-17.73	x|||||||x|||||x|xxxxxxxxx	ENSBTAG00000000137	3332	3643	3223	3367	3341	3501	3690	3283	3935	10.43	10.84	10.67	9.97	10.6	11	10.91	10.45	10.62	10.6467	10.5233	10.66	-0.01681	0.001806	0.915274	0.434326	FRYL
ENSBTAG00000000137	miR-10955-z	ENSBTAT00000000158	1239	1256	-23.64	x|||||||xxxxxxxxxx	ENSBTAG00000000137	3332	3643	3223	3367	3341	3501	3690	3283	3935	10.43	10.84	10.67	9.97	10.6	11	10.91	10.45	10.62	10.6467	10.5233	10.66	-0.01681	0.001806	0.915274	0.434326	FRYL
ENSBTAG00000000137	miR-9277-z	ENSBTAT00000000158	1760	1775	-23.68	x|||||||xx|:||:|xx	ENSBTAG00000000137	3332	3643	3223	3367	3341	3501	3690	3283	3935	10.43	10.84	10.67	9.97	10.6	11	10.91	10.45	10.62	10.6467	10.5233	10.66	-0.01681	0.001806	0.915274	0.434326	FRYL
ENSBTAG00000000137	miR-320-z	ENSBTAT00000000158	71	97	-21.55	x|||||||xx:||xxxx||x:||||xx	ENSBTAG00000000137	3332	3643	3223	3367	3341	3501	3690	3283	3935	10.43	10.84	10.67	9.97	10.6	11	10.91	10.45	10.62	10.6467	10.5233	10.66	-0.01681	0.001806	0.915274	0.434326	FRYL
ENSBTAG00000000137	miR-235-y	ENSBTAT00000000158	1053	1075	-11.05	x|||||||xxxxxxxxxxxxxxx	ENSBTAG00000000137	3332	3643	3223	3367	3341	3501	3690	3283	3935	10.43	10.84	10.67	9.97	10.6	11	10.91	10.45	10.62	10.6467	10.5233	10.66	-0.01681	0.001806	0.915274	0.434326	FRYL
ENSBTAG00000000137	miR-148-z	ENSBTAT00000000158	1058	1081	-16.86	x|||||||x|x||x||x|x|::xx	ENSBTAG00000000137	3332	3643	3223	3367	3341	3501	3690	3283	3935	10.43	10.84	10.67	9.97	10.6	11	10.91	10.45	10.62	10.6467	10.5233	10.66	-0.01681	0.001806	0.915274	0.434326	FRYL
ENSBTAG00000000137	miR-152-z	ENSBTAT00000000158	1058	1081	-18.62	x||||||||xx||x||x|x|::xx	ENSBTAG00000000137	3332	3643	3223	3367	3341	3501	3690	3283	3935	10.43	10.84	10.67	9.97	10.6	11	10.91	10.45	10.62	10.6467	10.5233	10.66	-0.01681	0.001806	0.915274	0.434326	FRYL
ENSBTAG00000000137	miR-23-x	ENSBTAT00000000158	1223	1244	-25.28	x||||||||x::||x||::|xx	ENSBTAG00000000137	3332	3643	3223	3367	3341	3501	3690	3283	3935	10.43	10.84	10.67	9.97	10.6	11	10.91	10.45	10.62	10.6467	10.5233	10.66	-0.01681	0.001806	0.915274	0.434326	FRYL
ENSBTAG00000000137	miR-324-y	ENSBTAT00000000158	1754	1773	-19.74	x||||||||x::x|x|xxxx	ENSBTAG00000000137	3332	3643	3223	3367	3341	3501	3690	3283	3935	10.43	10.84	10.67	9.97	10.6	11	10.91	10.45	10.62	10.6467	10.5233	10.66	-0.01681	0.001806	0.915274	0.434326	FRYL
ENSBTAG00000000137	miR-342-z	ENSBTAT00000000158	617	644	-23.61	x||||||||x|x|:x|:|||x||:xxxx	ENSBTAG00000000137	3332	3643	3223	3367	3341	3501	3690	3283	3935	10.43	10.84	10.67	9.97	10.6	11	10.91	10.45	10.62	10.6467	10.5233	10.66	-0.01681	0.001806	0.915274	0.434326	FRYL
ENSBTAG00000000137	miR-11986-z	ENSBTAT00000000158	351	373	-16.56	x||||||||xx|:|||xxxxxxx	ENSBTAG00000000137	3332	3643	3223	3367	3341	3501	3690	3283	3935	10.43	10.84	10.67	9.97	10.6	11	10.91	10.45	10.62	10.6467	10.5233	10.66	-0.01681	0.001806	0.915274	0.434326	FRYL
ENSBTAG00000000137	miR-6240-z	ENSBTAT00000000158	457	478	-11.3	x|||||||:xxxxxxxxxxxxx	ENSBTAG00000000137	3332	3643	3223	3367	3341	3501	3690	3283	3935	10.43	10.84	10.67	9.97	10.6	11	10.91	10.45	10.62	10.6467	10.5233	10.66	-0.01681	0.001806	0.915274	0.434326	FRYL
ENSBTAG00000000137	miR-25-z	ENSBTAT00000000158	1051	1075	-16.98	x|||||||xx:|x|xxxxxxxxxxx	ENSBTAG00000000137	3332	3643	3223	3367	3341	3501	3690	3283	3935	10.43	10.84	10.67	9.97	10.6	11	10.91	10.45	10.62	10.6467	10.5233	10.66	-0.01681	0.001806	0.915274	0.434326	FRYL
ENSBTAG00000000137	miR-8-y	ENSBTAT00000000158	816	834	-11.67	x|||||||xxx||x||||xxxxx	ENSBTAG00000000137	3332	3643	3223	3367	3341	3501	3690	3283	3935	10.43	10.84	10.67	9.97	10.6	11	10.91	10.45	10.62	10.6467	10.5233	10.66	-0.01681	0.001806	0.915274	0.434326	FRYL
ENSBTAG00000000137	novel-m0023-3p	ENSBTAT00000000158	421	442	-21.02	x||||||||:x|x||x||:x|xx	ENSBTAG00000000137	3332	3643	3223	3367	3341	3501	3690	3283	3935	10.43	10.84	10.67	9.97	10.6	11	10.91	10.45	10.62	10.6467	10.5233	10.66	-0.01681	0.001806	0.915274	0.434326	FRYL
ENSBTAG00000000137	novel-m0130-5p	ENSBTAT00000000158	1226	1249	-27.48	x||||||||xx:x||x:|xxxxxx	ENSBTAG00000000137	3332	3643	3223	3367	3341	3501	3690	3283	3935	10.43	10.84	10.67	9.97	10.6	11	10.91	10.45	10.62	10.6467	10.5233	10.66	-0.01681	0.001806	0.915274	0.434326	FRYL
ENSBTAG00000000137	novel-m0198-5p	ENSBTAT00000000158	424	444	-18.15	x|||||||xx|:||x||x|xxxx	ENSBTAG00000000137	3332	3643	3223	3367	3341	3501	3690	3283	3935	10.43	10.84	10.67	9.97	10.6	11	10.91	10.45	10.62	10.6467	10.5233	10.66	-0.01681	0.001806	0.915274	0.434326	FRYL
ENSBTAG00000000137	novel-m0326-5p	ENSBTAT00000000158	1115	1138	-15.03	x|||||||x|xx|xx||:|xxxxx	ENSBTAG00000000137	3332	3643	3223	3367	3341	3501	3690	3283	3935	10.43	10.84	10.67	9.97	10.6	11	10.91	10.45	10.62	10.6467	10.5233	10.66	-0.01681	0.001806	0.915274	0.434326	FRYL
ENSBTAG00000000137	novel-m0327-3p	ENSBTAT00000000158	1115	1138	-15.03	x|||||||x|xx|xx||:|xxxxx	ENSBTAG00000000137	3332	3643	3223	3367	3341	3501	3690	3283	3935	10.43	10.84	10.67	9.97	10.6	11	10.91	10.45	10.62	10.6467	10.5233	10.66	-0.01681	0.001806	0.915274	0.434326	FRYL
ENSBTAG00000000146	bta-miR-200a	ENSBTAT00000000167	427	446	-10.33	x|||||||xxx|:x|||xxxxxx	ENSBTAG00000000146	6087	6085	5784	6239	5594	5709	6170	6240	7020	45.96	43.78	46.41	44.56	42.75	43.49	44.14	47.71	45.75	45.3833	43.6	45.8667	-0.05783	0.015283	0.396521	0.21716	FARP1
ENSBTAG00000000146	bta-miR-200c	ENSBTAT00000000167	254	276	-21.06	x|||||||x|:x|xxx|||x|xx	ENSBTAG00000000146	6087	6085	5784	6239	5594	5709	6170	6240	7020	45.96	43.78	46.41	44.56	42.75	43.49	44.14	47.71	45.75	45.3833	43.6	45.8667	-0.05783	0.015283	0.396521	0.21716	FARP1
ENSBTAG00000000146	bta-miR-28	ENSBTAT00000000167	701	722	-16.91	x||||||||x||::xxxxxxxx	ENSBTAG00000000146	6087	6085	5784	6239	5594	5709	6170	6240	7020	45.96	43.78	46.41	44.56	42.75	43.49	44.14	47.71	45.75	45.3833	43.6	45.8667	-0.05783	0.015283	0.396521	0.21716	FARP1
ENSBTAG00000000146	bta-miR-1291	ENSBTAT00000000167	806	829	-24.91	x|||||||x|::xx|||x|:||xx	ENSBTAG00000000146	6087	6085	5784	6239	5594	5709	6170	6240	7020	45.96	43.78	46.41	44.56	42.75	43.49	44.14	47.71	45.75	45.3833	43.6	45.8667	-0.05783	0.015283	0.396521	0.21716	FARP1
ENSBTAG00000000146	bta-miR-2332	ENSBTAT00000000167	137	166	-19.78	x|||||||xxxx||||:||xx|x||||xxx	ENSBTAG00000000146	6087	6085	5784	6239	5594	5709	6170	6240	7020	45.96	43.78	46.41	44.56	42.75	43.49	44.14	47.71	45.75	45.3833	43.6	45.8667	-0.05783	0.015283	0.396521	0.21716	FARP1
ENSBTAG00000000146	bta-miR-339b	ENSBTAT00000000167	344	363	-15.01	x|||||||x|xxxxxxxxxx	ENSBTAG00000000146	6087	6085	5784	6239	5594	5709	6170	6240	7020	45.96	43.78	46.41	44.56	42.75	43.49	44.14	47.71	45.75	45.3833	43.6	45.8667	-0.05783	0.015283	0.396521	0.21716	FARP1
ENSBTAG00000000146	bta-miR-574	ENSBTAT00000000167	1356	1380	-28.26	x|||||||x||x:|x|||x|:|||xx	ENSBTAG00000000146	6087	6085	5784	6239	5594	5709	6170	6240	7020	45.96	43.78	46.41	44.56	42.75	43.49	44.14	47.71	45.75	45.3833	43.6	45.8667	-0.05783	0.015283	0.396521	0.21716	FARP1
ENSBTAG00000000146	bta-miR-10162-5p	ENSBTAT00000000167	122	145	-23.46	x|||||||xx|x||xx||||:|xx	ENSBTAG00000000146	6087	6085	5784	6239	5594	5709	6170	6240	7020	45.96	43.78	46.41	44.56	42.75	43.49	44.14	47.71	45.75	45.3833	43.6	45.8667	-0.05783	0.015283	0.396521	0.21716	FARP1
ENSBTAG00000000146	bta-miR-11992	ENSBTAT00000000167	224	248	-28.86	x||||||||x:xx|||x:x|:|:xx	ENSBTAG00000000146	6087	6085	5784	6239	5594	5709	6170	6240	7020	45.96	43.78	46.41	44.56	42.75	43.49	44.14	47.71	45.75	45.3833	43.6	45.8667	-0.05783	0.015283	0.396521	0.21716	FARP1
ENSBTAG00000000146	bta-miR-1949	ENSBTAT00000000167	164	185	-14.39	x|||||||xx||xx|:x|:|:xx	ENSBTAG00000000146	6087	6085	5784	6239	5594	5709	6170	6240	7020	45.96	43.78	46.41	44.56	42.75	43.49	44.14	47.71	45.75	45.3833	43.6	45.8667	-0.05783	0.015283	0.396521	0.21716	FARP1
ENSBTAG00000000146	miR-1599-z	ENSBTAT00000000167	489	506	-16.3	x|||||||x|xxx|||xx	ENSBTAG00000000146	6087	6085	5784	6239	5594	5709	6170	6240	7020	45.96	43.78	46.41	44.56	42.75	43.49	44.14	47.71	45.75	45.3833	43.6	45.8667	-0.05783	0.015283	0.396521	0.21716	FARP1
ENSBTAG00000000146	miR-11987-z	ENSBTAT00000000167	42	61	-21.01	x||||||||x|:x|:x:|xx	ENSBTAG00000000146	6087	6085	5784	6239	5594	5709	6170	6240	7020	45.96	43.78	46.41	44.56	42.75	43.49	44.14	47.71	45.75	45.3833	43.6	45.8667	-0.05783	0.015283	0.396521	0.21716	FARP1
ENSBTAG00000000146	miR-28-x	ENSBTAT00000000167	699	722	-17.12	x||||||||x||::xxxxxxxxxx	ENSBTAG00000000146	6087	6085	5784	6239	5594	5709	6170	6240	7020	45.96	43.78	46.41	44.56	42.75	43.49	44.14	47.71	45.75	45.3833	43.6	45.8667	-0.05783	0.015283	0.396521	0.21716	FARP1
ENSBTAG00000000146	miR-9226-x	ENSBTAT00000000167	1058	1076	-17.41	x||||||||xxxxxxxxxx	ENSBTAG00000000146	6087	6085	5784	6239	5594	5709	6170	6240	7020	45.96	43.78	46.41	44.56	42.75	43.49	44.14	47.71	45.75	45.3833	43.6	45.8667	-0.05783	0.015283	0.396521	0.21716	FARP1
ENSBTAG00000000146	miR-183-x	ENSBTAT00000000167	278	302	-16.01	x|||||||:x:xxx||xx||x||xx	ENSBTAG00000000146	6087	6085	5784	6239	5594	5709	6170	6240	7020	45.96	43.78	46.41	44.56	42.75	43.49	44.14	47.71	45.75	45.3833	43.6	45.8667	-0.05783	0.015283	0.396521	0.21716	FARP1
ENSBTAG00000000146	miR-330-z	ENSBTAT00000000167	349	373	-18.01	x|||||||xx|x||||xxxxxxxxx	ENSBTAG00000000146	6087	6085	5784	6239	5594	5709	6170	6240	7020	45.96	43.78	46.41	44.56	42.75	43.49	44.14	47.71	45.75	45.3833	43.6	45.8667	-0.05783	0.015283	0.396521	0.21716	FARP1
ENSBTAG00000000146	miR-23-x	ENSBTAT00000000167	1178	1198	-16.65	x|||||||:xxxxxxxxxxxx	ENSBTAG00000000146	6087	6085	5784	6239	5594	5709	6170	6240	7020	45.96	43.78	46.41	44.56	42.75	43.49	44.14	47.71	45.75	45.3833	43.6	45.8667	-0.05783	0.015283	0.396521	0.21716	FARP1
ENSBTAG00000000146	miR-9226-z	ENSBTAT00000000167	1058	1076	-17.41	x||||||||xxxxxxxxxx	ENSBTAG00000000146	6087	6085	5784	6239	5594	5709	6170	6240	7020	45.96	43.78	46.41	44.56	42.75	43.49	44.14	47.71	45.75	45.3833	43.6	45.8667	-0.05783	0.015283	0.396521	0.21716	FARP1
ENSBTAG00000000146	miR-96-x	ENSBTAT00000000167	278	303	-17.56	x|||||||||x|x|x||xxxxxxxxx	ENSBTAG00000000146	6087	6085	5784	6239	5594	5709	6170	6240	7020	45.96	43.78	46.41	44.56	42.75	43.49	44.14	47.71	45.75	45.3833	43.6	45.8667	-0.05783	0.015283	0.396521	0.21716	FARP1
ENSBTAG00000000146	miR-1468-y	ENSBTAT00000000167	767	788	-18.65	x|||||||:|xxxxxxxxxxxx	ENSBTAG00000000146	6087	6085	5784	6239	5594	5709	6170	6240	7020	45.96	43.78	46.41	44.56	42.75	43.49	44.14	47.71	45.75	45.3833	43.6	45.8667	-0.05783	0.015283	0.396521	0.21716	FARP1
ENSBTAG00000000146	miR-8-y	ENSBTAT00000000167	251	276	-14.77	x|||||||x||x||xx|x||||xxxx	ENSBTAG00000000146	6087	6085	5784	6239	5594	5709	6170	6240	7020	45.96	43.78	46.41	44.56	42.75	43.49	44.14	47.71	45.75	45.3833	43.6	45.8667	-0.05783	0.015283	0.396521	0.21716	FARP1
ENSBTAG00000000146	miR-8072-z	ENSBTAT00000000167	1078	1100	-20.44	x|||||||xxx:|x|||xxxxxx	ENSBTAG00000000146	6087	6085	5784	6239	5594	5709	6170	6240	7020	45.96	43.78	46.41	44.56	42.75	43.49	44.14	47.71	45.75	45.3833	43.6	45.8667	-0.05783	0.015283	0.396521	0.21716	FARP1
ENSBTAG00000000146	miR-2382-x	ENSBTAT00000000167	862	886	-21.16	x|||||||:|x::xx|x|:||xxxx	ENSBTAG00000000146	6087	6085	5784	6239	5594	5709	6170	6240	7020	45.96	43.78	46.41	44.56	42.75	43.49	44.14	47.71	45.75	45.3833	43.6	45.8667	-0.05783	0.015283	0.396521	0.21716	FARP1
ENSBTAG00000000146	novel-m0004-3p	ENSBTAT00000000167	43	63	-23.76	x|||||||x||x|:|||xxxxx	ENSBTAG00000000146	6087	6085	5784	6239	5594	5709	6170	6240	7020	45.96	43.78	46.41	44.56	42.75	43.49	44.14	47.71	45.75	45.3833	43.6	45.8667	-0.05783	0.015283	0.396521	0.21716	FARP1
ENSBTAG00000000146	novel-m0005-5p	ENSBTAT00000000167	43	63	-23.76	x|||||||x||x|:|||xxxxx	ENSBTAG00000000146	6087	6085	5784	6239	5594	5709	6170	6240	7020	45.96	43.78	46.41	44.56	42.75	43.49	44.14	47.71	45.75	45.3833	43.6	45.8667	-0.05783	0.015283	0.396521	0.21716	FARP1
ENSBTAG00000000146	novel-m0006-5p	ENSBTAT00000000167	43	63	-23.76	x|||||||x||x|:|||xxxxx	ENSBTAG00000000146	6087	6085	5784	6239	5594	5709	6170	6240	7020	45.96	43.78	46.41	44.56	42.75	43.49	44.14	47.71	45.75	45.3833	43.6	45.8667	-0.05783	0.015283	0.396521	0.21716	FARP1
ENSBTAG00000000146	novel-m0023-3p	ENSBTAT00000000167	476	499	-14.88	x|||||||:|xx|||xx||x|xxx	ENSBTAG00000000146	6087	6085	5784	6239	5594	5709	6170	6240	7020	45.96	43.78	46.41	44.56	42.75	43.49	44.14	47.71	45.75	45.3833	43.6	45.8667	-0.05783	0.015283	0.396521	0.21716	FARP1
ENSBTAG00000000146	novel-m0052-5p	ENSBTAT00000000167	312	332	-22.44	x|||||||x||xxxxxxxxxx	ENSBTAG00000000146	6087	6085	5784	6239	5594	5709	6170	6240	7020	45.96	43.78	46.41	44.56	42.75	43.49	44.14	47.71	45.75	45.3833	43.6	45.8667	-0.05783	0.015283	0.396521	0.21716	FARP1
ENSBTAG00000000146	novel-m0167-5p	ENSBTAT00000000167	482	504	-18.73	x|||||||x|x::|xx|||::xx	ENSBTAG00000000146	6087	6085	5784	6239	5594	5709	6170	6240	7020	45.96	43.78	46.41	44.56	42.75	43.49	44.14	47.71	45.75	45.3833	43.6	45.8667	-0.05783	0.015283	0.396521	0.21716	FARP1
ENSBTAG00000000146	novel-m0198-5p	ENSBTAT00000000167	479	501	-17.89	x|||||||::|xxxxxxxxxxxx	ENSBTAG00000000146	6087	6085	5784	6239	5594	5709	6170	6240	7020	45.96	43.78	46.41	44.56	42.75	43.49	44.14	47.71	45.75	45.3833	43.6	45.8667	-0.05783	0.015283	0.396521	0.21716	FARP1
ENSBTAG00000000149	bta-miR-31	ENSBTAT00000000172	1013	1034	-22.57	x|||||||x|:||||xx|x|xx	ENSBTAG00000000149	1333	1382	1277	1387	1347	1387	1085	1051	1307	8.55	8.44	8.65	8.42	8.72	8.97	6.61	6.9	7.22	8.54667	8.70333	6.91	0.026206	-0.30668	0.412592	2.88e-05	USP40
ENSBTAG00000000149	bta-miR-31	ENSBTAT00000075085	1013	1034	-22.57	x|||||||x|:||||xx|x|xx	ENSBTAG00000000149	1333	1382	1277	1387	1347	1387	1085	1051	1307	8.55	8.44	8.65	8.42	8.72	8.97	6.61	6.9	7.22	8.54667	8.70333	6.91	0.026206	-0.30668	0.412592	2.88e-05	USP40
ENSBTAG00000000149	bta-miR-345-5p	ENSBTAT00000000172	507	527	-16.19	x|||||||xx||xxxxxxxxx	ENSBTAG00000000149	1333	1382	1277	1387	1347	1387	1085	1051	1307	8.55	8.44	8.65	8.42	8.72	8.97	6.61	6.9	7.22	8.54667	8.70333	6.91	0.026206	-0.30668	0.412592	2.88e-05	USP40
ENSBTAG00000000149	bta-miR-345-5p	ENSBTAT00000075085	507	527	-16.19	x|||||||xx||xxxxxxxxx	ENSBTAG00000000149	1333	1382	1277	1387	1347	1387	1085	1051	1307	8.55	8.44	8.65	8.42	8.72	8.97	6.61	6.9	7.22	8.54667	8.70333	6.91	0.026206	-0.30668	0.412592	2.88e-05	USP40
ENSBTAG00000000149	bta-miR-17-3p	ENSBTAT00000000172	276	295	-14.88	x|||||||x|xx|||xxxxx	ENSBTAG00000000149	1333	1382	1277	1387	1347	1387	1085	1051	1307	8.55	8.44	8.65	8.42	8.72	8.97	6.61	6.9	7.22	8.54667	8.70333	6.91	0.026206	-0.30668	0.412592	2.88e-05	USP40
ENSBTAG00000000149	bta-miR-17-3p	ENSBTAT00000075085	276	295	-14.88	x|||||||x|xx|||xxxxx	ENSBTAG00000000149	1333	1382	1277	1387	1347	1387	1085	1051	1307	8.55	8.44	8.65	8.42	8.72	8.97	6.61	6.9	7.22	8.54667	8.70333	6.91	0.026206	-0.30668	0.412592	2.88e-05	USP40
ENSBTAG00000000149	bta-miR-195	ENSBTAT00000000172	930	951	-20.99	x||||||||||xxx:|x|::xx	ENSBTAG00000000149	1333	1382	1277	1387	1347	1387	1085	1051	1307	8.55	8.44	8.65	8.42	8.72	8.97	6.61	6.9	7.22	8.54667	8.70333	6.91	0.026206	-0.30668	0.412592	2.88e-05	USP40
ENSBTAG00000000149	bta-miR-195	ENSBTAT00000075085	930	951	-20.99	x||||||||||xxx:|x|::xx	ENSBTAG00000000149	1333	1382	1277	1387	1347	1387	1085	1051	1307	8.55	8.44	8.65	8.42	8.72	8.97	6.61	6.9	7.22	8.54667	8.70333	6.91	0.026206	-0.30668	0.412592	2.88e-05	USP40
ENSBTAG00000000149	bta-miR-497	ENSBTAT00000000172	929	951	-16.17	x|||||||||x|x|:::|xxxxx	ENSBTAG00000000149	1333	1382	1277	1387	1347	1387	1085	1051	1307	8.55	8.44	8.65	8.42	8.72	8.97	6.61	6.9	7.22	8.54667	8.70333	6.91	0.026206	-0.30668	0.412592	2.88e-05	USP40
ENSBTAG00000000149	bta-miR-497	ENSBTAT00000075085	929	951	-16.17	x|||||||||x|x|:::|xxxxx	ENSBTAG00000000149	1333	1382	1277	1387	1347	1387	1085	1051	1307	8.55	8.44	8.65	8.42	8.72	8.97	6.61	6.9	7.22	8.54667	8.70333	6.91	0.026206	-0.30668	0.412592	2.88e-05	USP40
ENSBTAG00000000149	bta-miR-2370-5p	ENSBTAT00000000172	484	505	-14.78	x|||||||x|||x|xxx|:|xx	ENSBTAG00000000149	1333	1382	1277	1387	1347	1387	1085	1051	1307	8.55	8.44	8.65	8.42	8.72	8.97	6.61	6.9	7.22	8.54667	8.70333	6.91	0.026206	-0.30668	0.412592	2.88e-05	USP40
ENSBTAG00000000149	bta-miR-2370-5p	ENSBTAT00000075085	484	505	-14.78	x|||||||x|||x|xxx|:|xx	ENSBTAG00000000149	1333	1382	1277	1387	1347	1387	1085	1051	1307	8.55	8.44	8.65	8.42	8.72	8.97	6.61	6.9	7.22	8.54667	8.70333	6.91	0.026206	-0.30668	0.412592	2.88e-05	USP40
ENSBTAG00000000149	bta-miR-2383	ENSBTAT00000000172	1619	1638	-14.84	x|||||||:xx|:xx|||xx	ENSBTAG00000000149	1333	1382	1277	1387	1347	1387	1085	1051	1307	8.55	8.44	8.65	8.42	8.72	8.97	6.61	6.9	7.22	8.54667	8.70333	6.91	0.026206	-0.30668	0.412592	2.88e-05	USP40
ENSBTAG00000000149	bta-miR-2383	ENSBTAT00000070077	762	779	-13.51	x|||||||xx|||x|x|xxx	ENSBTAG00000000149	1333	1382	1277	1387	1347	1387	1085	1051	1307	8.55	8.44	8.65	8.42	8.72	8.97	6.61	6.9	7.22	8.54667	8.70333	6.91	0.026206	-0.30668	0.412592	2.88e-05	USP40
ENSBTAG00000000149	bta-miR-2383	ENSBTAT00000072074	762	779	-13.51	x|||||||xx|||x|x|xxx	ENSBTAG00000000149	1333	1382	1277	1387	1347	1387	1085	1051	1307	8.55	8.44	8.65	8.42	8.72	8.97	6.61	6.9	7.22	8.54667	8.70333	6.91	0.026206	-0.30668	0.412592	2.88e-05	USP40
ENSBTAG00000000149	bta-miR-2383	ENSBTAT00000073057	762	779	-13.51	x|||||||xx|||x|x|xxx	ENSBTAG00000000149	1333	1382	1277	1387	1347	1387	1085	1051	1307	8.55	8.44	8.65	8.42	8.72	8.97	6.61	6.9	7.22	8.54667	8.70333	6.91	0.026206	-0.30668	0.412592	2.88e-05	USP40
ENSBTAG00000000149	bta-miR-2383	ENSBTAT00000073478	762	779	-13.51	x|||||||xx|||x|x|xxx	ENSBTAG00000000149	1333	1382	1277	1387	1347	1387	1085	1051	1307	8.55	8.44	8.65	8.42	8.72	8.97	6.61	6.9	7.22	8.54667	8.70333	6.91	0.026206	-0.30668	0.412592	2.88e-05	USP40
ENSBTAG00000000149	bta-miR-2383	ENSBTAT00000075085	1619	1638	-14.84	x|||||||:xx|:xx|||xx	ENSBTAG00000000149	1333	1382	1277	1387	1347	1387	1085	1051	1307	8.55	8.44	8.65	8.42	8.72	8.97	6.61	6.9	7.22	8.54667	8.70333	6.91	0.026206	-0.30668	0.412592	2.88e-05	USP40
ENSBTAG00000000149	bta-miR-2383	ENSBTAT00000081039	762	779	-13.51	x|||||||xx|||x|x|xxx	ENSBTAG00000000149	1333	1382	1277	1387	1347	1387	1085	1051	1307	8.55	8.44	8.65	8.42	8.72	8.97	6.61	6.9	7.22	8.54667	8.70333	6.91	0.026206	-0.30668	0.412592	2.88e-05	USP40
ENSBTAG00000000149	bta-miR-2383	ENSBTAT00000083681	762	779	-13.51	x|||||||xx|||x|x|xxx	ENSBTAG00000000149	1333	1382	1277	1387	1347	1387	1085	1051	1307	8.55	8.44	8.65	8.42	8.72	8.97	6.61	6.9	7.22	8.54667	8.70333	6.91	0.026206	-0.30668	0.412592	2.88e-05	USP40
ENSBTAG00000000149	bta-miR-2450a	ENSBTAT00000000172	189	207	-23.61	x|||||||xxxx||||xxxxx	ENSBTAG00000000149	1333	1382	1277	1387	1347	1387	1085	1051	1307	8.55	8.44	8.65	8.42	8.72	8.97	6.61	6.9	7.22	8.54667	8.70333	6.91	0.026206	-0.30668	0.412592	2.88e-05	USP40
ENSBTAG00000000149	bta-miR-2450a	ENSBTAT00000075085	189	207	-23.61	x|||||||xxxx||||xxxxx	ENSBTAG00000000149	1333	1382	1277	1387	1347	1387	1085	1051	1307	8.55	8.44	8.65	8.42	8.72	8.97	6.61	6.9	7.22	8.54667	8.70333	6.91	0.026206	-0.30668	0.412592	2.88e-05	USP40
ENSBTAG00000000149	bta-miR-2477	ENSBTAT00000000172	1549	1571	-13.4	x||||||||x|xxxxxxxxxxxx	ENSBTAG00000000149	1333	1382	1277	1387	1347	1387	1085	1051	1307	8.55	8.44	8.65	8.42	8.72	8.97	6.61	6.9	7.22	8.54667	8.70333	6.91	0.026206	-0.30668	0.412592	2.88e-05	USP40
ENSBTAG00000000149	bta-miR-2477	ENSBTAT00000075085	1549	1571	-13.4	x||||||||x|xxxxxxxxxxxx	ENSBTAG00000000149	1333	1382	1277	1387	1347	1387	1085	1051	1307	8.55	8.44	8.65	8.42	8.72	8.97	6.61	6.9	7.22	8.54667	8.70333	6.91	0.026206	-0.30668	0.412592	2.88e-05	USP40
ENSBTAG00000000149	bta-miR-1260b	ENSBTAT00000000172	495	512	-12.69	x|||||||xxxxxxxxxx	ENSBTAG00000000149	1333	1382	1277	1387	1347	1387	1085	1051	1307	8.55	8.44	8.65	8.42	8.72	8.97	6.61	6.9	7.22	8.54667	8.70333	6.91	0.026206	-0.30668	0.412592	2.88e-05	USP40
ENSBTAG00000000149	bta-miR-1260b	ENSBTAT00000070077	409	426	-18.74	x|||||||xx|x|xxxxx	ENSBTAG00000000149	1333	1382	1277	1387	1347	1387	1085	1051	1307	8.55	8.44	8.65	8.42	8.72	8.97	6.61	6.9	7.22	8.54667	8.70333	6.91	0.026206	-0.30668	0.412592	2.88e-05	USP40
ENSBTAG00000000149	bta-miR-1260b	ENSBTAT00000072074	409	426	-18.74	x|||||||xx|x|xxxxx	ENSBTAG00000000149	1333	1382	1277	1387	1347	1387	1085	1051	1307	8.55	8.44	8.65	8.42	8.72	8.97	6.61	6.9	7.22	8.54667	8.70333	6.91	0.026206	-0.30668	0.412592	2.88e-05	USP40
ENSBTAG00000000149	bta-miR-1260b	ENSBTAT00000073057	409	426	-18.74	x|||||||xx|x|xxxxx	ENSBTAG00000000149	1333	1382	1277	1387	1347	1387	1085	1051	1307	8.55	8.44	8.65	8.42	8.72	8.97	6.61	6.9	7.22	8.54667	8.70333	6.91	0.026206	-0.30668	0.412592	2.88e-05	USP40
ENSBTAG00000000149	bta-miR-1260b	ENSBTAT00000073478	409	426	-18.74	x|||||||xx|x|xxxxx	ENSBTAG00000000149	1333	1382	1277	1387	1347	1387	1085	1051	1307	8.55	8.44	8.65	8.42	8.72	8.97	6.61	6.9	7.22	8.54667	8.70333	6.91	0.026206	-0.30668	0.412592	2.88e-05	USP40
ENSBTAG00000000149	bta-miR-1260b	ENSBTAT00000075085	495	512	-12.69	x|||||||xxxxxxxxxx	ENSBTAG00000000149	1333	1382	1277	1387	1347	1387	1085	1051	1307	8.55	8.44	8.65	8.42	8.72	8.97	6.61	6.9	7.22	8.54667	8.70333	6.91	0.026206	-0.30668	0.412592	2.88e-05	USP40
ENSBTAG00000000149	bta-miR-1260b	ENSBTAT00000081039	409	426	-18.74	x|||||||xx|x|xxxxx	ENSBTAG00000000149	1333	1382	1277	1387	1347	1387	1085	1051	1307	8.55	8.44	8.65	8.42	8.72	8.97	6.61	6.9	7.22	8.54667	8.70333	6.91	0.026206	-0.30668	0.412592	2.88e-05	USP40
ENSBTAG00000000149	bta-miR-1260b	ENSBTAT00000083681	409	426	-18.74	x|||||||xx|x|xxxxx	ENSBTAG00000000149	1333	1382	1277	1387	1347	1387	1085	1051	1307	8.55	8.44	8.65	8.42	8.72	8.97	6.61	6.9	7.22	8.54667	8.70333	6.91	0.026206	-0.30668	0.412592	2.88e-05	USP40
ENSBTAG00000000149	bta-miR-10162-5p	ENSBTAT00000070077	350	375	-28.41	x|||||||xx|||||xxxx||||||xx	ENSBTAG00000000149	1333	1382	1277	1387	1347	1387	1085	1051	1307	8.55	8.44	8.65	8.42	8.72	8.97	6.61	6.9	7.22	8.54667	8.70333	6.91	0.026206	-0.30668	0.412592	2.88e-05	USP40
ENSBTAG00000000149	bta-miR-10162-5p	ENSBTAT00000072074	350	375	-28.41	x|||||||xx|||||xxxx||||||xx	ENSBTAG00000000149	1333	1382	1277	1387	1347	1387	1085	1051	1307	8.55	8.44	8.65	8.42	8.72	8.97	6.61	6.9	7.22	8.54667	8.70333	6.91	0.026206	-0.30668	0.412592	2.88e-05	USP40
ENSBTAG00000000149	bta-miR-10162-5p	ENSBTAT00000073057	350	375	-28.41	x|||||||xx|||||xxxx||||||xx	ENSBTAG00000000149	1333	1382	1277	1387	1347	1387	1085	1051	1307	8.55	8.44	8.65	8.42	8.72	8.97	6.61	6.9	7.22	8.54667	8.70333	6.91	0.026206	-0.30668	0.412592	2.88e-05	USP40
ENSBTAG00000000149	bta-miR-10162-5p	ENSBTAT00000073478	350	375	-28.41	x|||||||xx|||||xxxx||||||xx	ENSBTAG00000000149	1333	1382	1277	1387	1347	1387	1085	1051	1307	8.55	8.44	8.65	8.42	8.72	8.97	6.61	6.9	7.22	8.54667	8.70333	6.91	0.026206	-0.30668	0.412592	2.88e-05	USP40
ENSBTAG00000000149	bta-miR-10162-5p	ENSBTAT00000081039	350	375	-28.41	x|||||||xx|||||xxxx||||||xx	ENSBTAG00000000149	1333	1382	1277	1387	1347	1387	1085	1051	1307	8.55	8.44	8.65	8.42	8.72	8.97	6.61	6.9	7.22	8.54667	8.70333	6.91	0.026206	-0.30668	0.412592	2.88e-05	USP40
ENSBTAG00000000149	bta-miR-10162-5p	ENSBTAT00000083681	350	375	-28.41	x|||||||xx|||||xxxx||||||xx	ENSBTAG00000000149	1333	1382	1277	1387	1347	1387	1085	1051	1307	8.55	8.44	8.65	8.42	8.72	8.97	6.61	6.9	7.22	8.54667	8.70333	6.91	0.026206	-0.30668	0.412592	2.88e-05	USP40
ENSBTAG00000000149	bta-miR-2285bn	ENSBTAT00000000172	390	410	-10.52	x|||||||xxx||x||xxxxxx	ENSBTAG00000000149	1333	1382	1277	1387	1347	1387	1085	1051	1307	8.55	8.44	8.65	8.42	8.72	8.97	6.61	6.9	7.22	8.54667	8.70333	6.91	0.026206	-0.30668	0.412592	2.88e-05	USP40
ENSBTAG00000000149	bta-miR-2285bn	ENSBTAT00000075085	390	410	-10.52	x|||||||xxx||x||xxxxxx	ENSBTAG00000000149	1333	1382	1277	1387	1347	1387	1085	1051	1307	8.55	8.44	8.65	8.42	8.72	8.97	6.61	6.9	7.22	8.54667	8.70333	6.91	0.026206	-0.30668	0.412592	2.88e-05	USP40
ENSBTAG00000000149	miR-130-x	ENSBTAT00000070077	187	208	-14.79	x||||||||xx||x|x|xxxxx	ENSBTAG00000000149	1333	1382	1277	1387	1347	1387	1085	1051	1307	8.55	8.44	8.65	8.42	8.72	8.97	6.61	6.9	7.22	8.54667	8.70333	6.91	0.026206	-0.30668	0.412592	2.88e-05	USP40
ENSBTAG00000000149	miR-130-x	ENSBTAT00000072074	187	208	-14.79	x||||||||xx||x|x|xxxxx	ENSBTAG00000000149	1333	1382	1277	1387	1347	1387	1085	1051	1307	8.55	8.44	8.65	8.42	8.72	8.97	6.61	6.9	7.22	8.54667	8.70333	6.91	0.026206	-0.30668	0.412592	2.88e-05	USP40
ENSBTAG00000000149	miR-130-x	ENSBTAT00000073057	187	208	-14.79	x||||||||xx||x|x|xxxxx	ENSBTAG00000000149	1333	1382	1277	1387	1347	1387	1085	1051	1307	8.55	8.44	8.65	8.42	8.72	8.97	6.61	6.9	7.22	8.54667	8.70333	6.91	0.026206	-0.30668	0.412592	2.88e-05	USP40
ENSBTAG00000000149	miR-130-x	ENSBTAT00000073478	187	208	-14.79	x||||||||xx||x|x|xxxxx	ENSBTAG00000000149	1333	1382	1277	1387	1347	1387	1085	1051	1307	8.55	8.44	8.65	8.42	8.72	8.97	6.61	6.9	7.22	8.54667	8.70333	6.91	0.026206	-0.30668	0.412592	2.88e-05	USP40
ENSBTAG00000000149	miR-130-x	ENSBTAT00000081039	187	208	-14.79	x||||||||xx||x|x|xxxxx	ENSBTAG00000000149	1333	1382	1277	1387	1347	1387	1085	1051	1307	8.55	8.44	8.65	8.42	8.72	8.97	6.61	6.9	7.22	8.54667	8.70333	6.91	0.026206	-0.30668	0.412592	2.88e-05	USP40
ENSBTAG00000000149	miR-130-x	ENSBTAT00000083681	187	208	-14.79	x||||||||xx||x|x|xxxxx	ENSBTAG00000000149	1333	1382	1277	1387	1347	1387	1085	1051	1307	8.55	8.44	8.65	8.42	8.72	8.97	6.61	6.9	7.22	8.54667	8.70333	6.91	0.026206	-0.30668	0.412592	2.88e-05	USP40
ENSBTAG00000000149	miR-2779-z	ENSBTAT00000000172	1593	1610	-17.67	x|||||||xxxxxxxxxx	ENSBTAG00000000149	1333	1382	1277	1387	1347	1387	1085	1051	1307	8.55	8.44	8.65	8.42	8.72	8.97	6.61	6.9	7.22	8.54667	8.70333	6.91	0.026206	-0.30668	0.412592	2.88e-05	USP40
ENSBTAG00000000149	miR-2779-z	ENSBTAT00000075085	1593	1610	-17.67	x|||||||xxxxxxxxxx	ENSBTAG00000000149	1333	1382	1277	1387	1347	1387	1085	1051	1307	8.55	8.44	8.65	8.42	8.72	8.97	6.61	6.9	7.22	8.54667	8.70333	6.91	0.026206	-0.30668	0.412592	2.88e-05	USP40
ENSBTAG00000000149	miR-7550-x	ENSBTAT00000000172	1593	1610	-17.67	x|||||||xxxxxxxxxx	ENSBTAG00000000149	1333	1382	1277	1387	1347	1387	1085	1051	1307	8.55	8.44	8.65	8.42	8.72	8.97	6.61	6.9	7.22	8.54667	8.70333	6.91	0.026206	-0.30668	0.412592	2.88e-05	USP40
ENSBTAG00000000149	miR-7550-x	ENSBTAT00000075085	1593	1610	-17.67	x|||||||xxxxxxxxxx	ENSBTAG00000000149	1333	1382	1277	1387	1347	1387	1085	1051	1307	8.55	8.44	8.65	8.42	8.72	8.97	6.61	6.9	7.22	8.54667	8.70333	6.91	0.026206	-0.30668	0.412592	2.88e-05	USP40
ENSBTAG00000000149	miR-1260-z	ENSBTAT00000000172	494	512	-16.49	x||||||||xxxxxxxxxx	ENSBTAG00000000149	1333	1382	1277	1387	1347	1387	1085	1051	1307	8.55	8.44	8.65	8.42	8.72	8.97	6.61	6.9	7.22	8.54667	8.70333	6.91	0.026206	-0.30668	0.412592	2.88e-05	USP40
ENSBTAG00000000149	miR-1260-z	ENSBTAT00000070077	405	426	-18.74	x|||||||x|xx||||xxxxxx	ENSBTAG00000000149	1333	1382	1277	1387	1347	1387	1085	1051	1307	8.55	8.44	8.65	8.42	8.72	8.97	6.61	6.9	7.22	8.54667	8.70333	6.91	0.026206	-0.30668	0.412592	2.88e-05	USP40
ENSBTAG00000000149	miR-1260-z	ENSBTAT00000072074	405	426	-18.74	x|||||||x|xx||||xxxxxx	ENSBTAG00000000149	1333	1382	1277	1387	1347	1387	1085	1051	1307	8.55	8.44	8.65	8.42	8.72	8.97	6.61	6.9	7.22	8.54667	8.70333	6.91	0.026206	-0.30668	0.412592	2.88e-05	USP40
ENSBTAG00000000149	miR-1260-z	ENSBTAT00000073057	405	426	-18.74	x|||||||x|xx||||xxxxxx	ENSBTAG00000000149	1333	1382	1277	1387	1347	1387	1085	1051	1307	8.55	8.44	8.65	8.42	8.72	8.97	6.61	6.9	7.22	8.54667	8.70333	6.91	0.026206	-0.30668	0.412592	2.88e-05	USP40
ENSBTAG00000000149	miR-1260-z	ENSBTAT00000073478	405	426	-18.74	x|||||||x|xx||||xxxxxx	ENSBTAG00000000149	1333	1382	1277	1387	1347	1387	1085	1051	1307	8.55	8.44	8.65	8.42	8.72	8.97	6.61	6.9	7.22	8.54667	8.70333	6.91	0.026206	-0.30668	0.412592	2.88e-05	USP40
ENSBTAG00000000149	miR-1260-z	ENSBTAT00000075085	494	512	-16.49	x||||||||xxxxxxxxxx	ENSBTAG00000000149	1333	1382	1277	1387	1347	1387	1085	1051	1307	8.55	8.44	8.65	8.42	8.72	8.97	6.61	6.9	7.22	8.54667	8.70333	6.91	0.026206	-0.30668	0.412592	2.88e-05	USP40
ENSBTAG00000000149	miR-1260-z	ENSBTAT00000081039	405	426	-18.74	x|||||||x|xx||||xxxxxx	ENSBTAG00000000149	1333	1382	1277	1387	1347	1387	1085	1051	1307	8.55	8.44	8.65	8.42	8.72	8.97	6.61	6.9	7.22	8.54667	8.70333	6.91	0.026206	-0.30668	0.412592	2.88e-05	USP40
ENSBTAG00000000149	miR-1260-z	ENSBTAT00000083681	405	426	-18.74	x|||||||x|xx||||xxxxxx	ENSBTAG00000000149	1333	1382	1277	1387	1347	1387	1085	1051	1307	8.55	8.44	8.65	8.42	8.72	8.97	6.61	6.9	7.22	8.54667	8.70333	6.91	0.026206	-0.30668	0.412592	2.88e-05	USP40
ENSBTAG00000000149	miR-11202-x	ENSBTAT00000000172	1593	1610	-17.67	x|||||||xxxxxxxxxx	ENSBTAG00000000149	1333	1382	1277	1387	1347	1387	1085	1051	1307	8.55	8.44	8.65	8.42	8.72	8.97	6.61	6.9	7.22	8.54667	8.70333	6.91	0.026206	-0.30668	0.412592	2.88e-05	USP40
ENSBTAG00000000149	miR-11202-x	ENSBTAT00000075085	1593	1610	-17.67	x|||||||xxxxxxxxxx	ENSBTAG00000000149	1333	1382	1277	1387	1347	1387	1085	1051	1307	8.55	8.44	8.65	8.42	8.72	8.97	6.61	6.9	7.22	8.54667	8.70333	6.91	0.026206	-0.30668	0.412592	2.88e-05	USP40
ENSBTAG00000000149	miR-1599-z	ENSBTAT00000000172	1299	1316	-15.14	x|||||||xxxxxxxxxx	ENSBTAG00000000149	1333	1382	1277	1387	1347	1387	1085	1051	1307	8.55	8.44	8.65	8.42	8.72	8.97	6.61	6.9	7.22	8.54667	8.70333	6.91	0.026206	-0.30668	0.412592	2.88e-05	USP40
ENSBTAG00000000149	miR-1599-z	ENSBTAT00000075085	1299	1316	-15.14	x|||||||xxxxxxxxxx	ENSBTAG00000000149	1333	1382	1277	1387	1347	1387	1085	1051	1307	8.55	8.44	8.65	8.42	8.72	8.97	6.61	6.9	7.22	8.54667	8.70333	6.91	0.026206	-0.30668	0.412592	2.88e-05	USP40
ENSBTAG00000000149	miR-34-y	ENSBTAT00000070077	568	588	-14.83	x|||||||xxx:||x||:|xxx	ENSBTAG00000000149	1333	1382	1277	1387	1347	1387	1085	1051	1307	8.55	8.44	8.65	8.42	8.72	8.97	6.61	6.9	7.22	8.54667	8.70333	6.91	0.026206	-0.30668	0.412592	2.88e-05	USP40
ENSBTAG00000000149	miR-34-y	ENSBTAT00000072074	568	588	-14.83	x|||||||xxx:||x||:|xxx	ENSBTAG00000000149	1333	1382	1277	1387	1347	1387	1085	1051	1307	8.55	8.44	8.65	8.42	8.72	8.97	6.61	6.9	7.22	8.54667	8.70333	6.91	0.026206	-0.30668	0.412592	2.88e-05	USP40
ENSBTAG00000000149	miR-34-y	ENSBTAT00000073057	568	588	-14.83	x|||||||xxx:||x||:|xxx	ENSBTAG00000000149	1333	1382	1277	1387	1347	1387	1085	1051	1307	8.55	8.44	8.65	8.42	8.72	8.97	6.61	6.9	7.22	8.54667	8.70333	6.91	0.026206	-0.30668	0.412592	2.88e-05	USP40
ENSBTAG00000000149	miR-34-y	ENSBTAT00000073478	568	588	-14.83	x|||||||xxx:||x||:|xxx	ENSBTAG00000000149	1333	1382	1277	1387	1347	1387	1085	1051	1307	8.55	8.44	8.65	8.42	8.72	8.97	6.61	6.9	7.22	8.54667	8.70333	6.91	0.026206	-0.30668	0.412592	2.88e-05	USP40
ENSBTAG00000000149	miR-34-y	ENSBTAT00000081039	568	588	-14.83	x|||||||xxx:||x||:|xxx	ENSBTAG00000000149	1333	1382	1277	1387	1347	1387	1085	1051	1307	8.55	8.44	8.65	8.42	8.72	8.97	6.61	6.9	7.22	8.54667	8.70333	6.91	0.026206	-0.30668	0.412592	2.88e-05	USP40
ENSBTAG00000000149	miR-34-y	ENSBTAT00000083681	568	588	-14.83	x|||||||xxx:||x||:|xxx	ENSBTAG00000000149	1333	1382	1277	1387	1347	1387	1085	1051	1307	8.55	8.44	8.65	8.42	8.72	8.97	6.61	6.9	7.22	8.54667	8.70333	6.91	0.026206	-0.30668	0.412592	2.88e-05	USP40
ENSBTAG00000000149	miR-11987-z	ENSBTAT00000000172	347	366	-17.27	x|||||||x|xx||:|:xxx	ENSBTAG00000000149	1333	1382	1277	1387	1347	1387	1085	1051	1307	8.55	8.44	8.65	8.42	8.72	8.97	6.61	6.9	7.22	8.54667	8.70333	6.91	0.026206	-0.30668	0.412592	2.88e-05	USP40
ENSBTAG00000000149	miR-11987-z	ENSBTAT00000075085	347	366	-17.27	x|||||||x|xx||:|:xxx	ENSBTAG00000000149	1333	1382	1277	1387	1347	1387	1085	1051	1307	8.55	8.44	8.65	8.42	8.72	8.97	6.61	6.9	7.22	8.54667	8.70333	6.91	0.026206	-0.30668	0.412592	2.88e-05	USP40
ENSBTAG00000000149	miR-4332-z	ENSBTAT00000000172	320	339	-24.68	x|||||||x|x|x|||:xxx	ENSBTAG00000000149	1333	1382	1277	1387	1347	1387	1085	1051	1307	8.55	8.44	8.65	8.42	8.72	8.97	6.61	6.9	7.22	8.54667	8.70333	6.91	0.026206	-0.30668	0.412592	2.88e-05	USP40
ENSBTAG00000000149	miR-4332-z	ENSBTAT00000075085	320	339	-24.68	x|||||||x|x|x|||:xxx	ENSBTAG00000000149	1333	1382	1277	1387	1347	1387	1085	1051	1307	8.55	8.44	8.65	8.42	8.72	8.97	6.61	6.9	7.22	8.54667	8.70333	6.91	0.026206	-0.30668	0.412592	2.88e-05	USP40
ENSBTAG00000000149	miR-6240-z	ENSBTAT00000000172	912	933	-17.69	x|||||||:|xx||:x|x|xxx	ENSBTAG00000000149	1333	1382	1277	1387	1347	1387	1085	1051	1307	8.55	8.44	8.65	8.42	8.72	8.97	6.61	6.9	7.22	8.54667	8.70333	6.91	0.026206	-0.30668	0.412592	2.88e-05	USP40
ENSBTAG00000000149	miR-6240-z	ENSBTAT00000075085	912	933	-17.69	x|||||||:|xx||:x|x|xxx	ENSBTAG00000000149	1333	1382	1277	1387	1347	1387	1085	1051	1307	8.55	8.44	8.65	8.42	8.72	8.97	6.61	6.9	7.22	8.54667	8.70333	6.91	0.026206	-0.30668	0.412592	2.88e-05	USP40
ENSBTAG00000000149	miR-4497-z	ENSBTAT00000070077	756	771	-22.34	x||||||||xx|x|||xx	ENSBTAG00000000149	1333	1382	1277	1387	1347	1387	1085	1051	1307	8.55	8.44	8.65	8.42	8.72	8.97	6.61	6.9	7.22	8.54667	8.70333	6.91	0.026206	-0.30668	0.412592	2.88e-05	USP40
ENSBTAG00000000149	miR-4497-z	ENSBTAT00000072074	756	771	-22.34	x||||||||xx|x|||xx	ENSBTAG00000000149	1333	1382	1277	1387	1347	1387	1085	1051	1307	8.55	8.44	8.65	8.42	8.72	8.97	6.61	6.9	7.22	8.54667	8.70333	6.91	0.026206	-0.30668	0.412592	2.88e-05	USP40
ENSBTAG00000000149	miR-4497-z	ENSBTAT00000073057	756	771	-22.34	x||||||||xx|x|||xx	ENSBTAG00000000149	1333	1382	1277	1387	1347	1387	1085	1051	1307	8.55	8.44	8.65	8.42	8.72	8.97	6.61	6.9	7.22	8.54667	8.70333	6.91	0.026206	-0.30668	0.412592	2.88e-05	USP40
ENSBTAG00000000149	miR-4497-z	ENSBTAT00000073478	756	771	-22.34	x||||||||xx|x|||xx	ENSBTAG00000000149	1333	1382	1277	1387	1347	1387	1085	1051	1307	8.55	8.44	8.65	8.42	8.72	8.97	6.61	6.9	7.22	8.54667	8.70333	6.91	0.026206	-0.30668	0.412592	2.88e-05	USP40
ENSBTAG00000000149	miR-4497-z	ENSBTAT00000081039	756	771	-22.34	x||||||||xx|x|||xx	ENSBTAG00000000149	1333	1382	1277	1387	1347	1387	1085	1051	1307	8.55	8.44	8.65	8.42	8.72	8.97	6.61	6.9	7.22	8.54667	8.70333	6.91	0.026206	-0.30668	0.412592	2.88e-05	USP40
ENSBTAG00000000149	miR-4497-z	ENSBTAT00000083681	756	771	-22.34	x||||||||xx|x|||xx	ENSBTAG00000000149	1333	1382	1277	1387	1347	1387	1085	1051	1307	8.55	8.44	8.65	8.42	8.72	8.97	6.61	6.9	7.22	8.54667	8.70333	6.91	0.026206	-0.30668	0.412592	2.88e-05	USP40
ENSBTAG00000000149	miR-2312-z	ENSBTAT00000000172	390	410	-11.86	x|||||||xxx||x||xxxxxx	ENSBTAG00000000149	1333	1382	1277	1387	1347	1387	1085	1051	1307	8.55	8.44	8.65	8.42	8.72	8.97	6.61	6.9	7.22	8.54667	8.70333	6.91	0.026206	-0.30668	0.412592	2.88e-05	USP40
ENSBTAG00000000149	miR-2312-z	ENSBTAT00000075085	390	410	-11.86	x|||||||xxx||x||xxxxxx	ENSBTAG00000000149	1333	1382	1277	1387	1347	1387	1085	1051	1307	8.55	8.44	8.65	8.42	8.72	8.97	6.61	6.9	7.22	8.54667	8.70333	6.91	0.026206	-0.30668	0.412592	2.88e-05	USP40
ENSBTAG00000000149	miR-2422-z	ENSBTAT00000000172	195	217	-23.42	x|||||||x|||x||::xxxxxxx	ENSBTAG00000000149	1333	1382	1277	1387	1347	1387	1085	1051	1307	8.55	8.44	8.65	8.42	8.72	8.97	6.61	6.9	7.22	8.54667	8.70333	6.91	0.026206	-0.30668	0.412592	2.88e-05	USP40
ENSBTAG00000000149	miR-2422-z	ENSBTAT00000075085	195	217	-23.42	x|||||||x|||x||::xxxxxxx	ENSBTAG00000000149	1333	1382	1277	1387	1347	1387	1085	1051	1307	8.55	8.44	8.65	8.42	8.72	8.97	6.61	6.9	7.22	8.54667	8.70333	6.91	0.026206	-0.30668	0.412592	2.88e-05	USP40
ENSBTAG00000000149	miR-1338-x	ENSBTAT00000000172	1053	1077	-19.31	x|||||||xx||x|x|:x||xxxxx	ENSBTAG00000000149	1333	1382	1277	1387	1347	1387	1085	1051	1307	8.55	8.44	8.65	8.42	8.72	8.97	6.61	6.9	7.22	8.54667	8.70333	6.91	0.026206	-0.30668	0.412592	2.88e-05	USP40
ENSBTAG00000000149	miR-1338-x	ENSBTAT00000075085	1053	1077	-19.31	x|||||||xx||x|x|:x||xxxxx	ENSBTAG00000000149	1333	1382	1277	1387	1347	1387	1085	1051	1307	8.55	8.44	8.65	8.42	8.72	8.97	6.61	6.9	7.22	8.54667	8.70333	6.91	0.026206	-0.30668	0.412592	2.88e-05	USP40
ENSBTAG00000000149	miR-12013-z	ENSBTAT00000070077	764	784	-14.6	x|||||||:|xx|x|x|:|xxx	ENSBTAG00000000149	1333	1382	1277	1387	1347	1387	1085	1051	1307	8.55	8.44	8.65	8.42	8.72	8.97	6.61	6.9	7.22	8.54667	8.70333	6.91	0.026206	-0.30668	0.412592	2.88e-05	USP40
ENSBTAG00000000149	miR-12013-z	ENSBTAT00000072074	764	784	-14.6	x|||||||:|xx|x|x|:|xxx	ENSBTAG00000000149	1333	1382	1277	1387	1347	1387	1085	1051	1307	8.55	8.44	8.65	8.42	8.72	8.97	6.61	6.9	7.22	8.54667	8.70333	6.91	0.026206	-0.30668	0.412592	2.88e-05	USP40
ENSBTAG00000000149	miR-12013-z	ENSBTAT00000073057	764	784	-14.6	x|||||||:|xx|x|x|:|xxx	ENSBTAG00000000149	1333	1382	1277	1387	1347	1387	1085	1051	1307	8.55	8.44	8.65	8.42	8.72	8.97	6.61	6.9	7.22	8.54667	8.70333	6.91	0.026206	-0.30668	0.412592	2.88e-05	USP40
ENSBTAG00000000149	miR-12013-z	ENSBTAT00000073478	764	784	-14.6	x|||||||:|xx|x|x|:|xxx	ENSBTAG00000000149	1333	1382	1277	1387	1347	1387	1085	1051	1307	8.55	8.44	8.65	8.42	8.72	8.97	6.61	6.9	7.22	8.54667	8.70333	6.91	0.026206	-0.30668	0.412592	2.88e-05	USP40
ENSBTAG00000000149	miR-12013-z	ENSBTAT00000081039	764	784	-14.6	x|||||||:|xx|x|x|:|xxx	ENSBTAG00000000149	1333	1382	1277	1387	1347	1387	1085	1051	1307	8.55	8.44	8.65	8.42	8.72	8.97	6.61	6.9	7.22	8.54667	8.70333	6.91	0.026206	-0.30668	0.412592	2.88e-05	USP40
ENSBTAG00000000149	miR-12013-z	ENSBTAT00000083681	764	784	-14.6	x|||||||:|xx|x|x|:|xxx	ENSBTAG00000000149	1333	1382	1277	1387	1347	1387	1085	1051	1307	8.55	8.44	8.65	8.42	8.72	8.97	6.61	6.9	7.22	8.54667	8.70333	6.91	0.026206	-0.30668	0.412592	2.88e-05	USP40
ENSBTAG00000000149	novel-m0002-5p	ENSBTAT00000070077	95	116	-23.91	x||||||||x|xx:|:x|::|xx	ENSBTAG00000000149	1333	1382	1277	1387	1347	1387	1085	1051	1307	8.55	8.44	8.65	8.42	8.72	8.97	6.61	6.9	7.22	8.54667	8.70333	6.91	0.026206	-0.30668	0.412592	2.88e-05	USP40
ENSBTAG00000000149	novel-m0002-5p	ENSBTAT00000072074	95	116	-23.91	x||||||||x|xx:|:x|::|xx	ENSBTAG00000000149	1333	1382	1277	1387	1347	1387	1085	1051	1307	8.55	8.44	8.65	8.42	8.72	8.97	6.61	6.9	7.22	8.54667	8.70333	6.91	0.026206	-0.30668	0.412592	2.88e-05	USP40
ENSBTAG00000000149	novel-m0002-5p	ENSBTAT00000073057	95	116	-23.91	x||||||||x|xx:|:x|::|xx	ENSBTAG00000000149	1333	1382	1277	1387	1347	1387	1085	1051	1307	8.55	8.44	8.65	8.42	8.72	8.97	6.61	6.9	7.22	8.54667	8.70333	6.91	0.026206	-0.30668	0.412592	2.88e-05	USP40
ENSBTAG00000000149	novel-m0002-5p	ENSBTAT00000073478	95	116	-23.91	x||||||||x|xx:|:x|::|xx	ENSBTAG00000000149	1333	1382	1277	1387	1347	1387	1085	1051	1307	8.55	8.44	8.65	8.42	8.72	8.97	6.61	6.9	7.22	8.54667	8.70333	6.91	0.026206	-0.30668	0.412592	2.88e-05	USP40
ENSBTAG00000000149	novel-m0002-5p	ENSBTAT00000081039	95	116	-23.91	x||||||||x|xx:|:x|::|xx	ENSBTAG00000000149	1333	1382	1277	1387	1347	1387	1085	1051	1307	8.55	8.44	8.65	8.42	8.72	8.97	6.61	6.9	7.22	8.54667	8.70333	6.91	0.026206	-0.30668	0.412592	2.88e-05	USP40
ENSBTAG00000000149	novel-m0002-5p	ENSBTAT00000083681	95	116	-23.91	x||||||||x|xx:|:x|::|xx	ENSBTAG00000000149	1333	1382	1277	1387	1347	1387	1085	1051	1307	8.55	8.44	8.65	8.42	8.72	8.97	6.61	6.9	7.22	8.54667	8.70333	6.91	0.026206	-0.30668	0.412592	2.88e-05	USP40
ENSBTAG00000000149	novel-m0004-3p	ENSBTAT00000000172	1333	1354	-23.41	x|||||||xxxxx|||||xxxx	ENSBTAG00000000149	1333	1382	1277	1387	1347	1387	1085	1051	1307	8.55	8.44	8.65	8.42	8.72	8.97	6.61	6.9	7.22	8.54667	8.70333	6.91	0.026206	-0.30668	0.412592	2.88e-05	USP40
ENSBTAG00000000149	novel-m0004-3p	ENSBTAT00000075085	1333	1354	-23.41	x|||||||xxxxx|||||xxxx	ENSBTAG00000000149	1333	1382	1277	1387	1347	1387	1085	1051	1307	8.55	8.44	8.65	8.42	8.72	8.97	6.61	6.9	7.22	8.54667	8.70333	6.91	0.026206	-0.30668	0.412592	2.88e-05	USP40
ENSBTAG00000000149	novel-m0005-5p	ENSBTAT00000000172	1333	1354	-23.41	x|||||||xxxxx|||||xxxx	ENSBTAG00000000149	1333	1382	1277	1387	1347	1387	1085	1051	1307	8.55	8.44	8.65	8.42	8.72	8.97	6.61	6.9	7.22	8.54667	8.70333	6.91	0.026206	-0.30668	0.412592	2.88e-05	USP40
ENSBTAG00000000149	novel-m0005-5p	ENSBTAT00000075085	1333	1354	-23.41	x|||||||xxxxx|||||xxxx	ENSBTAG00000000149	1333	1382	1277	1387	1347	1387	1085	1051	1307	8.55	8.44	8.65	8.42	8.72	8.97	6.61	6.9	7.22	8.54667	8.70333	6.91	0.026206	-0.30668	0.412592	2.88e-05	USP40
ENSBTAG00000000149	novel-m0006-5p	ENSBTAT00000000172	1333	1354	-23.41	x|||||||xxxxx|||||xxxx	ENSBTAG00000000149	1333	1382	1277	1387	1347	1387	1085	1051	1307	8.55	8.44	8.65	8.42	8.72	8.97	6.61	6.9	7.22	8.54667	8.70333	6.91	0.026206	-0.30668	0.412592	2.88e-05	USP40
ENSBTAG00000000149	novel-m0006-5p	ENSBTAT00000075085	1333	1354	-23.41	x|||||||xxxxx|||||xxxx	ENSBTAG00000000149	1333	1382	1277	1387	1347	1387	1085	1051	1307	8.55	8.44	8.65	8.42	8.72	8.97	6.61	6.9	7.22	8.54667	8.70333	6.91	0.026206	-0.30668	0.412592	2.88e-05	USP40
ENSBTAG00000000149	novel-m0008-5p	ENSBTAT00000000172	400	425	-20.48	x||||||||x:xx|||xx|x|||xxx	ENSBTAG00000000149	1333	1382	1277	1387	1347	1387	1085	1051	1307	8.55	8.44	8.65	8.42	8.72	8.97	6.61	6.9	7.22	8.54667	8.70333	6.91	0.026206	-0.30668	0.412592	2.88e-05	USP40
ENSBTAG00000000149	novel-m0008-5p	ENSBTAT00000075085	400	425	-20.48	x||||||||x:xx|||xx|x|||xxx	ENSBTAG00000000149	1333	1382	1277	1387	1347	1387	1085	1051	1307	8.55	8.44	8.65	8.42	8.72	8.97	6.61	6.9	7.22	8.54667	8.70333	6.91	0.026206	-0.30668	0.412592	2.88e-05	USP40
ENSBTAG00000000149	novel-m0071-5p	ENSBTAT00000000172	347	369	-30.92	x|||||||x:x|x|x||||:|xx	ENSBTAG00000000149	1333	1382	1277	1387	1347	1387	1085	1051	1307	8.55	8.44	8.65	8.42	8.72	8.97	6.61	6.9	7.22	8.54667	8.70333	6.91	0.026206	-0.30668	0.412592	2.88e-05	USP40
ENSBTAG00000000149	novel-m0071-5p	ENSBTAT00000075085	347	369	-30.92	x|||||||x:x|x|x||||:|xx	ENSBTAG00000000149	1333	1382	1277	1387	1347	1387	1085	1051	1307	8.55	8.44	8.65	8.42	8.72	8.97	6.61	6.9	7.22	8.54667	8.70333	6.91	0.026206	-0.30668	0.412592	2.88e-05	USP40
ENSBTAG00000000149	novel-m0052-5p	ENSBTAT00000000172	1543	1563	-19.7	x|||||||xxxxxxxxxxxxx	ENSBTAG00000000149	1333	1382	1277	1387	1347	1387	1085	1051	1307	8.55	8.44	8.65	8.42	8.72	8.97	6.61	6.9	7.22	8.54667	8.70333	6.91	0.026206	-0.30668	0.412592	2.88e-05	USP40
ENSBTAG00000000149	novel-m0052-5p	ENSBTAT00000075085	1543	1563	-19.7	x|||||||xxxxxxxxxxxxx	ENSBTAG00000000149	1333	1382	1277	1387	1347	1387	1085	1051	1307	8.55	8.44	8.65	8.42	8.72	8.97	6.61	6.9	7.22	8.54667	8.70333	6.91	0.026206	-0.30668	0.412592	2.88e-05	USP40
ENSBTAG00000000149	novel-m0130-5p	ENSBTAT00000000172	168	192	-36.28	x|||||||||xx:|:|:x:||:|xx	ENSBTAG00000000149	1333	1382	1277	1387	1347	1387	1085	1051	1307	8.55	8.44	8.65	8.42	8.72	8.97	6.61	6.9	7.22	8.54667	8.70333	6.91	0.026206	-0.30668	0.412592	2.88e-05	USP40
ENSBTAG00000000149	novel-m0130-5p	ENSBTAT00000075085	168	192	-36.28	x|||||||||xx:|:|:x:||:|xx	ENSBTAG00000000149	1333	1382	1277	1387	1347	1387	1085	1051	1307	8.55	8.44	8.65	8.42	8.72	8.97	6.61	6.9	7.22	8.54667	8.70333	6.91	0.026206	-0.30668	0.412592	2.88e-05	USP40
ENSBTAG00000000149	novel-m0053-5p	ENSBTAT00000000172	430	455	-21.25	x|||||||x|x|x||||xx|||:xxx	ENSBTAG00000000149	1333	1382	1277	1387	1347	1387	1085	1051	1307	8.55	8.44	8.65	8.42	8.72	8.97	6.61	6.9	7.22	8.54667	8.70333	6.91	0.026206	-0.30668	0.412592	2.88e-05	USP40
ENSBTAG00000000149	novel-m0053-5p	ENSBTAT00000075085	430	455	-21.25	x|||||||x|x|x||||xx|||:xxx	ENSBTAG00000000149	1333	1382	1277	1387	1347	1387	1085	1051	1307	8.55	8.44	8.65	8.42	8.72	8.97	6.61	6.9	7.22	8.54667	8.70333	6.91	0.026206	-0.30668	0.412592	2.88e-05	USP40
ENSBTAG00000000149	novel-m0136-3p	ENSBTAT00000000172	569	590	-21	x|||||||x|||xx||:x|xxxxx	ENSBTAG00000000149	1333	1382	1277	1387	1347	1387	1085	1051	1307	8.55	8.44	8.65	8.42	8.72	8.97	6.61	6.9	7.22	8.54667	8.70333	6.91	0.026206	-0.30668	0.412592	2.88e-05	USP40
ENSBTAG00000000149	novel-m0136-3p	ENSBTAT00000075085	569	590	-21	x|||||||x|||xx||:x|xxxxx	ENSBTAG00000000149	1333	1382	1277	1387	1347	1387	1085	1051	1307	8.55	8.44	8.65	8.42	8.72	8.97	6.61	6.9	7.22	8.54667	8.70333	6.91	0.026206	-0.30668	0.412592	2.88e-05	USP40
ENSBTAG00000000149	novel-m0225-5p	ENSBTAT00000000172	1658	1680	-15.79	x|||||||x|xxxxxxxxxxxxx	ENSBTAG00000000149	1333	1382	1277	1387	1347	1387	1085	1051	1307	8.55	8.44	8.65	8.42	8.72	8.97	6.61	6.9	7.22	8.54667	8.70333	6.91	0.026206	-0.30668	0.412592	2.88e-05	USP40
ENSBTAG00000000149	novel-m0225-5p	ENSBTAT00000070077	66	88	-16.49	x|||||||xxx||:||xxxxxxx	ENSBTAG00000000149	1333	1382	1277	1387	1347	1387	1085	1051	1307	8.55	8.44	8.65	8.42	8.72	8.97	6.61	6.9	7.22	8.54667	8.70333	6.91	0.026206	-0.30668	0.412592	2.88e-05	USP40
ENSBTAG00000000149	novel-m0225-5p	ENSBTAT00000072074	66	88	-16.49	x|||||||xxx||:||xxxxxxx	ENSBTAG00000000149	1333	1382	1277	1387	1347	1387	1085	1051	1307	8.55	8.44	8.65	8.42	8.72	8.97	6.61	6.9	7.22	8.54667	8.70333	6.91	0.026206	-0.30668	0.412592	2.88e-05	USP40
ENSBTAG00000000149	novel-m0225-5p	ENSBTAT00000073057	66	88	-16.49	x|||||||xxx||:||xxxxxxx	ENSBTAG00000000149	1333	1382	1277	1387	1347	1387	1085	1051	1307	8.55	8.44	8.65	8.42	8.72	8.97	6.61	6.9	7.22	8.54667	8.70333	6.91	0.026206	-0.30668	0.412592	2.88e-05	USP40
ENSBTAG00000000149	novel-m0225-5p	ENSBTAT00000073478	66	88	-16.49	x|||||||xxx||:||xxxxxxx	ENSBTAG00000000149	1333	1382	1277	1387	1347	1387	1085	1051	1307	8.55	8.44	8.65	8.42	8.72	8.97	6.61	6.9	7.22	8.54667	8.70333	6.91	0.026206	-0.30668	0.412592	2.88e-05	USP40
ENSBTAG00000000149	novel-m0225-5p	ENSBTAT00000075085	1658	1680	-15.79	x|||||||x|xxxxxxxxxxxxx	ENSBTAG00000000149	1333	1382	1277	1387	1347	1387	1085	1051	1307	8.55	8.44	8.65	8.42	8.72	8.97	6.61	6.9	7.22	8.54667	8.70333	6.91	0.026206	-0.30668	0.412592	2.88e-05	USP40
ENSBTAG00000000149	novel-m0225-5p	ENSBTAT00000081039	66	88	-16.49	x|||||||xxx||:||xxxxxxx	ENSBTAG00000000149	1333	1382	1277	1387	1347	1387	1085	1051	1307	8.55	8.44	8.65	8.42	8.72	8.97	6.61	6.9	7.22	8.54667	8.70333	6.91	0.026206	-0.30668	0.412592	2.88e-05	USP40
ENSBTAG00000000149	novel-m0225-5p	ENSBTAT00000083681	66	88	-16.49	x|||||||xxx||:||xxxxxxx	ENSBTAG00000000149	1333	1382	1277	1387	1347	1387	1085	1051	1307	8.55	8.44	8.65	8.42	8.72	8.97	6.61	6.9	7.22	8.54667	8.70333	6.91	0.026206	-0.30668	0.412592	2.88e-05	USP40
ENSBTAG00000000149	novel-m0238-5p	ENSBTAT00000000172	350	373	-31.74	x|||||||xx||:xx||||||xxx	ENSBTAG00000000149	1333	1382	1277	1387	1347	1387	1085	1051	1307	8.55	8.44	8.65	8.42	8.72	8.97	6.61	6.9	7.22	8.54667	8.70333	6.91	0.026206	-0.30668	0.412592	2.88e-05	USP40
ENSBTAG00000000149	novel-m0238-5p	ENSBTAT00000075085	350	373	-31.74	x|||||||xx||:xx||||||xxx	ENSBTAG00000000149	1333	1382	1277	1387	1347	1387	1085	1051	1307	8.55	8.44	8.65	8.42	8.72	8.97	6.61	6.9	7.22	8.54667	8.70333	6.91	0.026206	-0.30668	0.412592	2.88e-05	USP40
ENSBTAG00000000152	bta-miR-320a	ENSBTAT00000045527	75	97	-11.66	x|||||||:::x|:|xxxxxxxx	ENSBTAG00000000152	10946	11114	10244	11557	10773	10977	10133	8718	11238	39.49	38.07	39.08	39.48	39.28	39.67	34.55	32.02	34.87	38.88	39.4767	33.8133	0.021972	-0.20144	0.156087	0.000666	RANBP2
ENSBTAG00000000152	bta-let-7d	ENSBTAT00000045527	687	707	-20.95	x||||||||||:xx:||x|xxx	ENSBTAG00000000152	10946	11114	10244	11557	10773	10977	10133	8718	11238	39.49	38.07	39.08	39.48	39.28	39.67	34.55	32.02	34.87	38.88	39.4767	33.8133	0.021972	-0.20144	0.156087	0.000666	RANBP2
ENSBTAG00000000152	bta-let-7g	ENSBTAT00000045527	689	707	-24.29	x||||||||||xxx:x||||xx	ENSBTAG00000000152	10946	11114	10244	11557	10773	10977	10133	8718	11238	39.49	38.07	39.08	39.48	39.28	39.67	34.55	32.02	34.87	38.88	39.4767	33.8133	0.021972	-0.20144	0.156087	0.000666	RANBP2
ENSBTAG00000000152	bta-let-7a-5p	ENSBTAT00000045527	686	707	-24.23	x||||||||||:xxxxxxxxxx	ENSBTAG00000000152	10946	11114	10244	11557	10773	10977	10133	8718	11238	39.49	38.07	39.08	39.48	39.28	39.67	34.55	32.02	34.87	38.88	39.4767	33.8133	0.021972	-0.20144	0.156087	0.000666	RANBP2
ENSBTAG00000000152	bta-let-7b	ENSBTAT00000045527	686	707	-23.64	x||||||||||:xxxxxxxxxx	ENSBTAG00000000152	10946	11114	10244	11557	10773	10977	10133	8718	11238	39.49	38.07	39.08	39.48	39.28	39.67	34.55	32.02	34.87	38.88	39.4767	33.8133	0.021972	-0.20144	0.156087	0.000666	RANBP2
ENSBTAG00000000152	bta-let-7e	ENSBTAT00000045527	687	707	-19.6	x|||||||x||:xxxxxxxxx	ENSBTAG00000000152	10946	11114	10244	11557	10773	10977	10133	8718	11238	39.49	38.07	39.08	39.48	39.28	39.67	34.55	32.02	34.87	38.88	39.4767	33.8133	0.021972	-0.20144	0.156087	0.000666	RANBP2
ENSBTAG00000000152	bta-miR-196a	ENSBTAT00000045527	685	706	-10.65	x|||||||xxxxxxxxxxxxxx	ENSBTAG00000000152	10946	11114	10244	11557	10773	10977	10133	8718	11238	39.49	38.07	39.08	39.48	39.28	39.67	34.55	32.02	34.87	38.88	39.4767	33.8133	0.021972	-0.20144	0.156087	0.000666	RANBP2
ENSBTAG00000000152	bta-miR-196b	ENSBTAT00000045527	684	706	-11.18	x|||||||xxxxxxxxxxxxxxx	ENSBTAG00000000152	10946	11114	10244	11557	10773	10977	10133	8718	11238	39.49	38.07	39.08	39.48	39.28	39.67	34.55	32.02	34.87	38.88	39.4767	33.8133	0.021972	-0.20144	0.156087	0.000666	RANBP2
ENSBTAG00000000152	bta-miR-2319a	ENSBTAT00000045527	561	584	-11.42	x|||||||xx||xx||:x|x||xx	ENSBTAG00000000152	10946	11114	10244	11557	10773	10977	10133	8718	11238	39.49	38.07	39.08	39.48	39.28	39.67	34.55	32.02	34.87	38.88	39.4767	33.8133	0.021972	-0.20144	0.156087	0.000666	RANBP2
ENSBTAG00000000152	miR-222-y	ENSBTAT00000045527	585	608	-11.78	x|||||||x|xxxxxxxxxxxxxx	ENSBTAG00000000152	10946	11114	10244	11557	10773	10977	10133	8718	11238	39.49	38.07	39.08	39.48	39.28	39.67	34.55	32.02	34.87	38.88	39.4767	33.8133	0.021972	-0.20144	0.156087	0.000666	RANBP2
ENSBTAG00000000152	let-7-x	ENSBTAT00000045527	684	707	-23.64	x||||||||||:xxxxxxxxxxxx	ENSBTAG00000000152	10946	11114	10244	11557	10773	10977	10133	8718	11238	39.49	38.07	39.08	39.48	39.28	39.67	34.55	32.02	34.87	38.88	39.4767	33.8133	0.021972	-0.20144	0.156087	0.000666	RANBP2
ENSBTAG00000000152	miR-221-y	ENSBTAT00000045527	585	608	-13	x|||||||xx|x|:xx|::xxxxx	ENSBTAG00000000152	10946	11114	10244	11557	10773	10977	10133	8718	11238	39.49	38.07	39.08	39.48	39.28	39.67	34.55	32.02	34.87	38.88	39.4767	33.8133	0.021972	-0.20144	0.156087	0.000666	RANBP2
ENSBTAG00000000152	miR-320-y	ENSBTAT00000045527	73	97	-11.95	x|||||||:::x|:|xxxxxxxxxx	ENSBTAG00000000152	10946	11114	10244	11557	10773	10977	10133	8718	11238	39.49	38.07	39.08	39.48	39.28	39.67	34.55	32.02	34.87	38.88	39.4767	33.8133	0.021972	-0.20144	0.156087	0.000666	RANBP2
ENSBTAG00000000152	miR-148-x	ENSBTAT00000045527	713	733	-13.23	x|||||||:xx|x|xx||:|xx	ENSBTAG00000000152	10946	11114	10244	11557	10773	10977	10133	8718	11238	39.49	38.07	39.08	39.48	39.28	39.67	34.55	32.02	34.87	38.88	39.4767	33.8133	0.021972	-0.20144	0.156087	0.000666	RANBP2
ENSBTAG00000000152	let-7-z	ENSBTAT00000045527	683	707	-23.64	x||||||||||:xxxxxxxxxxxxx	ENSBTAG00000000152	10946	11114	10244	11557	10773	10977	10133	8718	11238	39.49	38.07	39.08	39.48	39.28	39.67	34.55	32.02	34.87	38.88	39.4767	33.8133	0.021972	-0.20144	0.156087	0.000666	RANBP2
ENSBTAG00000000152	miR-320-z	ENSBTAT00000045527	76	97	-11.66	x|||||||:::x|:|xxxxxxx	ENSBTAG00000000152	10946	11114	10244	11557	10773	10977	10133	8718	11238	39.49	38.07	39.08	39.48	39.28	39.67	34.55	32.02	34.87	38.88	39.4767	33.8133	0.021972	-0.20144	0.156087	0.000666	RANBP2
ENSBTAG00000000152	novel-m0045-3p	ENSBTAT00000045527	204	225	-15.32	x|||||||||x:x||x::x|xx	ENSBTAG00000000152	10946	11114	10244	11557	10773	10977	10133	8718	11238	39.49	38.07	39.08	39.48	39.28	39.67	34.55	32.02	34.87	38.88	39.4767	33.8133	0.021972	-0.20144	0.156087	0.000666	RANBP2
ENSBTAG00000000160	bta-miR-27a-3p	ENSBTAT00000000184	667	686	-13.08	x|||||||:xxxxxxxxxxx	ENSBTAG00000000160	1722	1797	1606	1789	1703	1683	1506	1470	1782	21.5	21.34	21.17	21.07	21.42	21.06	17.75	18.64	19.1	21.3367	21.1833	18.4967	-0.01041	-0.20607	0.756585	0.004394	CBS
ENSBTAG00000000160	bta-miR-27a-3p	ENSBTAT00000087445	667	686	-13.08	x|||||||:xxxxxxxxxxx	ENSBTAG00000000160	1722	1797	1606	1789	1703	1683	1506	1470	1782	21.5	21.34	21.17	21.07	21.42	21.06	17.75	18.64	19.1	21.3367	21.1833	18.4967	-0.01041	-0.20607	0.756585	0.004394	CBS
ENSBTAG00000000160	bta-miR-30e-5p	ENSBTAT00000000184	501	524	-13.15	x|||||||:xx:|||x|xxxxxxx	ENSBTAG00000000160	1722	1797	1606	1789	1703	1683	1506	1470	1782	21.5	21.34	21.17	21.07	21.42	21.06	17.75	18.64	19.1	21.3367	21.1833	18.4967	-0.01041	-0.20607	0.756585	0.004394	CBS
ENSBTAG00000000160	bta-miR-30e-5p	ENSBTAT00000087445	501	524	-13.15	x|||||||:xx:|||x|xxxxxxx	ENSBTAG00000000160	1722	1797	1606	1789	1703	1683	1506	1470	1782	21.5	21.34	21.17	21.07	21.42	21.06	17.75	18.64	19.1	21.3367	21.1833	18.4967	-0.01041	-0.20607	0.756585	0.004394	CBS
ENSBTAG00000000160	bta-miR-29b	ENSBTAT00000000184	60	87	-17.42	x|||||||xxxxx:|x:||||||xxxxx	ENSBTAG00000000160	1722	1797	1606	1789	1703	1683	1506	1470	1782	21.5	21.34	21.17	21.07	21.42	21.06	17.75	18.64	19.1	21.3367	21.1833	18.4967	-0.01041	-0.20607	0.756585	0.004394	CBS
ENSBTAG00000000160	bta-miR-29b	ENSBTAT00000087445	60	87	-17.42	x|||||||xxxxx:|x:||||||xxxxx	ENSBTAG00000000160	1722	1797	1606	1789	1703	1683	1506	1470	1782	21.5	21.34	21.17	21.07	21.42	21.06	17.75	18.64	19.1	21.3367	21.1833	18.4967	-0.01041	-0.20607	0.756585	0.004394	CBS
ENSBTAG00000000160	bta-miR-24-3p	ENSBTAT00000000184	941	962	-16.49	x|||||||x|xxxx|:||xxxx	ENSBTAG00000000160	1722	1797	1606	1789	1703	1683	1506	1470	1782	21.5	21.34	21.17	21.07	21.42	21.06	17.75	18.64	19.1	21.3367	21.1833	18.4967	-0.01041	-0.20607	0.756585	0.004394	CBS
ENSBTAG00000000160	bta-miR-24-3p	ENSBTAT00000087445	941	962	-16.49	x|||||||x|xxxx|:||xxxx	ENSBTAG00000000160	1722	1797	1606	1789	1703	1683	1506	1470	1782	21.5	21.34	21.17	21.07	21.42	21.06	17.75	18.64	19.1	21.3367	21.1833	18.4967	-0.01041	-0.20607	0.756585	0.004394	CBS
ENSBTAG00000000160	bta-miR-30a-5p	ENSBTAT00000000184	500	524	-13.15	x|||||||x|x||x:|x|:x|xxxx	ENSBTAG00000000160	1722	1797	1606	1789	1703	1683	1506	1470	1782	21.5	21.34	21.17	21.07	21.42	21.06	17.75	18.64	19.1	21.3367	21.1833	18.4967	-0.01041	-0.20607	0.756585	0.004394	CBS
ENSBTAG00000000160	bta-miR-30a-5p	ENSBTAT00000087445	500	524	-13.15	x|||||||x|x||x:|x|:x|xxxx	ENSBTAG00000000160	1722	1797	1606	1789	1703	1683	1506	1470	1782	21.5	21.34	21.17	21.07	21.42	21.06	17.75	18.64	19.1	21.3367	21.1833	18.4967	-0.01041	-0.20607	0.756585	0.004394	CBS
ENSBTAG00000000160	bta-miR-144	ENSBTAT00000000184	664	684	-11.94	x|||||||x|||xx|x|xxxxx	ENSBTAG00000000160	1722	1797	1606	1789	1703	1683	1506	1470	1782	21.5	21.34	21.17	21.07	21.42	21.06	17.75	18.64	19.1	21.3367	21.1833	18.4967	-0.01041	-0.20607	0.756585	0.004394	CBS
ENSBTAG00000000160	bta-miR-144	ENSBTAT00000087445	664	684	-11.94	x|||||||x|||xx|x|xxxxx	ENSBTAG00000000160	1722	1797	1606	1789	1703	1683	1506	1470	1782	21.5	21.34	21.17	21.07	21.42	21.06	17.75	18.64	19.1	21.3367	21.1833	18.4967	-0.01041	-0.20607	0.756585	0.004394	CBS
ENSBTAG00000000160	bta-miR-30f	ENSBTAT00000000184	499	524	-13.61	x||||||||xx||xx|x|x|x||xxx	ENSBTAG00000000160	1722	1797	1606	1789	1703	1683	1506	1470	1782	21.5	21.34	21.17	21.07	21.42	21.06	17.75	18.64	19.1	21.3367	21.1833	18.4967	-0.01041	-0.20607	0.756585	0.004394	CBS
ENSBTAG00000000160	bta-miR-30f	ENSBTAT00000087445	499	524	-13.61	x||||||||xx||xx|x|x|x||xxx	ENSBTAG00000000160	1722	1797	1606	1789	1703	1683	1506	1470	1782	21.5	21.34	21.17	21.07	21.42	21.06	17.75	18.64	19.1	21.3367	21.1833	18.4967	-0.01041	-0.20607	0.756585	0.004394	CBS
ENSBTAG00000000160	bta-miR-1291	ENSBTAT00000000184	119	142	-21.79	x|||||||xx:x|||xxxxxxxxx	ENSBTAG00000000160	1722	1797	1606	1789	1703	1683	1506	1470	1782	21.5	21.34	21.17	21.07	21.42	21.06	17.75	18.64	19.1	21.3367	21.1833	18.4967	-0.01041	-0.20607	0.756585	0.004394	CBS
ENSBTAG00000000160	bta-miR-1291	ENSBTAT00000087445	119	142	-21.79	x|||||||xx:x|||xxxxxxxxx	ENSBTAG00000000160	1722	1797	1606	1789	1703	1683	1506	1470	1782	21.5	21.34	21.17	21.07	21.42	21.06	17.75	18.64	19.1	21.3367	21.1833	18.4967	-0.01041	-0.20607	0.756585	0.004394	CBS
ENSBTAG00000000160	bta-miR-2431-3p	ENSBTAT00000000184	710	731	-18.03	x|||||||xxx:|||:|xxxxxx	ENSBTAG00000000160	1722	1797	1606	1789	1703	1683	1506	1470	1782	21.5	21.34	21.17	21.07	21.42	21.06	17.75	18.64	19.1	21.3367	21.1833	18.4967	-0.01041	-0.20607	0.756585	0.004394	CBS
ENSBTAG00000000160	bta-miR-2431-3p	ENSBTAT00000087445	710	731	-18.03	x|||||||xxx:|||:|xxxxxx	ENSBTAG00000000160	1722	1797	1606	1789	1703	1683	1506	1470	1782	21.5	21.34	21.17	21.07	21.42	21.06	17.75	18.64	19.1	21.3367	21.1833	18.4967	-0.01041	-0.20607	0.756585	0.004394	CBS
ENSBTAG00000000160	bta-miR-6121-3p	ENSBTAT00000000184	555	574	-14.12	x|||||||x:|xxxxxxxxx	ENSBTAG00000000160	1722	1797	1606	1789	1703	1683	1506	1470	1782	21.5	21.34	21.17	21.07	21.42	21.06	17.75	18.64	19.1	21.3367	21.1833	18.4967	-0.01041	-0.20607	0.756585	0.004394	CBS
ENSBTAG00000000160	bta-miR-6121-3p	ENSBTAT00000087445	555	574	-14.12	x|||||||x:|xxxxxxxxx	ENSBTAG00000000160	1722	1797	1606	1789	1703	1683	1506	1470	1782	21.5	21.34	21.17	21.07	21.42	21.06	17.75	18.64	19.1	21.3367	21.1833	18.4967	-0.01041	-0.20607	0.756585	0.004394	CBS
ENSBTAG00000000160	bta-miR-378c	ENSBTAT00000000184	339	359	-15.59	x|||||||:xxxxxxxxxxxx	ENSBTAG00000000160	1722	1797	1606	1789	1703	1683	1506	1470	1782	21.5	21.34	21.17	21.07	21.42	21.06	17.75	18.64	19.1	21.3367	21.1833	18.4967	-0.01041	-0.20607	0.756585	0.004394	CBS
ENSBTAG00000000160	bta-miR-378c	ENSBTAT00000087445	339	359	-15.59	x|||||||:xxxxxxxxxxxx	ENSBTAG00000000160	1722	1797	1606	1789	1703	1683	1506	1470	1782	21.5	21.34	21.17	21.07	21.42	21.06	17.75	18.64	19.1	21.3367	21.1833	18.4967	-0.01041	-0.20607	0.756585	0.004394	CBS
ENSBTAG00000000160	miR-27-z	ENSBTAT00000000184	665	686	-13.08	x|||||||:xxxxxxxxxxxxx	ENSBTAG00000000160	1722	1797	1606	1789	1703	1683	1506	1470	1782	21.5	21.34	21.17	21.07	21.42	21.06	17.75	18.64	19.1	21.3367	21.1833	18.4967	-0.01041	-0.20607	0.756585	0.004394	CBS
ENSBTAG00000000160	miR-27-z	ENSBTAT00000087445	665	686	-13.08	x|||||||:xxxxxxxxxxxxx	ENSBTAG00000000160	1722	1797	1606	1789	1703	1683	1506	1470	1782	21.5	21.34	21.17	21.07	21.42	21.06	17.75	18.64	19.1	21.3367	21.1833	18.4967	-0.01041	-0.20607	0.756585	0.004394	CBS
ENSBTAG00000000160	miR-378-z	ENSBTAT00000000184	337	359	-20.81	x|||||||:xxx|x|x||x|||xxx	ENSBTAG00000000160	1722	1797	1606	1789	1703	1683	1506	1470	1782	21.5	21.34	21.17	21.07	21.42	21.06	17.75	18.64	19.1	21.3367	21.1833	18.4967	-0.01041	-0.20607	0.756585	0.004394	CBS
ENSBTAG00000000160	miR-378-z	ENSBTAT00000087445	337	359	-20.81	x|||||||:xxx|x|x||x|||xxx	ENSBTAG00000000160	1722	1797	1606	1789	1703	1683	1506	1470	1782	21.5	21.34	21.17	21.07	21.42	21.06	17.75	18.64	19.1	21.3367	21.1833	18.4967	-0.01041	-0.20607	0.756585	0.004394	CBS
ENSBTAG00000000160	miR-30-x	ENSBTAT00000000184	497	524	-13.15	x|||||||x|x||x:|x|:x|x|x||xx	ENSBTAG00000000160	1722	1797	1606	1789	1703	1683	1506	1470	1782	21.5	21.34	21.17	21.07	21.42	21.06	17.75	18.64	19.1	21.3367	21.1833	18.4967	-0.01041	-0.20607	0.756585	0.004394	CBS
ENSBTAG00000000160	miR-30-x	ENSBTAT00000087445	497	524	-13.15	x|||||||x|x||x:|x|:x|x|x||xx	ENSBTAG00000000160	1722	1797	1606	1789	1703	1683	1506	1470	1782	21.5	21.34	21.17	21.07	21.42	21.06	17.75	18.64	19.1	21.3367	21.1833	18.4967	-0.01041	-0.20607	0.756585	0.004394	CBS
ENSBTAG00000000160	miR-452-y	ENSBTAT00000000184	303	323	-19.76	x|||||||x:||:|xxxxxxxx	ENSBTAG00000000160	1722	1797	1606	1789	1703	1683	1506	1470	1782	21.5	21.34	21.17	21.07	21.42	21.06	17.75	18.64	19.1	21.3367	21.1833	18.4967	-0.01041	-0.20607	0.756585	0.004394	CBS
ENSBTAG00000000160	miR-452-y	ENSBTAT00000087445	303	323	-19.76	x|||||||x:||:|xxxxxxxx	ENSBTAG00000000160	1722	1797	1606	1789	1703	1683	1506	1470	1782	21.5	21.34	21.17	21.07	21.42	21.06	17.75	18.64	19.1	21.3367	21.1833	18.4967	-0.01041	-0.20607	0.756585	0.004394	CBS
ENSBTAG00000000160	miR-183-y	ENSBTAT00000000184	487	512	-11.92	x|||||||xxxx|x||:::x||xxxx	ENSBTAG00000000160	1722	1797	1606	1789	1703	1683	1506	1470	1782	21.5	21.34	21.17	21.07	21.42	21.06	17.75	18.64	19.1	21.3367	21.1833	18.4967	-0.01041	-0.20607	0.756585	0.004394	CBS
ENSBTAG00000000160	miR-183-y	ENSBTAT00000087445	487	512	-11.92	x|||||||xxxx|x||:::x||xxxx	ENSBTAG00000000160	1722	1797	1606	1789	1703	1683	1506	1470	1782	21.5	21.34	21.17	21.07	21.42	21.06	17.75	18.64	19.1	21.3367	21.1833	18.4967	-0.01041	-0.20607	0.756585	0.004394	CBS
ENSBTAG00000000160	miR-11987-z	ENSBTAT00000000184	146	165	-12.57	x||||||||xxxxxxxxxxx	ENSBTAG00000000160	1722	1797	1606	1789	1703	1683	1506	1470	1782	21.5	21.34	21.17	21.07	21.42	21.06	17.75	18.64	19.1	21.3367	21.1833	18.4967	-0.01041	-0.20607	0.756585	0.004394	CBS
ENSBTAG00000000160	miR-11987-z	ENSBTAT00000087445	146	165	-12.57	x||||||||xxxxxxxxxxx	ENSBTAG00000000160	1722	1797	1606	1789	1703	1683	1506	1470	1782	21.5	21.34	21.17	21.07	21.42	21.06	17.75	18.64	19.1	21.3367	21.1833	18.4967	-0.01041	-0.20607	0.756585	0.004394	CBS
ENSBTAG00000000160	miR-449-y	ENSBTAT00000000184	968	989	-14.77	x|||||||xxxxxxxxxxxxxx	ENSBTAG00000000160	1722	1797	1606	1789	1703	1683	1506	1470	1782	21.5	21.34	21.17	21.07	21.42	21.06	17.75	18.64	19.1	21.3367	21.1833	18.4967	-0.01041	-0.20607	0.756585	0.004394	CBS
ENSBTAG00000000160	miR-449-y	ENSBTAT00000087445	968	989	-14.77	x|||||||xxxxxxxxxxxxxx	ENSBTAG00000000160	1722	1797	1606	1789	1703	1683	1506	1470	1782	21.5	21.34	21.17	21.07	21.42	21.06	17.75	18.64	19.1	21.3367	21.1833	18.4967	-0.01041	-0.20607	0.756585	0.004394	CBS
ENSBTAG00000000160	miR-2431-y	ENSBTAT00000000184	709	731	-18.37	x|||||||xxx:|||:|xxxxxxx	ENSBTAG00000000160	1722	1797	1606	1789	1703	1683	1506	1470	1782	21.5	21.34	21.17	21.07	21.42	21.06	17.75	18.64	19.1	21.3367	21.1833	18.4967	-0.01041	-0.20607	0.756585	0.004394	CBS
ENSBTAG00000000160	miR-2431-y	ENSBTAT00000087445	709	731	-18.37	x|||||||xxx:|||:|xxxxxxx	ENSBTAG00000000160	1722	1797	1606	1789	1703	1683	1506	1470	1782	21.5	21.34	21.17	21.07	21.42	21.06	17.75	18.64	19.1	21.3367	21.1833	18.4967	-0.01041	-0.20607	0.756585	0.004394	CBS
ENSBTAG00000000160	miR-1338-x	ENSBTAT00000000184	390	411	-19.3	x|||||||xxxx||:||xxxxxx	ENSBTAG00000000160	1722	1797	1606	1789	1703	1683	1506	1470	1782	21.5	21.34	21.17	21.07	21.42	21.06	17.75	18.64	19.1	21.3367	21.1833	18.4967	-0.01041	-0.20607	0.756585	0.004394	CBS
ENSBTAG00000000160	miR-1338-x	ENSBTAT00000087445	390	411	-19.3	x|||||||xxxx||:||xxxxxx	ENSBTAG00000000160	1722	1797	1606	1789	1703	1683	1506	1470	1782	21.5	21.34	21.17	21.07	21.42	21.06	17.75	18.64	19.1	21.3367	21.1833	18.4967	-0.01041	-0.20607	0.756585	0.004394	CBS
ENSBTAG00000000160	novel-m0071-5p	ENSBTAT00000000184	811	835	-35.69	x||||||||x||||x|xx:|:||xx	ENSBTAG00000000160	1722	1797	1606	1789	1703	1683	1506	1470	1782	21.5	21.34	21.17	21.07	21.42	21.06	17.75	18.64	19.1	21.3367	21.1833	18.4967	-0.01041	-0.20607	0.756585	0.004394	CBS
ENSBTAG00000000160	novel-m0071-5p	ENSBTAT00000087445	811	835	-35.69	x||||||||x||||x|xx:|:||xx	ENSBTAG00000000160	1722	1797	1606	1789	1703	1683	1506	1470	1782	21.5	21.34	21.17	21.07	21.42	21.06	17.75	18.64	19.1	21.3367	21.1833	18.4967	-0.01041	-0.20607	0.756585	0.004394	CBS
ENSBTAG00000000160	novel-m0113-3p	ENSBTAT00000000184	526	549	-15.42	x|||||||x|xx|x|||xxxxxxx	ENSBTAG00000000160	1722	1797	1606	1789	1703	1683	1506	1470	1782	21.5	21.34	21.17	21.07	21.42	21.06	17.75	18.64	19.1	21.3367	21.1833	18.4967	-0.01041	-0.20607	0.756585	0.004394	CBS
ENSBTAG00000000160	novel-m0113-3p	ENSBTAT00000087445	526	549	-15.42	x|||||||x|xx|x|||xxxxxxx	ENSBTAG00000000160	1722	1797	1606	1789	1703	1683	1506	1470	1782	21.5	21.34	21.17	21.07	21.42	21.06	17.75	18.64	19.1	21.3367	21.1833	18.4967	-0.01041	-0.20607	0.756585	0.004394	CBS
ENSBTAG00000000184	bta-miR-144	ENSBTAT00000000210	779	802	-11.98	x|||||||x:|xx|:xx|||x|xx	ENSBTAG00000000184	1596	1801	1445	1614	1359	1538	2067	1881	2187	12.65	13.48	12.02	12.01	10.81	12.14	15.41	15.08	14.83	12.7167	11.6533	15.1067	-0.12598	0.248465	0.132934	3.63e-06	EIF2AK3
ENSBTAG00000000184	bta-miR-2355-3p	ENSBTAT00000000210	491	512	-11.29	x|||||||:xxxxxxxxxxxxx	ENSBTAG00000000184	1596	1801	1445	1614	1359	1538	2067	1881	2187	12.65	13.48	12.02	12.01	10.81	12.14	15.41	15.08	14.83	12.7167	11.6533	15.1067	-0.12598	0.248465	0.132934	3.63e-06	EIF2AK3
ENSBTAG00000000184	bta-miR-2355-3p	ENSBTAT00000071413	491	512	-11.29	x|||||||:xxxxxxxxxxxxx	ENSBTAG00000000184	1596	1801	1445	1614	1359	1538	2067	1881	2187	12.65	13.48	12.02	12.01	10.81	12.14	15.41	15.08	14.83	12.7167	11.6533	15.1067	-0.12598	0.248465	0.132934	3.63e-06	EIF2AK3
ENSBTAG00000000184	bta-miR-6119-5p	ENSBTAT00000000210	603	625	-11.47	x|||||||||xxxxxxxxxxxxx	ENSBTAG00000000184	1596	1801	1445	1614	1359	1538	2067	1881	2187	12.65	13.48	12.02	12.01	10.81	12.14	15.41	15.08	14.83	12.7167	11.6533	15.1067	-0.12598	0.248465	0.132934	3.63e-06	EIF2AK3
ENSBTAG00000000184	bta-miR-6119-5p	ENSBTAT00000071413	603	625	-11.47	x|||||||||xxxxxxxxxxxxx	ENSBTAG00000000184	1596	1801	1445	1614	1359	1538	2067	1881	2187	12.65	13.48	12.02	12.01	10.81	12.14	15.41	15.08	14.83	12.7167	11.6533	15.1067	-0.12598	0.248465	0.132934	3.63e-06	EIF2AK3
ENSBTAG00000000184	bta-miR-12044	ENSBTAT00000000210	892	913	-10.35	x|||||||x|x|||x||x|xxx	ENSBTAG00000000184	1596	1801	1445	1614	1359	1538	2067	1881	2187	12.65	13.48	12.02	12.01	10.81	12.14	15.41	15.08	14.83	12.7167	11.6533	15.1067	-0.12598	0.248465	0.132934	3.63e-06	EIF2AK3
ENSBTAG00000000184	miR-224-x	ENSBTAT00000000210	943	966	-16.37	x|||||||x|:|:|||xxxxxxxxx	ENSBTAG00000000184	1596	1801	1445	1614	1359	1538	2067	1881	2187	12.65	13.48	12.02	12.01	10.81	12.14	15.41	15.08	14.83	12.7167	11.6533	15.1067	-0.12598	0.248465	0.132934	3.63e-06	EIF2AK3
ENSBTAG00000000184	miR-365-x	ENSBTAT00000000210	349	371	-25.65	x||||||||||xxxxxxxxxxxx	ENSBTAG00000000184	1596	1801	1445	1614	1359	1538	2067	1881	2187	12.65	13.48	12.02	12.01	10.81	12.14	15.41	15.08	14.83	12.7167	11.6533	15.1067	-0.12598	0.248465	0.132934	3.63e-06	EIF2AK3
ENSBTAG00000000184	miR-365-x	ENSBTAT00000071413	349	371	-25.65	x||||||||||xxxxxxxxxxxx	ENSBTAG00000000184	1596	1801	1445	1614	1359	1538	2067	1881	2187	12.65	13.48	12.02	12.01	10.81	12.14	15.41	15.08	14.83	12.7167	11.6533	15.1067	-0.12598	0.248465	0.132934	3.63e-06	EIF2AK3
ENSBTAG00000000184	miR-155-z	ENSBTAT00000000210	529	559	-19.37	x||||||||xxx:|||xxx|||:::x:||xx	ENSBTAG00000000184	1596	1801	1445	1614	1359	1538	2067	1881	2187	12.65	13.48	12.02	12.01	10.81	12.14	15.41	15.08	14.83	12.7167	11.6533	15.1067	-0.12598	0.248465	0.132934	3.63e-06	EIF2AK3
ENSBTAG00000000184	miR-155-z	ENSBTAT00000071413	529	559	-19.37	x||||||||xxx:|||xxx|||:::x:||xx	ENSBTAG00000000184	1596	1801	1445	1614	1359	1538	2067	1881	2187	12.65	13.48	12.02	12.01	10.81	12.14	15.41	15.08	14.83	12.7167	11.6533	15.1067	-0.12598	0.248465	0.132934	3.63e-06	EIF2AK3
ENSBTAG00000000184	novel-m0023-3p	ENSBTAT00000000210	900	920	-15.44	x|||||||:||x|x|||xxxxx	ENSBTAG00000000184	1596	1801	1445	1614	1359	1538	2067	1881	2187	12.65	13.48	12.02	12.01	10.81	12.14	15.41	15.08	14.83	12.7167	11.6533	15.1067	-0.12598	0.248465	0.132934	3.63e-06	EIF2AK3
ENSBTAG00000000199	bta-miR-27a-3p	ENSBTAT00000000233	2120	2141	-18.49	x||||||||:|x|xx|:||xxx	ENSBTAG00000000199	3229	3685	3452	3985	3510	3259	3876	4023	4242	28.17	30.59	32.14	32.99	31.1	28.09	31.86	35.53	32.05	30.3	30.7267	33.1467	0.020173	0.129546	0.360073	0.003455	PDP1
ENSBTAG00000000199	bta-miR-10a	ENSBTAT00000000233	283	313	-19.87	x|||||||xxxxx||xxx||||xx||||xxx	ENSBTAG00000000199	3229	3685	3452	3985	3510	3259	3876	4023	4242	28.17	30.59	32.14	32.99	31.1	28.09	31.86	35.53	32.05	30.3	30.7267	33.1467	0.020173	0.129546	0.360073	0.003455	PDP1
ENSBTAG00000000199	bta-miR-181b	ENSBTAT00000000233	2065	2090	-11.3	x|||||||xx||x||:x|:xxxxxxx	ENSBTAG00000000199	3229	3685	3452	3985	3510	3259	3876	4023	4242	28.17	30.59	32.14	32.99	31.1	28.09	31.86	35.53	32.05	30.3	30.7267	33.1467	0.020173	0.129546	0.360073	0.003455	PDP1
ENSBTAG00000000199	bta-miR-192	ENSBTAT00000000233	1048	1069	-12.79	x||||||||x|x:|:|xxxxxxx	ENSBTAG00000000199	3229	3685	3452	3985	3510	3259	3876	4023	4242	28.17	30.59	32.14	32.99	31.1	28.09	31.86	35.53	32.05	30.3	30.7267	33.1467	0.020173	0.129546	0.360073	0.003455	PDP1
ENSBTAG00000000199	bta-miR-425-5p	ENSBTAT00000000233	2209	2230	-13.41	x|||||||x|xxxxxxxxxxxx	ENSBTAG00000000199	3229	3685	3452	3985	3510	3259	3876	4023	4242	28.17	30.59	32.14	32.99	31.1	28.09	31.86	35.53	32.05	30.3	30.7267	33.1467	0.020173	0.129546	0.360073	0.003455	PDP1
ENSBTAG00000000199	bta-miR-10b	ENSBTAT00000000233	291	313	-15.48	x|||||||xxxxxxxxxxxxxxx	ENSBTAG00000000199	3229	3685	3452	3985	3510	3259	3876	4023	4242	28.17	30.59	32.14	32.99	31.1	28.09	31.86	35.53	32.05	30.3	30.7267	33.1467	0.020173	0.129546	0.360073	0.003455	PDP1
ENSBTAG00000000199	bta-miR-195	ENSBTAT00000000233	1166	1189	-14.7	x|||||||xx||xxx|:|x|:|xx	ENSBTAG00000000199	3229	3685	3452	3985	3510	3259	3876	4023	4242	28.17	30.59	32.14	32.99	31.1	28.09	31.86	35.53	32.05	30.3	30.7267	33.1467	0.020173	0.129546	0.360073	0.003455	PDP1
ENSBTAG00000000199	bta-miR-497	ENSBTAT00000000233	875	896	-16.11	x|||||||xx||::xxxxxxxx	ENSBTAG00000000199	3229	3685	3452	3985	3510	3259	3876	4023	4242	28.17	30.59	32.14	32.99	31.1	28.09	31.86	35.53	32.05	30.3	30.7267	33.1467	0.020173	0.129546	0.360073	0.003455	PDP1
ENSBTAG00000000199	bta-miR-143	ENSBTAT00000000233	1882	1901	-11.61	x|||||||x|x|||x||xxxxx	ENSBTAG00000000199	3229	3685	3452	3985	3510	3259	3876	4023	4242	28.17	30.59	32.14	32.99	31.1	28.09	31.86	35.53	32.05	30.3	30.7267	33.1467	0.020173	0.129546	0.360073	0.003455	PDP1
ENSBTAG00000000199	bta-miR-2370-5p	ENSBTAT00000000233	1656	1677	-12.63	x|||||||x:||||xxxxxxxx	ENSBTAG00000000199	3229	3685	3452	3985	3510	3259	3876	4023	4242	28.17	30.59	32.14	32.99	31.1	28.09	31.86	35.53	32.05	30.3	30.7267	33.1467	0.020173	0.129546	0.360073	0.003455	PDP1
ENSBTAG00000000199	bta-miR-11991	ENSBTAT00000000233	1442	1462	-15.54	x||||||||||xxx:|:|xxx	ENSBTAG00000000199	3229	3685	3452	3985	3510	3259	3876	4023	4242	28.17	30.59	32.14	32.99	31.1	28.09	31.86	35.53	32.05	30.3	30.7267	33.1467	0.020173	0.129546	0.360073	0.003455	PDP1
ENSBTAG00000000199	miR-221-x	ENSBTAT00000000233	112	136	-17.06	x|||||||x||x|xx|||xxxxxxx	ENSBTAG00000000199	3229	3685	3452	3985	3510	3259	3876	4023	4242	28.17	30.59	32.14	32.99	31.1	28.09	31.86	35.53	32.05	30.3	30.7267	33.1467	0.020173	0.129546	0.360073	0.003455	PDP1
ENSBTAG00000000199	miR-28-y	ENSBTAT00000000233	899	920	-13.15	x||||||||:x:||xxxxxxxx	ENSBTAG00000000199	3229	3685	3452	3985	3510	3259	3876	4023	4242	28.17	30.59	32.14	32.99	31.1	28.09	31.86	35.53	32.05	30.3	30.7267	33.1467	0.020173	0.129546	0.360073	0.003455	PDP1
ENSBTAG00000000199	miR-151-y	ENSBTAT00000000233	1994	2016	-14.12	x|||||||x||x:|xxxxxxxxx	ENSBTAG00000000199	3229	3685	3452	3985	3510	3259	3876	4023	4242	28.17	30.59	32.14	32.99	31.1	28.09	31.86	35.53	32.05	30.3	30.7267	33.1467	0.020173	0.129546	0.360073	0.003455	PDP1
ENSBTAG00000000199	miR-27-z	ENSBTAT00000000233	2118	2141	-18.75	x||||||||:|x|xx|:||x|:xx	ENSBTAG00000000199	3229	3685	3452	3985	3510	3259	3876	4023	4242	28.17	30.59	32.14	32.99	31.1	28.09	31.86	35.53	32.05	30.3	30.7267	33.1467	0.020173	0.129546	0.360073	0.003455	PDP1
ENSBTAG00000000199	miR-224-x	ENSBTAT00000000233	128	152	-18.59	x||||||||xxx|::|x|x|xxxxx	ENSBTAG00000000199	3229	3685	3452	3985	3510	3259	3876	4023	4242	28.17	30.59	32.14	32.99	31.1	28.09	31.86	35.53	32.05	30.3	30.7267	33.1467	0.020173	0.129546	0.360073	0.003455	PDP1
ENSBTAG00000000199	miR-9993-y	ENSBTAT00000000233	525	542	-13.51	x|||||||xxxxxxxxxx	ENSBTAG00000000199	3229	3685	3452	3985	3510	3259	3876	4023	4242	28.17	30.59	32.14	32.99	31.1	28.09	31.86	35.53	32.05	30.3	30.7267	33.1467	0.020173	0.129546	0.360073	0.003455	PDP1
ENSBTAG00000000199	miR-452-y	ENSBTAT00000000233	777	798	-16.81	x|||||||x|||xxxxxxxxxx	ENSBTAG00000000199	3229	3685	3452	3985	3510	3259	3876	4023	4242	28.17	30.59	32.14	32.99	31.1	28.09	31.86	35.53	32.05	30.3	30.7267	33.1467	0.020173	0.129546	0.360073	0.003455	PDP1
ENSBTAG00000000199	miR-9277-z	ENSBTAT00000000233	154	170	-20.23	x|||||||x|||xx||xx	ENSBTAG00000000199	3229	3685	3452	3985	3510	3259	3876	4023	4242	28.17	30.59	32.14	32.99	31.1	28.09	31.86	35.53	32.05	30.3	30.7267	33.1467	0.020173	0.129546	0.360073	0.003455	PDP1
ENSBTAG00000000199	miR-186-x	ENSBTAT00000000233	332	356	-11.73	x|||||||x|x||:xx:::|x|:xx	ENSBTAG00000000199	3229	3685	3452	3985	3510	3259	3876	4023	4242	28.17	30.59	32.14	32.99	31.1	28.09	31.86	35.53	32.05	30.3	30.7267	33.1467	0.020173	0.129546	0.360073	0.003455	PDP1
ENSBTAG00000000199	miR-10-z	ENSBTAT00000000233	280	313	-21.76	x|||||||xxxxx||xxx||||x||x|||x|xxx	ENSBTAG00000000199	3229	3685	3452	3985	3510	3259	3876	4023	4242	28.17	30.59	32.14	32.99	31.1	28.09	31.86	35.53	32.05	30.3	30.7267	33.1467	0.020173	0.129546	0.360073	0.003455	PDP1
ENSBTAG00000000199	miR-9226-x	ENSBTAT00000000233	294	312	-18.5	x|||||||x|xxxxxxxxx	ENSBTAG00000000199	3229	3685	3452	3985	3510	3259	3876	4023	4242	28.17	30.59	32.14	32.99	31.1	28.09	31.86	35.53	32.05	30.3	30.7267	33.1467	0.020173	0.129546	0.360073	0.003455	PDP1
ENSBTAG00000000199	miR-192-x	ENSBTAT00000000233	1048	1069	-12.79	x||||||||x|x:|:|xxxxxxx	ENSBTAG00000000199	3229	3685	3452	3985	3510	3259	3876	4023	4242	28.17	30.59	32.14	32.99	31.1	28.09	31.86	35.53	32.05	30.3	30.7267	33.1467	0.020173	0.129546	0.360073	0.003455	PDP1
ENSBTAG00000000199	miR-9226-z	ENSBTAT00000000233	294	312	-18.5	x|||||||x|xxxxxxxxx	ENSBTAG00000000199	3229	3685	3452	3985	3510	3259	3876	4023	4242	28.17	30.59	32.14	32.99	31.1	28.09	31.86	35.53	32.05	30.3	30.7267	33.1467	0.020173	0.129546	0.360073	0.003455	PDP1
ENSBTAG00000000199	miR-1175-y	ENSBTAT00000000233	159	183	-19.58	x|||||||xx|xxx||||x|||xxx	ENSBTAG00000000199	3229	3685	3452	3985	3510	3259	3876	4023	4242	28.17	30.59	32.14	32.99	31.1	28.09	31.86	35.53	32.05	30.3	30.7267	33.1467	0.020173	0.129546	0.360073	0.003455	PDP1
ENSBTAG00000000199	novel-m0045-3p	ENSBTAT00000000233	1000	1021	-15.65	x|||||||||x|x|x|x||xxx	ENSBTAG00000000199	3229	3685	3452	3985	3510	3259	3876	4023	4242	28.17	30.59	32.14	32.99	31.1	28.09	31.86	35.53	32.05	30.3	30.7267	33.1467	0.020173	0.129546	0.360073	0.003455	PDP1
ENSBTAG00000000199	novel-m0053-5p	ENSBTAT00000000233	1234	1256	-17.19	x|||||||x||x|x|:x:x||xx	ENSBTAG00000000199	3229	3685	3452	3985	3510	3259	3876	4023	4242	28.17	30.59	32.14	32.99	31.1	28.09	31.86	35.53	32.05	30.3	30.7267	33.1467	0.020173	0.129546	0.360073	0.003455	PDP1
ENSBTAG00000000199	novel-m0167-5p	ENSBTAT00000000233	1031	1053	-22.27	x|||||||:x||:x|:::|::xx	ENSBTAG00000000199	3229	3685	3452	3985	3510	3259	3876	4023	4242	28.17	30.59	32.14	32.99	31.1	28.09	31.86	35.53	32.05	30.3	30.7267	33.1467	0.020173	0.129546	0.360073	0.003455	PDP1
ENSBTAG00000000199	novel-m0181-3p	ENSBTAT00000000233	1239	1263	-16.46	x||||||||x|xxx||||x|x|xxx	ENSBTAG00000000199	3229	3685	3452	3985	3510	3259	3876	4023	4242	28.17	30.59	32.14	32.99	31.1	28.09	31.86	35.53	32.05	30.3	30.7267	33.1467	0.020173	0.129546	0.360073	0.003455	PDP1
ENSBTAG00000000201	bta-miR-2319b	ENSBTAT00000032432	297	319	-17.92	x||||||||xx|||||xxx||xx	ENSBTAG00000000201	1233	1315	1187	1320	1321	1263	1134	1004	1189	7.68	7.78	7.8	7.76	8.3	7.88	6.66	6.35	6.37	7.75333	7.98	6.46	0.041572	-0.26328	0.269769	0.0008	LTN1
ENSBTAG00000000201	bta-miR-2285g	ENSBTAT00000032432	149	171	-10.93	x|||||||xxxx|||x|:x||xx	ENSBTAG00000000201	1233	1315	1187	1320	1321	1263	1134	1004	1189	7.68	7.78	7.8	7.76	8.3	7.88	6.66	6.35	6.37	7.75333	7.98	6.46	0.041572	-0.26328	0.269769	0.0008	LTN1
ENSBTAG00000000201	miR-155-z	ENSBTAT00000032432	82	108	-11.98	x|||||||x|x||xxxxxxxxxxxxxx	ENSBTAG00000000201	1233	1315	1187	1320	1321	1263	1134	1004	1189	7.68	7.78	7.8	7.76	8.3	7.88	6.66	6.35	6.37	7.75333	7.98	6.46	0.041572	-0.26328	0.269769	0.0008	LTN1
ENSBTAG00000000201	miR-2312-z	ENSBTAT00000032432	149	172	-13.05	x||||||||x|xx:||x|:x|xxx	ENSBTAG00000000201	1233	1315	1187	1320	1321	1263	1134	1004	1189	7.68	7.78	7.8	7.76	8.3	7.88	6.66	6.35	6.37	7.75333	7.98	6.46	0.041572	-0.26328	0.269769	0.0008	LTN1
ENSBTAG00000000201	miR-2422-z	ENSBTAT00000032432	1	21	-19	x||||||||xx:|::xxxxxxxxx	ENSBTAG00000000201	1233	1315	1187	1320	1321	1263	1134	1004	1189	7.68	7.78	7.8	7.76	8.3	7.88	6.66	6.35	6.37	7.75333	7.98	6.46	0.041572	-0.26328	0.269769	0.0008	LTN1
ENSBTAG00000000201	miR-1338-x	ENSBTAT00000032432	375	398	-13.9	x|||||||x|x||x|xx|||xxxx	ENSBTAG00000000201	1233	1315	1187	1320	1321	1263	1134	1004	1189	7.68	7.78	7.8	7.76	8.3	7.88	6.66	6.35	6.37	7.75333	7.98	6.46	0.041572	-0.26328	0.269769	0.0008	LTN1
ENSBTAG00000000203	bta-miR-144	ENSBTAT00000000240	567	591	-14.46	x|||||||x||x|::x|x|||x|xx	ENSBTAG00000000203	1889	2059	1902	2261	1907	1915	2241	2429	2579	45.32	46.93	48.18	51.22	46.18	46.03	50.74	59.21	53.24	46.81	47.81	54.3967	0.030496	0.216701	0.330163	3.49e-05	ATP6V1G1
ENSBTAG00000000203	bta-miR-486	ENSBTAT00000000240	162	183	-20.13	x|||||||x:||xxx||x||xx	ENSBTAG00000000203	1889	2059	1902	2261	1907	1915	2241	2429	2579	45.32	46.93	48.18	51.22	46.18	46.03	50.74	59.21	53.24	46.81	47.81	54.3967	0.030496	0.216701	0.330163	3.49e-05	ATP6V1G1
ENSBTAG00000000203	bta-miR-2370-5p	ENSBTAT00000000240	350	370	-10.39	x|||||||x:||x|:|xxxxxx	ENSBTAG00000000203	1889	2059	1902	2261	1907	1915	2241	2429	2579	45.32	46.93	48.18	51.22	46.18	46.03	50.74	59.21	53.24	46.81	47.81	54.3967	0.030496	0.216701	0.330163	3.49e-05	ATP6V1G1
ENSBTAG00000000203	bta-miR-2381	ENSBTAT00000000240	869	889	-20.94	x|||||||:|::x:x:x||xx	ENSBTAG00000000203	1889	2059	1902	2261	1907	1915	2241	2429	2579	45.32	46.93	48.18	51.22	46.18	46.03	50.74	59.21	53.24	46.81	47.81	54.3967	0.030496	0.216701	0.330163	3.49e-05	ATP6V1G1
ENSBTAG00000000203	bta-miR-6119-5p	ENSBTAT00000000240	195	218	-14.76	x||||||||||x||xx||:|xxxx	ENSBTAG00000000203	1889	2059	1902	2261	1907	1915	2241	2429	2579	45.32	46.93	48.18	51.22	46.18	46.03	50.74	59.21	53.24	46.81	47.81	54.3967	0.030496	0.216701	0.330163	3.49e-05	ATP6V1G1
ENSBTAG00000000203	bta-miR-2285ca	ENSBTAT00000000240	119	142	-18.95	x||||||||:xx||:x|x|x|xxx	ENSBTAG00000000203	1889	2059	1902	2261	1907	1915	2241	2429	2579	45.32	46.93	48.18	51.22	46.18	46.03	50.74	59.21	53.24	46.81	47.81	54.3967	0.030496	0.216701	0.330163	3.49e-05	ATP6V1G1
ENSBTAG00000000203	bta-miR-2285dh	ENSBTAT00000000240	472	496	-20.31	x|||||||xx||xxxx|||::||xxx	ENSBTAG00000000203	1889	2059	1902	2261	1907	1915	2241	2429	2579	45.32	46.93	48.18	51.22	46.18	46.03	50.74	59.21	53.24	46.81	47.81	54.3967	0.030496	0.216701	0.330163	3.49e-05	ATP6V1G1
ENSBTAG00000000203	miR-224-x	ENSBTAT00000000240	778	802	-21.19	x|||||||x||||:||x|x||:xxx	ENSBTAG00000000203	1889	2059	1902	2261	1907	1915	2241	2429	2579	45.32	46.93	48.18	51.22	46.18	46.03	50.74	59.21	53.24	46.81	47.81	54.3967	0.030496	0.216701	0.330163	3.49e-05	ATP6V1G1
ENSBTAG00000000203	miR-186-x	ENSBTAT00000000240	153	176	-16.8	x|||||||:|x|x||xx|x|x||xx	ENSBTAG00000000203	1889	2059	1902	2261	1907	1915	2241	2429	2579	45.32	46.93	48.18	51.22	46.18	46.03	50.74	59.21	53.24	46.81	47.81	54.3967	0.030496	0.216701	0.330163	3.49e-05	ATP6V1G1
ENSBTAG00000000203	miR-11987-z	ENSBTAT00000000240	615	634	-12.16	x|||||||xxxxxxxxxxxx	ENSBTAG00000000203	1889	2059	1902	2261	1907	1915	2241	2429	2579	45.32	46.93	48.18	51.22	46.18	46.03	50.74	59.21	53.24	46.81	47.81	54.3967	0.030496	0.216701	0.330163	3.49e-05	ATP6V1G1
ENSBTAG00000000203	miR-330-z	ENSBTAT00000000240	646	674	-25.37	x||||||||xxxx||x|xxx||:||||xx	ENSBTAG00000000203	1889	2059	1902	2261	1907	1915	2241	2429	2579	45.32	46.93	48.18	51.22	46.18	46.03	50.74	59.21	53.24	46.81	47.81	54.3967	0.030496	0.216701	0.330163	3.49e-05	ATP6V1G1
ENSBTAG00000000203	miR-324-y	ENSBTAT00000000240	867	886	-25.48	x|||||||||:xxxxxxxxx	ENSBTAG00000000203	1889	2059	1902	2261	1907	1915	2241	2429	2579	45.32	46.93	48.18	51.22	46.18	46.03	50.74	59.21	53.24	46.81	47.81	54.3967	0.030496	0.216701	0.330163	3.49e-05	ATP6V1G1
ENSBTAG00000000203	miR-20-y	ENSBTAT00000000240	638	663	-13.76	x||||||||xxxx|||||xxxxxxxx	ENSBTAG00000000203	1889	2059	1902	2261	1907	1915	2241	2429	2579	45.32	46.93	48.18	51.22	46.18	46.03	50.74	59.21	53.24	46.81	47.81	54.3967	0.030496	0.216701	0.330163	3.49e-05	ATP6V1G1
ENSBTAG00000000203	miR-486-x	ENSBTAT00000000240	161	183	-24.71	x|||||||::||xxx||x||xxx	ENSBTAG00000000203	1889	2059	1902	2261	1907	1915	2241	2429	2579	45.32	46.93	48.18	51.22	46.18	46.03	50.74	59.21	53.24	46.81	47.81	54.3967	0.030496	0.216701	0.330163	3.49e-05	ATP6V1G1
ENSBTAG00000000203	miR-430-y	ENSBTAT00000000240	935	954	-19.14	x||||||||x|x||x|::||xx	ENSBTAG00000000203	1889	2059	1902	2261	1907	1915	2241	2429	2579	45.32	46.93	48.18	51.22	46.18	46.03	50.74	59.21	53.24	46.81	47.81	54.3967	0.030496	0.216701	0.330163	3.49e-05	ATP6V1G1
ENSBTAG00000000203	miR-516-x	ENSBTAT00000000240	846	867	-24.11	x|||||||:||||xx:x|||xx	ENSBTAG00000000203	1889	2059	1902	2261	1907	1915	2241	2429	2579	45.32	46.93	48.18	51.22	46.18	46.03	50.74	59.21	53.24	46.81	47.81	54.3967	0.030496	0.216701	0.330163	3.49e-05	ATP6V1G1
ENSBTAG00000000203	novel-m0004-3p	ENSBTAT00000000240	618	639	-15.39	x|||||||xxxxxxxxxxxxxx	ENSBTAG00000000203	1889	2059	1902	2261	1907	1915	2241	2429	2579	45.32	46.93	48.18	51.22	46.18	46.03	50.74	59.21	53.24	46.81	47.81	54.3967	0.030496	0.216701	0.330163	3.49e-05	ATP6V1G1
ENSBTAG00000000203	novel-m0005-5p	ENSBTAT00000000240	618	639	-15.39	x|||||||xxxxxxxxxxxxxx	ENSBTAG00000000203	1889	2059	1902	2261	1907	1915	2241	2429	2579	45.32	46.93	48.18	51.22	46.18	46.03	50.74	59.21	53.24	46.81	47.81	54.3967	0.030496	0.216701	0.330163	3.49e-05	ATP6V1G1
ENSBTAG00000000203	novel-m0006-5p	ENSBTAT00000000240	618	639	-15.39	x|||||||xxxxxxxxxxxxxx	ENSBTAG00000000203	1889	2059	1902	2261	1907	1915	2241	2429	2579	45.32	46.93	48.18	51.22	46.18	46.03	50.74	59.21	53.24	46.81	47.81	54.3967	0.030496	0.216701	0.330163	3.49e-05	ATP6V1G1
ENSBTAG00000000203	novel-m0071-5p	ENSBTAT00000000240	613	637	-26.15	x|||||||x:xxx||:|::|:|xxx	ENSBTAG00000000203	1889	2059	1902	2261	1907	1915	2241	2429	2579	45.32	46.93	48.18	51.22	46.18	46.03	50.74	59.21	53.24	46.81	47.81	54.3967	0.030496	0.216701	0.330163	3.49e-05	ATP6V1G1
ENSBTAG00000000205	bta-miR-148a	ENSBTAT00000000244	89	110	-14.08	x|||||||x|xxxxxx||||xx	ENSBTAG00000000205	1695	1699	1772	1892	1947	1816	1461	1368	1555	23.73	24.03	28.52	25.39	27.47	27.32	12.6	14.67	13.45	27.7333	27.44	13.5733	-0.01534	-1.03085	0.857762	3.81e-41	ATPAF1
ENSBTAG00000000205	bta-miR-27a-3p	ENSBTAT00000000244	126	145	-17.6	x|||||||::x||x:|||xx	ENSBTAG00000000205	1695	1699	1772	1892	1947	1816	1461	1368	1555	23.73	24.03	28.52	25.39	27.47	27.32	12.6	14.67	13.45	27.7333	27.44	13.5733	-0.01534	-1.03085	0.857762	3.81e-41	ATPAF1
ENSBTAG00000000205	bta-miR-30e-5p	ENSBTAT00000000244	246	270	-16.13	x|||||||||xx|||x|:::xxxxx	ENSBTAG00000000205	1695	1699	1772	1892	1947	1816	1461	1368	1555	23.73	24.03	28.52	25.39	27.47	27.32	12.6	14.67	13.45	27.7333	27.44	13.5733	-0.01534	-1.03085	0.857762	3.81e-41	ATPAF1
ENSBTAG00000000205	bta-miR-192	ENSBTAT00000000244	313	335	-15.99	x|||||||xx||||x|x|:xxxx	ENSBTAG00000000205	1695	1699	1772	1892	1947	1816	1461	1368	1555	23.73	24.03	28.52	25.39	27.47	27.32	12.6	14.67	13.45	27.7333	27.44	13.5733	-0.01534	-1.03085	0.857762	3.81e-41	ATPAF1
ENSBTAG00000000205	bta-miR-200c	ENSBTAT00000000244	13	35	-13.57	x|||||||xxxxxxxxxxxxxxx	ENSBTAG00000000205	1695	1699	1772	1892	1947	1816	1461	1368	1555	23.73	24.03	28.52	25.39	27.47	27.32	12.6	14.67	13.45	27.7333	27.44	13.5733	-0.01534	-1.03085	0.857762	3.81e-41	ATPAF1
ENSBTAG00000000205	bta-miR-22-5p	ENSBTAT00000000244	1439	1460	-13.95	x|||||||x|:xxxxxxxxxxx	ENSBTAG00000000205	1695	1699	1772	1892	1947	1816	1461	1368	1555	23.73	24.03	28.52	25.39	27.47	27.32	12.6	14.67	13.45	27.7333	27.44	13.5733	-0.01534	-1.03085	0.857762	3.81e-41	ATPAF1
ENSBTAG00000000205	bta-miR-30a-5p	ENSBTAT00000000244	247	270	-16.08	x|||||||||xxxxxxxxxxxxxx	ENSBTAG00000000205	1695	1699	1772	1892	1947	1816	1461	1368	1555	23.73	24.03	28.52	25.39	27.47	27.32	12.6	14.67	13.45	27.7333	27.44	13.5733	-0.01534	-1.03085	0.857762	3.81e-41	ATPAF1
ENSBTAG00000000205	bta-miR-195	ENSBTAT00000000244	693	714	-12.55	x|||||||xx|||x|xxxxxxx	ENSBTAG00000000205	1695	1699	1772	1892	1947	1816	1461	1368	1555	23.73	24.03	28.52	25.39	27.47	27.32	12.6	14.67	13.45	27.7333	27.44	13.5733	-0.01534	-1.03085	0.857762	3.81e-41	ATPAF1
ENSBTAG00000000205	bta-miR-497	ENSBTAT00000000244	696	714	-11.55	x|||||||xxx||x::||::xx	ENSBTAG00000000205	1695	1699	1772	1892	1947	1816	1461	1368	1555	23.73	24.03	28.52	25.39	27.47	27.32	12.6	14.67	13.45	27.7333	27.44	13.5733	-0.01534	-1.03085	0.857762	3.81e-41	ATPAF1
ENSBTAG00000000205	bta-miR-152	ENSBTAT00000000244	89	110	-13.08	x|||||||xxxxxxxxxxxxxx	ENSBTAG00000000205	1695	1699	1772	1892	1947	1816	1461	1368	1555	23.73	24.03	28.52	25.39	27.47	27.32	12.6	14.67	13.45	27.7333	27.44	13.5733	-0.01534	-1.03085	0.857762	3.81e-41	ATPAF1
ENSBTAG00000000205	bta-miR-182	ENSBTAT00000000244	626	649	-11.59	x||||||||xxxxxxxxxxxxxxx	ENSBTAG00000000205	1695	1699	1772	1892	1947	1816	1461	1368	1555	23.73	24.03	28.52	25.39	27.47	27.32	12.6	14.67	13.45	27.7333	27.44	13.5733	-0.01534	-1.03085	0.857762	3.81e-41	ATPAF1
ENSBTAG00000000205	bta-miR-216b	ENSBTAT00000000244	622	644	-13.1	x|||||||x||x||xx|||:xxx	ENSBTAG00000000205	1695	1699	1772	1892	1947	1816	1461	1368	1555	23.73	24.03	28.52	25.39	27.47	27.32	12.6	14.67	13.45	27.7333	27.44	13.5733	-0.01534	-1.03085	0.857762	3.81e-41	ATPAF1
ENSBTAG00000000205	bta-miR-30f	ENSBTAT00000000244	247	270	-11.47	x|||||||x|xxxxxxxxxxxxxx	ENSBTAG00000000205	1695	1699	1772	1892	1947	1816	1461	1368	1555	23.73	24.03	28.52	25.39	27.47	27.32	12.6	14.67	13.45	27.7333	27.44	13.5733	-0.01534	-1.03085	0.857762	3.81e-41	ATPAF1
ENSBTAG00000000205	bta-miR-33a	ENSBTAT00000000244	1008	1027	-18.67	x|||||||x||||x||:xxxx	ENSBTAG00000000205	1695	1699	1772	1892	1947	1816	1461	1368	1555	23.73	24.03	28.52	25.39	27.47	27.32	12.6	14.67	13.45	27.7333	27.44	13.5733	-0.01534	-1.03085	0.857762	3.81e-41	ATPAF1
ENSBTAG00000000205	bta-miR-769	ENSBTAT00000000244	5	23	-15.65	x|||||||xxx:||x|x||xxx	ENSBTAG00000000205	1695	1699	1772	1892	1947	1816	1461	1368	1555	23.73	24.03	28.52	25.39	27.47	27.32	12.6	14.67	13.45	27.7333	27.44	13.5733	-0.01534	-1.03085	0.857762	3.81e-41	ATPAF1
ENSBTAG00000000205	bta-miR-92b	ENSBTAT00000000244	335	356	-11.61	x||||||||xxxxxxxxxxxxx	ENSBTAG00000000205	1695	1699	1772	1892	1947	1816	1461	1368	1555	23.73	24.03	28.52	25.39	27.47	27.32	12.6	14.67	13.45	27.7333	27.44	13.5733	-0.01534	-1.03085	0.857762	3.81e-41	ATPAF1
ENSBTAG00000000205	bta-miR-2370-5p	ENSBTAT00000000244	152	177	-11.56	x||||||||xxxx|||x::x|x||xx	ENSBTAG00000000205	1695	1699	1772	1892	1947	1816	1461	1368	1555	23.73	24.03	28.52	25.39	27.47	27.32	12.6	14.67	13.45	27.7333	27.44	13.5733	-0.01534	-1.03085	0.857762	3.81e-41	ATPAF1
ENSBTAG00000000205	bta-miR-2375	ENSBTAT00000000244	1295	1317	-16.93	x||||||||xxxxxxxxxxxxxx	ENSBTAG00000000205	1695	1699	1772	1892	1947	1816	1461	1368	1555	23.73	24.03	28.52	25.39	27.47	27.32	12.6	14.67	13.45	27.7333	27.44	13.5733	-0.01534	-1.03085	0.857762	3.81e-41	ATPAF1
ENSBTAG00000000205	bta-miR-2477	ENSBTAT00000000244	567	588	-23.01	x|||||||x|||:|x|x|||xxx	ENSBTAG00000000205	1695	1699	1772	1892	1947	1816	1461	1368	1555	23.73	24.03	28.52	25.39	27.47	27.32	12.6	14.67	13.45	27.7333	27.44	13.5733	-0.01534	-1.03085	0.857762	3.81e-41	ATPAF1
ENSBTAG00000000205	bta-miR-2478	ENSBTAT00000000244	46	65	-17.61	x|||||||||:x|:|xxxxx	ENSBTAG00000000205	1695	1699	1772	1892	1947	1816	1461	1368	1555	23.73	24.03	28.52	25.39	27.47	27.32	12.6	14.67	13.45	27.7333	27.44	13.5733	-0.01534	-1.03085	0.857762	3.81e-41	ATPAF1
ENSBTAG00000000205	bta-miR-6535	ENSBTAT00000000244	160	180	-21.89	x|||||||:x::|:xx||:|xx	ENSBTAG00000000205	1695	1699	1772	1892	1947	1816	1461	1368	1555	23.73	24.03	28.52	25.39	27.47	27.32	12.6	14.67	13.45	27.7333	27.44	13.5733	-0.01534	-1.03085	0.857762	3.81e-41	ATPAF1
ENSBTAG00000000205	miR-222-y	ENSBTAT00000000244	1354	1375	-15.34	x||||||||x|xx|||x:::|xxx	ENSBTAG00000000205	1695	1699	1772	1892	1947	1816	1461	1368	1555	23.73	24.03	28.52	25.39	27.47	27.32	12.6	14.67	13.45	27.7333	27.44	13.5733	-0.01534	-1.03085	0.857762	3.81e-41	ATPAF1
ENSBTAG00000000205	miR-92-y	ENSBTAT00000000244	330	356	-16.72	x||||||||xxx|x|xx|::x|||xxx	ENSBTAG00000000205	1695	1699	1772	1892	1947	1816	1461	1368	1555	23.73	24.03	28.52	25.39	27.47	27.32	12.6	14.67	13.45	27.7333	27.44	13.5733	-0.01534	-1.03085	0.857762	3.81e-41	ATPAF1
ENSBTAG00000000205	miR-9-z	ENSBTAT00000000244	962	983	-12.2	x||||||||:x|x||x:x||xx	ENSBTAG00000000205	1695	1699	1772	1892	1947	1816	1461	1368	1555	23.73	24.03	28.52	25.39	27.47	27.32	12.6	14.67	13.45	27.7333	27.44	13.5733	-0.01534	-1.03085	0.857762	3.81e-41	ATPAF1
ENSBTAG00000000205	miR-221-y	ENSBTAT00000000244	1353	1375	-15.08	x|||||||::xx|:|x:::|||xx	ENSBTAG00000000205	1695	1699	1772	1892	1947	1816	1461	1368	1555	23.73	24.03	28.52	25.39	27.47	27.32	12.6	14.67	13.45	27.7333	27.44	13.5733	-0.01534	-1.03085	0.857762	3.81e-41	ATPAF1
ENSBTAG00000000205	miR-182-x	ENSBTAT00000000244	624	649	-13.05	x||||||||xxxxxxxxxxxxxxxxx	ENSBTAG00000000205	1695	1699	1772	1892	1947	1816	1461	1368	1555	23.73	24.03	28.52	25.39	27.47	27.32	12.6	14.67	13.45	27.7333	27.44	13.5733	-0.01534	-1.03085	0.857762	3.81e-41	ATPAF1
ENSBTAG00000000205	miR-27-z	ENSBTAT00000000244	124	145	-17.6	x|||||||::x||x:|||xxxx	ENSBTAG00000000205	1695	1699	1772	1892	1947	1816	1461	1368	1555	23.73	24.03	28.52	25.39	27.47	27.32	12.6	14.67	13.45	27.7333	27.44	13.5733	-0.01534	-1.03085	0.857762	3.81e-41	ATPAF1
ENSBTAG00000000205	miR-92-z	ENSBTAT00000000244	329	356	-17.61	x||||||||xxx|x|xx|::x|||xxxx	ENSBTAG00000000205	1695	1699	1772	1892	1947	1816	1461	1368	1555	23.73	24.03	28.52	25.39	27.47	27.32	12.6	14.67	13.45	27.7333	27.44	13.5733	-0.01534	-1.03085	0.857762	3.81e-41	ATPAF1
ENSBTAG00000000205	miR-224-x	ENSBTAT00000000244	797	823	-13.27	x|||||||xx:|:x||:xxxxxxxxxx	ENSBTAG00000000205	1695	1699	1772	1892	1947	1816	1461	1368	1555	23.73	24.03	28.52	25.39	27.47	27.32	12.6	14.67	13.45	27.7333	27.44	13.5733	-0.01534	-1.03085	0.857762	3.81e-41	ATPAF1
ENSBTAG00000000205	miR-30-x	ENSBTAT00000000244	245	270	-16.8	x|||||||||xx|x|x|:xx|||x||xx	ENSBTAG00000000205	1695	1699	1772	1892	1947	1816	1461	1368	1555	23.73	24.03	28.52	25.39	27.47	27.32	12.6	14.67	13.45	27.7333	27.44	13.5733	-0.01534	-1.03085	0.857762	3.81e-41	ATPAF1
ENSBTAG00000000205	miR-235-y	ENSBTAT00000000244	334	356	-12.78	x||||||||xxxxxxxxxxxxxx	ENSBTAG00000000205	1695	1699	1772	1892	1947	1816	1461	1368	1555	23.73	24.03	28.52	25.39	27.47	27.32	12.6	14.67	13.45	27.7333	27.44	13.5733	-0.01534	-1.03085	0.857762	3.81e-41	ATPAF1
ENSBTAG00000000205	miR-148-z	ENSBTAT00000000244	87	110	-14.08	x|||||||x|xxxxxx||||xxxx	ENSBTAG00000000205	1695	1699	1772	1892	1947	1816	1461	1368	1555	23.73	24.03	28.52	25.39	27.47	27.32	12.6	14.67	13.45	27.7333	27.44	13.5733	-0.01534	-1.03085	0.857762	3.81e-41	ATPAF1
ENSBTAG00000000205	miR-6119-y	ENSBTAT00000000244	367	388	-10.99	x||||||||||:|x||xxxxxxx	ENSBTAG00000000205	1695	1699	1772	1892	1947	1816	1461	1368	1555	23.73	24.03	28.52	25.39	27.47	27.32	12.6	14.67	13.45	27.7333	27.44	13.5733	-0.01534	-1.03085	0.857762	3.81e-41	ATPAF1
ENSBTAG00000000205	miR-152-z	ENSBTAT00000000244	87	110	-14	x|||||||xxxxxxxxxxxxxxxx	ENSBTAG00000000205	1695	1699	1772	1892	1947	1816	1461	1368	1555	23.73	24.03	28.52	25.39	27.47	27.32	12.6	14.67	13.45	27.7333	27.44	13.5733	-0.01534	-1.03085	0.857762	3.81e-41	ATPAF1
ENSBTAG00000000205	miR-491-y	ENSBTAT00000000244	1007	1030	-11.95	x|||||||xx||x||||xxxxxxx	ENSBTAG00000000205	1695	1699	1772	1892	1947	1816	1461	1368	1555	23.73	24.03	28.52	25.39	27.47	27.32	12.6	14.67	13.45	27.7333	27.44	13.5733	-0.01534	-1.03085	0.857762	3.81e-41	ATPAF1
ENSBTAG00000000205	miR-769-z	ENSBTAT00000000244	4	23	-15.65	x|||||||xxx:||x|x||xxxx	ENSBTAG00000000205	1695	1699	1772	1892	1947	1816	1461	1368	1555	23.73	24.03	28.52	25.39	27.47	27.32	12.6	14.67	13.45	27.7333	27.44	13.5733	-0.01534	-1.03085	0.857762	3.81e-41	ATPAF1
ENSBTAG00000000205	miR-192-x	ENSBTAT00000000244	313	335	-15.99	x|||||||xx||||x|x|:xxxx	ENSBTAG00000000205	1695	1699	1772	1892	1947	1816	1461	1368	1555	23.73	24.03	28.52	25.39	27.47	27.32	12.6	14.67	13.45	27.7333	27.44	13.5733	-0.01534	-1.03085	0.857762	3.81e-41	ATPAF1
ENSBTAG00000000205	miR-25-z	ENSBTAT00000000244	329	356	-21.26	x||||||||x::x|xxx|::|||||xxx	ENSBTAG00000000205	1695	1699	1772	1892	1947	1816	1461	1368	1555	23.73	24.03	28.52	25.39	27.47	27.32	12.6	14.67	13.45	27.7333	27.44	13.5733	-0.01534	-1.03085	0.857762	3.81e-41	ATPAF1
ENSBTAG00000000205	miR-1468-y	ENSBTAT00000000244	1450	1471	-12.75	x|||||||xxxxxxxxxxxxxx	ENSBTAG00000000205	1695	1699	1772	1892	1947	1816	1461	1368	1555	23.73	24.03	28.52	25.39	27.47	27.32	12.6	14.67	13.45	27.7333	27.44	13.5733	-0.01534	-1.03085	0.857762	3.81e-41	ATPAF1
ENSBTAG00000000205	miR-2422-z	ENSBTAT00000000244	160	182	-19.98	x|||||||xxx:|:x:x|:||:xx	ENSBTAG00000000205	1695	1699	1772	1892	1947	1816	1461	1368	1555	23.73	24.03	28.52	25.39	27.47	27.32	12.6	14.67	13.45	27.7333	27.44	13.5733	-0.01534	-1.03085	0.857762	3.81e-41	ATPAF1
ENSBTAG00000000205	miR-8-y	ENSBTAT00000000244	13	35	-11.6	x|||||||xxxxxxxxxxxxxxx	ENSBTAG00000000205	1695	1699	1772	1892	1947	1816	1461	1368	1555	23.73	24.03	28.52	25.39	27.47	27.32	12.6	14.67	13.45	27.7333	27.44	13.5733	-0.01534	-1.03085	0.857762	3.81e-41	ATPAF1
ENSBTAG00000000205	miR-769-x	ENSBTAT00000000244	5	23	-17.22	x|||||||xxx:||x|:||xxx	ENSBTAG00000000205	1695	1699	1772	1892	1947	1816	1461	1368	1555	23.73	24.03	28.52	25.39	27.47	27.32	12.6	14.67	13.45	27.7333	27.44	13.5733	-0.01534	-1.03085	0.857762	3.81e-41	ATPAF1
ENSBTAG00000000205	miR-12013-z	ENSBTAT00000000244	1091	1112	-16.41	x|||||||xxx|:||||x|xxx	ENSBTAG00000000205	1695	1699	1772	1892	1947	1816	1461	1368	1555	23.73	24.03	28.52	25.39	27.47	27.32	12.6	14.67	13.45	27.7333	27.44	13.5733	-0.01534	-1.03085	0.857762	3.81e-41	ATPAF1
ENSBTAG00000000205	novel-m0167-5p	ENSBTAT00000000244	155	178	-17.28	x|||||||:xx|x:||:::x:|xx	ENSBTAG00000000205	1695	1699	1772	1892	1947	1816	1461	1368	1555	23.73	24.03	28.52	25.39	27.47	27.32	12.6	14.67	13.45	27.7333	27.44	13.5733	-0.01534	-1.03085	0.857762	3.81e-41	ATPAF1
ENSBTAG00000000205	novel-m0140-3p	ENSBTAT00000000244	60	79	-11.18	x||||||||x|x|:||x|:|xx	ENSBTAG00000000205	1695	1699	1772	1892	1947	1816	1461	1368	1555	23.73	24.03	28.52	25.39	27.47	27.32	12.6	14.67	13.45	27.7333	27.44	13.5733	-0.01534	-1.03085	0.857762	3.81e-41	ATPAF1
ENSBTAG00000000210	bta-miR-21-5p	ENSBTAT00000071475	458	484	-19.49	x|||||||||||xxx|||x|x|x:|xx	ENSBTAG00000000210	1482	1292	1377	1545	1424	1423	935	820	1016	6.44	5.16	5.95	5.86	5.95	5.74	3.58	3.61	3.81	5.85	5.85	3.66667	0	-0.67397	0.239162	5.19e-16	ARHGAP31
ENSBTAG00000000210	bta-miR-320a	ENSBTAT00000071475	1112	1134	-18.21	x|||||||xx|||x||xxxxxxx	ENSBTAG00000000210	1482	1292	1377	1545	1424	1423	935	820	1016	6.44	5.16	5.95	5.86	5.95	5.74	3.58	3.61	3.81	5.85	5.85	3.66667	0	-0.67397	0.239162	5.19e-16	ARHGAP31
ENSBTAG00000000210	bta-let-7d	ENSBTAT00000071475	762	783	-18.09	x|||||||:xxx:x||x:||xx	ENSBTAG00000000210	1482	1292	1377	1545	1424	1423	935	820	1016	6.44	5.16	5.95	5.86	5.95	5.74	3.58	3.61	3.81	5.85	5.85	3.66667	0	-0.67397	0.239162	5.19e-16	ARHGAP31
ENSBTAG00000000210	bta-let-7g	ENSBTAT00000071475	762	783	-20.84	x|||||||:xx|:x|:x|||xx	ENSBTAG00000000210	1482	1292	1377	1545	1424	1423	935	820	1016	6.44	5.16	5.95	5.86	5.95	5.74	3.58	3.61	3.81	5.85	5.85	3.66667	0	-0.67397	0.239162	5.19e-16	ARHGAP31
ENSBTAG00000000210	bta-let-7a-5p	ENSBTAT00000071475	762	783	-18.99	x|||||||:xxx:x|:x:||xx	ENSBTAG00000000210	1482	1292	1377	1545	1424	1423	935	820	1016	6.44	5.16	5.95	5.86	5.95	5.74	3.58	3.61	3.81	5.85	5.85	3.66667	0	-0.67397	0.239162	5.19e-16	ARHGAP31
ENSBTAG00000000210	bta-let-7b	ENSBTAT00000071475	762	783	-17.45	x|||||||:xxxxxxxxxxxxx	ENSBTAG00000000210	1482	1292	1377	1545	1424	1423	935	820	1016	6.44	5.16	5.95	5.86	5.95	5.74	3.58	3.61	3.81	5.85	5.85	3.66667	0	-0.67397	0.239162	5.19e-16	ARHGAP31
ENSBTAG00000000210	bta-let-7e	ENSBTAT00000071475	763	783	-16.37	x|||||||xxxxxxxxxxxxx	ENSBTAG00000000210	1482	1292	1377	1545	1424	1423	935	820	1016	6.44	5.16	5.95	5.86	5.95	5.74	3.58	3.61	3.81	5.85	5.85	3.66667	0	-0.67397	0.239162	5.19e-16	ARHGAP31
ENSBTAG00000000210	bta-miR-92b	ENSBTAT00000071475	651	672	-18.36	x|||||||:x|||x|:|xxxxx	ENSBTAG00000000210	1482	1292	1377	1545	1424	1423	935	820	1016	6.44	5.16	5.95	5.86	5.95	5.74	3.58	3.61	3.81	5.85	5.85	3.66667	0	-0.67397	0.239162	5.19e-16	ARHGAP31
ENSBTAG00000000210	bta-miR-2319a	ENSBTAT00000071475	488	509	-23.08	x|||||||x||x||x:|||||xx	ENSBTAG00000000210	1482	1292	1377	1545	1424	1423	935	820	1016	6.44	5.16	5.95	5.86	5.95	5.74	3.58	3.61	3.81	5.85	5.85	3.66667	0	-0.67397	0.239162	5.19e-16	ARHGAP31
ENSBTAG00000000210	bta-miR-2332	ENSBTAT00000071475	272	295	-18.02	x||||||||x:|:::x|x|x||xxx	ENSBTAG00000000210	1482	1292	1377	1545	1424	1423	935	820	1016	6.44	5.16	5.95	5.86	5.95	5.74	3.58	3.61	3.81	5.85	5.85	3.66667	0	-0.67397	0.239162	5.19e-16	ARHGAP31
ENSBTAG00000000210	bta-miR-2335	ENSBTAT00000071475	302	323	-11.26	x|||||||x::||xxxxxxxxx	ENSBTAG00000000210	1482	1292	1377	1545	1424	1423	935	820	1016	6.44	5.16	5.95	5.86	5.95	5.74	3.58	3.61	3.81	5.85	5.85	3.66667	0	-0.67397	0.239162	5.19e-16	ARHGAP31
ENSBTAG00000000210	bta-miR-10162-5p	ENSBTAT00000071475	579	601	-15.68	x|||||||x|xxxxxxxxxxxxx	ENSBTAG00000000210	1482	1292	1377	1545	1424	1423	935	820	1016	6.44	5.16	5.95	5.86	5.95	5.74	3.58	3.61	3.81	5.85	5.85	3.66667	0	-0.67397	0.239162	5.19e-16	ARHGAP31
ENSBTAG00000000210	bta-miR-2285bn	ENSBTAT00000071475	499	520	-12.61	x|||||||xx|xx|||:|xxxx	ENSBTAG00000000210	1482	1292	1377	1545	1424	1423	935	820	1016	6.44	5.16	5.95	5.86	5.95	5.74	3.58	3.61	3.81	5.85	5.85	3.66667	0	-0.67397	0.239162	5.19e-16	ARHGAP31
ENSBTAG00000000210	miR-92-y	ENSBTAT00000071475	649	672	-20.96	x|||||||:x|||x|:|xx|x|xx	ENSBTAG00000000210	1482	1292	1377	1545	1424	1423	935	820	1016	6.44	5.16	5.95	5.86	5.95	5.74	3.58	3.61	3.81	5.85	5.85	3.66667	0	-0.67397	0.239162	5.19e-16	ARHGAP31
ENSBTAG00000000210	miR-28-y	ENSBTAT00000071475	307	327	-16.98	x|||||||x:x|x||xx|x|xx	ENSBTAG00000000210	1482	1292	1377	1545	1424	1423	935	820	1016	6.44	5.16	5.95	5.86	5.95	5.74	3.58	3.61	3.81	5.85	5.85	3.66667	0	-0.67397	0.239162	5.19e-16	ARHGAP31
ENSBTAG00000000210	let-7-x	ENSBTAT00000071475	760	783	-18.65	x|||||||:xxx:x|:x::|:|xx	ENSBTAG00000000210	1482	1292	1377	1545	1424	1423	935	820	1016	6.44	5.16	5.95	5.86	5.95	5.74	3.58	3.61	3.81	5.85	5.85	3.66667	0	-0.67397	0.239162	5.19e-16	ARHGAP31
ENSBTAG00000000210	miR-21-x	ENSBTAT00000071475	457	484	-19.49	x|||||||||||xxx|||x|x|x:|xxx	ENSBTAG00000000210	1482	1292	1377	1545	1424	1423	935	820	1016	6.44	5.16	5.95	5.86	5.95	5.74	3.58	3.61	3.81	5.85	5.85	3.66667	0	-0.67397	0.239162	5.19e-16	ARHGAP31
ENSBTAG00000000210	miR-92-z	ENSBTAT00000071475	648	672	-21.31	x|||||||:x|||x|:|xx|x|xxx	ENSBTAG00000000210	1482	1292	1377	1545	1424	1423	935	820	1016	6.44	5.16	5.95	5.86	5.95	5.74	3.58	3.61	3.81	5.85	5.85	3.66667	0	-0.67397	0.239162	5.19e-16	ARHGAP31
ENSBTAG00000000210	miR-15-y	ENSBTAT00000071475	23	45	-11.47	x|||||||xx:||||x||xxxxx	ENSBTAG00000000210	1482	1292	1377	1545	1424	1423	935	820	1016	6.44	5.16	5.95	5.86	5.95	5.74	3.58	3.61	3.81	5.85	5.85	3.66667	0	-0.67397	0.239162	5.19e-16	ARHGAP31
ENSBTAG00000000210	miR-320-y	ENSBTAT00000071475	1110	1134	-18.21	x|||||||xx|||x||x::xx||xx	ENSBTAG00000000210	1482	1292	1377	1545	1424	1423	935	820	1016	6.44	5.16	5.95	5.86	5.95	5.74	3.58	3.61	3.81	5.85	5.85	3.66667	0	-0.67397	0.239162	5.19e-16	ARHGAP31
ENSBTAG00000000210	let-7-z	ENSBTAT00000071475	759	783	-19.32	x|||||||:xxx:x|:x::|:|:xx	ENSBTAG00000000210	1482	1292	1377	1545	1424	1423	935	820	1016	6.44	5.16	5.95	5.86	5.95	5.74	3.58	3.61	3.81	5.85	5.85	3.66667	0	-0.67397	0.239162	5.19e-16	ARHGAP31
ENSBTAG00000000210	miR-452-y	ENSBTAT00000071475	641	665	-21.48	x||||||||xxx|||||xxxxxxxx	ENSBTAG00000000210	1482	1292	1377	1545	1424	1423	935	820	1016	6.44	5.16	5.95	5.86	5.95	5.74	3.58	3.61	3.81	5.85	5.85	3.66667	0	-0.67397	0.239162	5.19e-16	ARHGAP31
ENSBTAG00000000210	miR-33-y	ENSBTAT00000071475	1122	1142	-20.69	x||||||||::x||x|||x|xx	ENSBTAG00000000210	1482	1292	1377	1545	1424	1423	935	820	1016	6.44	5.16	5.95	5.86	5.95	5.74	3.58	3.61	3.81	5.85	5.85	3.66667	0	-0.67397	0.239162	5.19e-16	ARHGAP31
ENSBTAG00000000210	miR-21-z	ENSBTAT00000071475	455	484	-20.04	x|||||||||||xxx|||x|x|x:|xxxxx	ENSBTAG00000000210	1482	1292	1377	1545	1424	1423	935	820	1016	6.44	5.16	5.95	5.86	5.95	5.74	3.58	3.61	3.81	5.85	5.85	3.66667	0	-0.67397	0.239162	5.19e-16	ARHGAP31
ENSBTAG00000000210	miR-320-z	ENSBTAT00000071475	1113	1134	-15.28	x|||||||xx|||x||xxxxxx	ENSBTAG00000000210	1482	1292	1377	1545	1424	1423	935	820	1016	6.44	5.16	5.95	5.86	5.95	5.74	3.58	3.61	3.81	5.85	5.85	3.66667	0	-0.67397	0.239162	5.19e-16	ARHGAP31
ENSBTAG00000000210	miR-235-y	ENSBTAT00000071475	650	672	-18.01	x|||||||:x|||x|:|xxxxxx	ENSBTAG00000000210	1482	1292	1377	1545	1424	1423	935	820	1016	6.44	5.16	5.95	5.86	5.95	5.74	3.58	3.61	3.81	5.85	5.85	3.66667	0	-0.67397	0.239162	5.19e-16	ARHGAP31
ENSBTAG00000000210	miR-11987-z	ENSBTAT00000071475	964	982	-18.45	x|||||||xxxx:|||:|xx	ENSBTAG00000000210	1482	1292	1377	1545	1424	1423	935	820	1016	6.44	5.16	5.95	5.86	5.95	5.74	3.58	3.61	3.81	5.85	5.85	3.66667	0	-0.67397	0.239162	5.19e-16	ARHGAP31
ENSBTAG00000000210	miR-26-z	ENSBTAT00000071475	200	224	-13.15	x|||||||xxxxxxxxxxxxxxxxx	ENSBTAG00000000210	1482	1292	1377	1545	1424	1423	935	820	1016	6.44	5.16	5.95	5.86	5.95	5.74	3.58	3.61	3.81	5.85	5.85	3.66667	0	-0.67397	0.239162	5.19e-16	ARHGAP31
ENSBTAG00000000210	miR-25-z	ENSBTAT00000071475	646	672	-27.77	x|||||||:x|||||:|xx||||xxxx	ENSBTAG00000000210	1482	1292	1377	1545	1424	1423	935	820	1016	6.44	5.16	5.95	5.86	5.95	5.74	3.58	3.61	3.81	5.85	5.85	3.66667	0	-0.67397	0.239162	5.19e-16	ARHGAP31
ENSBTAG00000000210	miR-2312-z	ENSBTAT00000071475	499	520	-15.42	x|||||||xx|xx:||:|xxxx	ENSBTAG00000000210	1482	1292	1377	1545	1424	1423	935	820	1016	6.44	5.16	5.95	5.86	5.95	5.74	3.58	3.61	3.81	5.85	5.85	3.66667	0	-0.67397	0.239162	5.19e-16	ARHGAP31
ENSBTAG00000000210	miR-2382-x	ENSBTAT00000071475	288	310	-19.18	x||||||||xx||x:|x|x|x|xx	ENSBTAG00000000210	1482	1292	1377	1545	1424	1423	935	820	1016	6.44	5.16	5.95	5.86	5.95	5.74	3.58	3.61	3.81	5.85	5.85	3.66667	0	-0.67397	0.239162	5.19e-16	ARHGAP31
ENSBTAG00000000210	novel-m0071-5p	ENSBTAT00000071475	1144	1166	-19.14	x|||||||x|x:x|x::x||xxx	ENSBTAG00000000210	1482	1292	1377	1545	1424	1423	935	820	1016	6.44	5.16	5.95	5.86	5.95	5.74	3.58	3.61	3.81	5.85	5.85	3.66667	0	-0.67397	0.239162	5.19e-16	ARHGAP31
ENSBTAG00000000210	novel-m0084-3p	ENSBTAT00000071475	161	183	-14.6	x||||||||xx:|xxx||x||xx	ENSBTAG00000000210	1482	1292	1377	1545	1424	1423	935	820	1016	6.44	5.16	5.95	5.86	5.95	5.74	3.58	3.61	3.81	5.85	5.85	3.66667	0	-0.67397	0.239162	5.19e-16	ARHGAP31
ENSBTAG00000000210	novel-m0086-5p	ENSBTAT00000071475	161	183	-14.6	x||||||||xx:|xxx||x||xx	ENSBTAG00000000210	1482	1292	1377	1545	1424	1423	935	820	1016	6.44	5.16	5.95	5.86	5.95	5.74	3.58	3.61	3.81	5.85	5.85	3.66667	0	-0.67397	0.239162	5.19e-16	ARHGAP31
ENSBTAG00000000210	novel-m0085-3p	ENSBTAT00000071475	161	183	-14.6	x||||||||xx:|xxx||x||xx	ENSBTAG00000000210	1482	1292	1377	1545	1424	1423	935	820	1016	6.44	5.16	5.95	5.86	5.95	5.74	3.58	3.61	3.81	5.85	5.85	3.66667	0	-0.67397	0.239162	5.19e-16	ARHGAP31
ENSBTAG00000000210	novel-m0113-3p	ENSBTAT00000071475	937	958	-11.99	x|||||||x|xxxxxxxxxxxx	ENSBTAG00000000210	1482	1292	1377	1545	1424	1423	935	820	1016	6.44	5.16	5.95	5.86	5.95	5.74	3.58	3.61	3.81	5.85	5.85	3.66667	0	-0.67397	0.239162	5.19e-16	ARHGAP31
ENSBTAG00000000210	novel-m0278-5p	ENSBTAT00000071475	1003	1027	-17.61	x|||||||:xx::xx|x|x:|||xx	ENSBTAG00000000210	1482	1292	1377	1545	1424	1423	935	820	1016	6.44	5.16	5.95	5.86	5.95	5.74	3.58	3.61	3.81	5.85	5.85	3.66667	0	-0.67397	0.239162	5.19e-16	ARHGAP31
ENSBTAG00000000212	bta-miR-378c	ENSBTAT00000000257	205	224	-18.23	x|||||||x||xx||x||xxx	ENSBTAG00000000212	2728	2764	2713	2818	2731	2611	2341	2267	2642	48.69	46.86	51.12	47.52	49.19	46.68	39.42	41.17	40.56	48.89	47.7967	40.3833	-0.03263	-0.27578	0.876408	9.9e-06	NADK
ENSBTAG00000000212	miR-378-z	ENSBTAT00000000257	201	224	-23.15	x|||||||x||xx||x||xx||xxx	ENSBTAG00000000212	2728	2764	2713	2818	2731	2611	2341	2267	2642	48.69	46.86	51.12	47.52	49.19	46.68	39.42	41.17	40.56	48.89	47.7967	40.3833	-0.03263	-0.27578	0.876408	9.9e-06	NADK
ENSBTAG00000000212	miR-301-x	ENSBTAT00000000257	195	214	-21.89	x||||||||x:x||||x||xxx	ENSBTAG00000000212	2728	2764	2713	2818	2731	2611	2341	2267	2642	48.69	46.86	51.12	47.52	49.19	46.68	39.42	41.17	40.56	48.89	47.7967	40.3833	-0.03263	-0.27578	0.876408	9.9e-06	NADK
ENSBTAG00000000212	miR-760-y	ENSBTAT00000000257	195	216	-21.11	x|||||||:x|x:x||xxxxxx	ENSBTAG00000000212	2728	2764	2713	2818	2731	2611	2341	2267	2642	48.69	46.86	51.12	47.52	49.19	46.68	39.42	41.17	40.56	48.89	47.7967	40.3833	-0.03263	-0.27578	0.876408	9.9e-06	NADK
ENSBTAG00000000212	miR-1271-y	ENSBTAT00000000257	172	191	-17.75	x|||||||xxx||xxx||xx	ENSBTAG00000000212	2728	2764	2713	2818	2731	2611	2341	2267	2642	48.69	46.86	51.12	47.52	49.19	46.68	39.42	41.17	40.56	48.89	47.7967	40.3833	-0.03263	-0.27578	0.876408	9.9e-06	NADK
ENSBTAG00000000212	novel-m0002-5p	ENSBTAT00000000257	176	195	-20.33	x|||||||xx::|||x|x||:xx	ENSBTAG00000000212	2728	2764	2713	2818	2731	2611	2341	2267	2642	48.69	46.86	51.12	47.52	49.19	46.68	39.42	41.17	40.56	48.89	47.7967	40.3833	-0.03263	-0.27578	0.876408	9.9e-06	NADK
ENSBTAG00000000212	novel-m0042-3p	ENSBTAT00000000257	18	40	-18.4	x|||||||xxxx||xx||||:xx	ENSBTAG00000000212	2728	2764	2713	2818	2731	2611	2341	2267	2642	48.69	46.86	51.12	47.52	49.19	46.68	39.42	41.17	40.56	48.89	47.7967	40.3833	-0.03263	-0.27578	0.876408	9.9e-06	NADK
ENSBTAG00000000215	bta-miR-345-5p	ENSBTAT00000045065	841	863	-19.44	x|||||||x|:|x|:x|||xxxx	ENSBTAG00000000215	9706	9794	9428	10500	9526	9394	7325	6907	8037	153.33	149.32	158.13	158.48	151.47	150.4	111.67	112.73	109.82	153.593	153.45	111.407	-0.00135	-0.46328	0.51646	3.08e-24	GNB1
ENSBTAG00000000215	bta-miR-200a	ENSBTAT00000045065	1349	1371	-16.71	x|||||||xx:|xxx|||xxxxx	ENSBTAG00000000215	9706	9794	9428	10500	9526	9394	7325	6907	8037	153.33	149.32	158.13	158.48	151.47	150.4	111.67	112.73	109.82	153.593	153.45	111.407	-0.00135	-0.46328	0.51646	3.08e-24	GNB1
ENSBTAG00000000215	bta-miR-425-5p	ENSBTAT00000045065	587	608	-11.48	x||||||||xxxxxxxxxxxxx	ENSBTAG00000000215	9706	9794	9428	10500	9526	9394	7325	6907	8037	153.33	149.32	158.13	158.48	151.47	150.4	111.67	112.73	109.82	153.593	153.45	111.407	-0.00135	-0.46328	0.51646	3.08e-24	GNB1
ENSBTAG00000000215	bta-miR-486	ENSBTAT00000045065	1223	1245	-26.56	x|||||||x:xxx|::||||:xx	ENSBTAG00000000215	9706	9794	9428	10500	9526	9394	7325	6907	8037	153.33	149.32	158.13	158.48	151.47	150.4	111.67	112.73	109.82	153.593	153.45	111.407	-0.00135	-0.46328	0.51646	3.08e-24	GNB1
ENSBTAG00000000215	bta-miR-2477	ENSBTAT00000000259	25	48	-13.92	x|||||||x|xx|xx||||xxxxx	ENSBTAG00000000215	9706	9794	9428	10500	9526	9394	7325	6907	8037	153.33	149.32	158.13	158.48	151.47	150.4	111.67	112.73	109.82	153.593	153.45	111.407	-0.00135	-0.46328	0.51646	3.08e-24	GNB1
ENSBTAG00000000215	bta-miR-2477	ENSBTAT00000045065	25	48	-13.92	x|||||||x|xx|xx||||xxxxx	ENSBTAG00000000215	9706	9794	9428	10500	9526	9394	7325	6907	8037	153.33	149.32	158.13	158.48	151.47	150.4	111.67	112.73	109.82	153.593	153.45	111.407	-0.00135	-0.46328	0.51646	3.08e-24	GNB1
ENSBTAG00000000215	bta-miR-2477	ENSBTAT00000069404	25	48	-13.92	x|||||||x|xx|xx||||xxxxx	ENSBTAG00000000215	9706	9794	9428	10500	9526	9394	7325	6907	8037	153.33	149.32	158.13	158.48	151.47	150.4	111.67	112.73	109.82	153.593	153.45	111.407	-0.00135	-0.46328	0.51646	3.08e-24	GNB1
ENSBTAG00000000215	bta-miR-10162-5p	ENSBTAT00000045065	1525	1549	-20.62	x|||||||xxx||x:xx|||x|:xx	ENSBTAG00000000215	9706	9794	9428	10500	9526	9394	7325	6907	8037	153.33	149.32	158.13	158.48	151.47	150.4	111.67	112.73	109.82	153.593	153.45	111.407	-0.00135	-0.46328	0.51646	3.08e-24	GNB1
ENSBTAG00000000215	miR-101-y	ENSBTAT00000045065	1607	1631	-12.08	x|||||||x||xx:|||xxx||xxx	ENSBTAG00000000215	9706	9794	9428	10500	9526	9394	7325	6907	8037	153.33	149.32	158.13	158.48	151.47	150.4	111.67	112.73	109.82	153.593	153.45	111.407	-0.00135	-0.46328	0.51646	3.08e-24	GNB1
ENSBTAG00000000215	miR-15-y	ENSBTAT00000045065	460	479	-10.72	x|||||||xx|:|||xxxxxx	ENSBTAG00000000215	9706	9794	9428	10500	9526	9394	7325	6907	8037	153.33	149.32	158.13	158.48	151.47	150.4	111.67	112.73	109.82	153.593	153.45	111.407	-0.00135	-0.46328	0.51646	3.08e-24	GNB1
ENSBTAG00000000215	miR-148-x	ENSBTAT00000000259	99	120	-14.63	x||||||||||xxxxxxxxxxx	ENSBTAG00000000215	9706	9794	9428	10500	9526	9394	7325	6907	8037	153.33	149.32	158.13	158.48	151.47	150.4	111.67	112.73	109.82	153.593	153.45	111.407	-0.00135	-0.46328	0.51646	3.08e-24	GNB1
ENSBTAG00000000215	miR-148-x	ENSBTAT00000045065	99	120	-14.63	x||||||||||xxxxxxxxxxx	ENSBTAG00000000215	9706	9794	9428	10500	9526	9394	7325	6907	8037	153.33	149.32	158.13	158.48	151.47	150.4	111.67	112.73	109.82	153.593	153.45	111.407	-0.00135	-0.46328	0.51646	3.08e-24	GNB1
ENSBTAG00000000215	miR-148-x	ENSBTAT00000069404	99	120	-14.63	x||||||||||xxxxxxxxxxx	ENSBTAG00000000215	9706	9794	9428	10500	9526	9394	7325	6907	8037	153.33	149.32	158.13	158.48	151.47	150.4	111.67	112.73	109.82	153.593	153.45	111.407	-0.00135	-0.46328	0.51646	3.08e-24	GNB1
ENSBTAG00000000215	miR-423-x	ENSBTAT00000045065	1085	1107	-24.33	x|||||||x||xx||||:xxxxxxx	ENSBTAG00000000215	9706	9794	9428	10500	9526	9394	7325	6907	8037	153.33	149.32	158.13	158.48	151.47	150.4	111.67	112.73	109.82	153.593	153.45	111.407	-0.00135	-0.46328	0.51646	3.08e-24	GNB1
ENSBTAG00000000215	miR-342-x	ENSBTAT00000000259	83	111	-28.18	x|||||||xxxx:x||:|:|x|x|x||xx	ENSBTAG00000000215	9706	9794	9428	10500	9526	9394	7325	6907	8037	153.33	149.32	158.13	158.48	151.47	150.4	111.67	112.73	109.82	153.593	153.45	111.407	-0.00135	-0.46328	0.51646	3.08e-24	GNB1
ENSBTAG00000000215	miR-342-x	ENSBTAT00000045065	83	111	-28.18	x|||||||xxxx:x||:|:|x|x|x||xx	ENSBTAG00000000215	9706	9794	9428	10500	9526	9394	7325	6907	8037	153.33	149.32	158.13	158.48	151.47	150.4	111.67	112.73	109.82	153.593	153.45	111.407	-0.00135	-0.46328	0.51646	3.08e-24	GNB1
ENSBTAG00000000215	miR-342-x	ENSBTAT00000069404	83	111	-28.18	x|||||||xxxx:x||:|:|x|x|x||xx	ENSBTAG00000000215	9706	9794	9428	10500	9526	9394	7325	6907	8037	153.33	149.32	158.13	158.48	151.47	150.4	111.67	112.73	109.82	153.593	153.45	111.407	-0.00135	-0.46328	0.51646	3.08e-24	GNB1
ENSBTAG00000000215	miR-19-y	ENSBTAT00000045065	1433	1458	-13.11	x|||||||:x||xx||x|x||xxxxx	ENSBTAG00000000215	9706	9794	9428	10500	9526	9394	7325	6907	8037	153.33	149.32	158.13	158.48	151.47	150.4	111.67	112.73	109.82	153.593	153.45	111.407	-0.00135	-0.46328	0.51646	3.08e-24	GNB1
ENSBTAG00000000215	miR-486-x	ENSBTAT00000045065	1222	1245	-28.19	x|||||||:xxx|:x:||||:xxx	ENSBTAG00000000215	9706	9794	9428	10500	9526	9394	7325	6907	8037	153.33	149.32	158.13	158.48	151.47	150.4	111.67	112.73	109.82	153.593	153.45	111.407	-0.00135	-0.46328	0.51646	3.08e-24	GNB1
ENSBTAG00000000215	miR-2422-z	ENSBTAT00000000259	93	114	-26.42	x|||||||xx||x:|x|||xxxxx	ENSBTAG00000000215	9706	9794	9428	10500	9526	9394	7325	6907	8037	153.33	149.32	158.13	158.48	151.47	150.4	111.67	112.73	109.82	153.593	153.45	111.407	-0.00135	-0.46328	0.51646	3.08e-24	GNB1
ENSBTAG00000000215	miR-2422-z	ENSBTAT00000045065	701	723	-29.03	x||||||||xx|x||||x|xxxxx	ENSBTAG00000000215	9706	9794	9428	10500	9526	9394	7325	6907	8037	153.33	149.32	158.13	158.48	151.47	150.4	111.67	112.73	109.82	153.593	153.45	111.407	-0.00135	-0.46328	0.51646	3.08e-24	GNB1
ENSBTAG00000000215	miR-2422-z	ENSBTAT00000069404	93	114	-26.42	x|||||||xx||x:|x|||xxxxx	ENSBTAG00000000215	9706	9794	9428	10500	9526	9394	7325	6907	8037	153.33	149.32	158.13	158.48	151.47	150.4	111.67	112.73	109.82	153.593	153.45	111.407	-0.00135	-0.46328	0.51646	3.08e-24	GNB1
ENSBTAG00000000215	miR-1175-y	ENSBTAT00000000259	172	191	-14.1	x|||||||xx|||x||xxxxx	ENSBTAG00000000215	9706	9794	9428	10500	9526	9394	7325	6907	8037	153.33	149.32	158.13	158.48	151.47	150.4	111.67	112.73	109.82	153.593	153.45	111.407	-0.00135	-0.46328	0.51646	3.08e-24	GNB1
ENSBTAG00000000215	miR-1175-y	ENSBTAT00000045065	172	191	-14.1	x|||||||xx|||x||xxxxx	ENSBTAG00000000215	9706	9794	9428	10500	9526	9394	7325	6907	8037	153.33	149.32	158.13	158.48	151.47	150.4	111.67	112.73	109.82	153.593	153.45	111.407	-0.00135	-0.46328	0.51646	3.08e-24	GNB1
ENSBTAG00000000215	miR-1175-y	ENSBTAT00000069404	172	191	-14.1	x|||||||xx|||x||xxxxx	ENSBTAG00000000215	9706	9794	9428	10500	9526	9394	7325	6907	8037	153.33	149.32	158.13	158.48	151.47	150.4	111.67	112.73	109.82	153.593	153.45	111.407	-0.00135	-0.46328	0.51646	3.08e-24	GNB1
ENSBTAG00000000215	miR-2425-x	ENSBTAT00000045065	1457	1481	-26	x||||||||:|xx|x||::xxxxxx	ENSBTAG00000000215	9706	9794	9428	10500	9526	9394	7325	6907	8037	153.33	149.32	158.13	158.48	151.47	150.4	111.67	112.73	109.82	153.593	153.45	111.407	-0.00135	-0.46328	0.51646	3.08e-24	GNB1
ENSBTAG00000000215	novel-m0071-5p	ENSBTAT00000045065	1384	1404	-25.82	x||||||||xx|||:xx|x|xx	ENSBTAG00000000215	9706	9794	9428	10500	9526	9394	7325	6907	8037	153.33	149.32	158.13	158.48	151.47	150.4	111.67	112.73	109.82	153.593	153.45	111.407	-0.00135	-0.46328	0.51646	3.08e-24	GNB1
ENSBTAG00000000215	novel-m0113-3p	ENSBTAT00000045065	1505	1526	-19.95	x||||||||:x|x|x|x|xxxx	ENSBTAG00000000215	9706	9794	9428	10500	9526	9394	7325	6907	8037	153.33	149.32	158.13	158.48	151.47	150.4	111.67	112.73	109.82	153.593	153.45	111.407	-0.00135	-0.46328	0.51646	3.08e-24	GNB1
ENSBTAG00000000215	novel-m0087-5p	ENSBTAT00000045065	1371	1394	-14.93	x|||||||xxxxxxxxxxxxxxxx	ENSBTAG00000000215	9706	9794	9428	10500	9526	9394	7325	6907	8037	153.33	149.32	158.13	158.48	151.47	150.4	111.67	112.73	109.82	153.593	153.45	111.407	-0.00135	-0.46328	0.51646	3.08e-24	GNB1
ENSBTAG00000000215	novel-m0167-5p	ENSBTAT00000045065	683	703	-17.98	x||||||||xx|xxx|||x|xx	ENSBTAG00000000215	9706	9794	9428	10500	9526	9394	7325	6907	8037	153.33	149.32	158.13	158.48	151.47	150.4	111.67	112.73	109.82	153.593	153.45	111.407	-0.00135	-0.46328	0.51646	3.08e-24	GNB1
ENSBTAG00000000215	novel-m0544-5p	ENSBTAT00000045065	1266	1287	-18.55	x||||||||xxxxxxxxxxxxx	ENSBTAG00000000215	9706	9794	9428	10500	9526	9394	7325	6907	8037	153.33	149.32	158.13	158.48	151.47	150.4	111.67	112.73	109.82	153.593	153.45	111.407	-0.00135	-0.46328	0.51646	3.08e-24	GNB1
ENSBTAG00000000223	bta-miR-320a	ENSBTAT00000046197	623	644	-18.06	x||||||||:|x:|x|:x:|xx	ENSBTAG00000000223	1315	1431	1379	1452	1293	1443	1237	1380	1569	16.54	16.97	18.27	17.31	16.25	18.09	14.56	17.6	16.86	17.26	17.2167	16.34	-0.00363	-0.07902	0.726515	0.591354	PPM1B
ENSBTAG00000000223	bta-miR-320a	ENSBTAT00000050064	1377	1398	-11.87	x|||||||x:||x|:|x|xxxx	ENSBTAG00000000223	1315	1431	1379	1452	1293	1443	1237	1380	1569	16.54	16.97	18.27	17.31	16.25	18.09	14.56	17.6	16.86	17.26	17.2167	16.34	-0.00363	-0.07902	0.726515	0.591354	PPM1B
ENSBTAG00000000223	bta-miR-181b	ENSBTAT00000050064	1172	1194	-18.2	x||||||||||||x||xxxxxxxx	ENSBTAG00000000223	1315	1431	1379	1452	1293	1443	1237	1380	1569	16.54	16.97	18.27	17.31	16.25	18.09	14.56	17.6	16.86	17.26	17.2167	16.34	-0.00363	-0.07902	0.726515	0.591354	PPM1B
ENSBTAG00000000223	bta-miR-181c	ENSBTAT00000050064	1171	1194	-10.7	x|||||||xxxxxxxxxxxxxxxx	ENSBTAG00000000223	1315	1431	1379	1452	1293	1443	1237	1380	1569	16.54	16.97	18.27	17.31	16.25	18.09	14.56	17.6	16.86	17.26	17.2167	16.34	-0.00363	-0.07902	0.726515	0.591354	PPM1B
ENSBTAG00000000223	bta-miR-200c	ENSBTAT00000050064	186	212	-20.32	x|||||||xxxxx|:||:||||x|:xx	ENSBTAG00000000223	1315	1431	1379	1452	1293	1443	1237	1380	1569	16.54	16.97	18.27	17.31	16.25	18.09	14.56	17.6	16.86	17.26	17.2167	16.34	-0.00363	-0.07902	0.726515	0.591354	PPM1B
ENSBTAG00000000223	bta-miR-144	ENSBTAT00000046197	321	343	-15	x||||||||:|x|:||x|xxxxx	ENSBTAG00000000223	1315	1431	1379	1452	1293	1443	1237	1380	1569	16.54	16.97	18.27	17.31	16.25	18.09	14.56	17.6	16.86	17.26	17.2167	16.34	-0.00363	-0.07902	0.726515	0.591354	PPM1B
ENSBTAG00000000223	bta-miR-33a	ENSBTAT00000050064	1655	1676	-17.95	x|||||||||x|xx:|||::xx	ENSBTAG00000000223	1315	1431	1379	1452	1293	1443	1237	1380	1569	16.54	16.97	18.27	17.31	16.25	18.09	14.56	17.6	16.86	17.26	17.2167	16.34	-0.00363	-0.07902	0.726515	0.591354	PPM1B
ENSBTAG00000000223	bta-miR-2285bn	ENSBTAT00000050064	834	854	-10.59	x|||||||xx||x|x:||xxxx	ENSBTAG00000000223	1315	1431	1379	1452	1293	1443	1237	1380	1569	16.54	16.97	18.27	17.31	16.25	18.09	14.56	17.6	16.86	17.26	17.2167	16.34	-0.00363	-0.07902	0.726515	0.591354	PPM1B
ENSBTAG00000000223	miR-500-y	ENSBTAT00000050064	292	313	-22.4	x|||||||x:||||xxxxxxxx	ENSBTAG00000000223	1315	1431	1379	1452	1293	1443	1237	1380	1569	16.54	16.97	18.27	17.31	16.25	18.09	14.56	17.6	16.86	17.26	17.2167	16.34	-0.00363	-0.07902	0.726515	0.591354	PPM1B
ENSBTAG00000000223	miR-502-z	ENSBTAT00000050064	292	313	-22.4	x|||||||x:||||xxxxxxxx	ENSBTAG00000000223	1315	1431	1379	1452	1293	1443	1237	1380	1569	16.54	16.97	18.27	17.31	16.25	18.09	14.56	17.6	16.86	17.26	17.2167	16.34	-0.00363	-0.07902	0.726515	0.591354	PPM1B
ENSBTAG00000000223	miR-320-y	ENSBTAT00000046197	621	644	-18.06	x||||||||:|x:|x|:x:|:xxx	ENSBTAG00000000223	1315	1431	1379	1452	1293	1443	1237	1380	1569	16.54	16.97	18.27	17.31	16.25	18.09	14.56	17.6	16.86	17.26	17.2167	16.34	-0.00363	-0.07902	0.726515	0.591354	PPM1B
ENSBTAG00000000223	miR-320-y	ENSBTAT00000050064	1375	1398	-14.37	x|||||||x:||x|:|x|xxxxxx	ENSBTAG00000000223	1315	1431	1379	1452	1293	1443	1237	1380	1569	16.54	16.97	18.27	17.31	16.25	18.09	14.56	17.6	16.86	17.26	17.2167	16.34	-0.00363	-0.07902	0.726515	0.591354	PPM1B
ENSBTAG00000000223	miR-320-z	ENSBTAT00000046197	624	644	-16.54	x||||||||:|x:|x|:xxxx	ENSBTAG00000000223	1315	1431	1379	1452	1293	1443	1237	1380	1569	16.54	16.97	18.27	17.31	16.25	18.09	14.56	17.6	16.86	17.26	17.2167	16.34	-0.00363	-0.07902	0.726515	0.591354	PPM1B
ENSBTAG00000000223	miR-320-z	ENSBTAT00000050064	1378	1398	-11.87	x|||||||x:||x|:|x|xxx	ENSBTAG00000000223	1315	1431	1379	1452	1293	1443	1237	1380	1569	16.54	16.97	18.27	17.31	16.25	18.09	14.56	17.6	16.86	17.26	17.2167	16.34	-0.00363	-0.07902	0.726515	0.591354	PPM1B
ENSBTAG00000000223	miR-186-x	ENSBTAT00000050064	1080	1105	-11.17	x|||||||||xxxxx||:::|x||xx	ENSBTAG00000000223	1315	1431	1379	1452	1293	1443	1237	1380	1569	16.54	16.97	18.27	17.31	16.25	18.09	14.56	17.6	16.86	17.26	17.2167	16.34	-0.00363	-0.07902	0.726515	0.591354	PPM1B
ENSBTAG00000000223	miR-449-y	ENSBTAT00000050064	437	460	-15.45	x|||||||x|x||||xxxxxxxxx	ENSBTAG00000000223	1315	1431	1379	1452	1293	1443	1237	1380	1569	16.54	16.97	18.27	17.31	16.25	18.09	14.56	17.6	16.86	17.26	17.2167	16.34	-0.00363	-0.07902	0.726515	0.591354	PPM1B
ENSBTAG00000000223	miR-26-z	ENSBTAT00000050064	1026	1052	-16.22	x|||||||x:xx|x|x||:||x|xxxx	ENSBTAG00000000223	1315	1431	1379	1452	1293	1443	1237	1380	1569	16.54	16.97	18.27	17.31	16.25	18.09	14.56	17.6	16.86	17.26	17.2167	16.34	-0.00363	-0.07902	0.726515	0.591354	PPM1B
ENSBTAG00000000223	miR-330-z	ENSBTAT00000050064	1483	1508	-13.66	x|||||||xxx::|x|:||:x|xxxx	ENSBTAG00000000223	1315	1431	1379	1452	1293	1443	1237	1380	1569	16.54	16.97	18.27	17.31	16.25	18.09	14.56	17.6	16.86	17.26	17.2167	16.34	-0.00363	-0.07902	0.726515	0.591354	PPM1B
ENSBTAG00000000223	miR-9851-x	ENSBTAT00000050064	200	221	-17.49	x|||||||:x:x|:x||xxxxx	ENSBTAG00000000223	1315	1431	1379	1452	1293	1443	1237	1380	1569	16.54	16.97	18.27	17.31	16.25	18.09	14.56	17.6	16.86	17.26	17.2167	16.34	-0.00363	-0.07902	0.726515	0.591354	PPM1B
ENSBTAG00000000223	miR-6240-z	ENSBTAT00000050064	1207	1230	-16.46	x|||||||x:|:|x|x|xx|:|xx	ENSBTAG00000000223	1315	1431	1379	1452	1293	1443	1237	1380	1569	16.54	16.97	18.27	17.31	16.25	18.09	14.56	17.6	16.86	17.26	17.2167	16.34	-0.00363	-0.07902	0.726515	0.591354	PPM1B
ENSBTAG00000000223	miR-2312-z	ENSBTAT00000050064	833	854	-11.79	x|||||||xx||x|x|||xxxxx	ENSBTAG00000000223	1315	1431	1379	1452	1293	1443	1237	1380	1569	16.54	16.97	18.27	17.31	16.25	18.09	14.56	17.6	16.86	17.26	17.2167	16.34	-0.00363	-0.07902	0.726515	0.591354	PPM1B
ENSBTAG00000000223	miR-8-y	ENSBTAT00000050064	186	212	-17.84	x||||||||xxxx||||:||x|x|:xx	ENSBTAG00000000223	1315	1431	1379	1452	1293	1443	1237	1380	1569	16.54	16.97	18.27	17.31	16.25	18.09	14.56	17.6	16.86	17.26	17.2167	16.34	-0.00363	-0.07902	0.726515	0.591354	PPM1B
ENSBTAG00000000223	novel-m0008-5p	ENSBTAT00000046197	212	235	-11.62	x|||||||x|:||xxxxxxxxxxxx	ENSBTAG00000000223	1315	1431	1379	1452	1293	1443	1237	1380	1569	16.54	16.97	18.27	17.31	16.25	18.09	14.56	17.6	16.86	17.26	17.2167	16.34	-0.00363	-0.07902	0.726515	0.591354	PPM1B
ENSBTAG00000000223	novel-m0087-5p	ENSBTAT00000050064	1654	1675	-18.7	x|||||||xx|||:::x:x||:xx	ENSBTAG00000000223	1315	1431	1379	1452	1293	1443	1237	1380	1569	16.54	16.97	18.27	17.31	16.25	18.09	14.56	17.6	16.86	17.26	17.2167	16.34	-0.00363	-0.07902	0.726515	0.591354	PPM1B
ENSBTAG00000000223	novel-m0089-5p	ENSBTAT00000046197	727	751	-18.33	x|||||||x|x|x|xxx:|||||xx	ENSBTAG00000000223	1315	1431	1379	1452	1293	1443	1237	1380	1569	16.54	16.97	18.27	17.31	16.25	18.09	14.56	17.6	16.86	17.26	17.2167	16.34	-0.00363	-0.07902	0.726515	0.591354	PPM1B
ENSBTAG00000000223	novel-m0140-3p	ENSBTAT00000046197	174	194	-10.96	x|||||||xx|:xx||x||xxx	ENSBTAG00000000223	1315	1431	1379	1452	1293	1443	1237	1380	1569	16.54	16.97	18.27	17.31	16.25	18.09	14.56	17.6	16.86	17.26	17.2167	16.34	-0.00363	-0.07902	0.726515	0.591354	PPM1B
ENSBTAG00000000223	novel-m0140-3p	ENSBTAT00000050064	24	44	-11.26	x||||||||x|x:x||xxxxxx	ENSBTAG00000000223	1315	1431	1379	1452	1293	1443	1237	1380	1569	16.54	16.97	18.27	17.31	16.25	18.09	14.56	17.6	16.86	17.26	17.2167	16.34	-0.00363	-0.07902	0.726515	0.591354	PPM1B
ENSBTAG00000000223	novel-m0198-5p	ENSBTAT00000050064	792	814	-15.33	x|||||||:x|x|xxxxxxxxxx	ENSBTAG00000000223	1315	1431	1379	1452	1293	1443	1237	1380	1569	16.54	16.97	18.27	17.31	16.25	18.09	14.56	17.6	16.86	17.26	17.2167	16.34	-0.00363	-0.07902	0.726515	0.591354	PPM1B
ENSBTAG00000000223	novel-m0326-5p	ENSBTAT00000046197	435	457	-12.32	x|||||||xx||xxxxxxxxxxx	ENSBTAG00000000223	1315	1431	1379	1452	1293	1443	1237	1380	1569	16.54	16.97	18.27	17.31	16.25	18.09	14.56	17.6	16.86	17.26	17.2167	16.34	-0.00363	-0.07902	0.726515	0.591354	PPM1B
ENSBTAG00000000223	novel-m0327-3p	ENSBTAT00000046197	435	457	-12.32	x|||||||xx||xxxxxxxxxxx	ENSBTAG00000000223	1315	1431	1379	1452	1293	1443	1237	1380	1569	16.54	16.97	18.27	17.31	16.25	18.09	14.56	17.6	16.86	17.26	17.2167	16.34	-0.00363	-0.07902	0.726515	0.591354	PPM1B
ENSBTAG00000000236	bta-miR-30e-5p	ENSBTAT00000000289	72	95	-12.66	x|||||||xxxxxxxxxxxxxxxx	ENSBTAG00000000236	37274	38974	36443	40835	37290	37689	33797	34969	38106	467.65	458.03	479.76	489.59	473.48	476.98	402.59	446.58	417.79	468.48	480.017	422.32	0.035097	-0.14965	0.187639	0.00152	YWHAZ
ENSBTAG00000000236	bta-miR-200a	ENSBTAT00000000289	285	309	-14.79	x|||||||xx:||x||x|x|xxxxx	ENSBTAG00000000236	37274	38974	36443	40835	37290	37689	33797	34969	38106	467.65	458.03	479.76	489.59	473.48	476.98	402.59	446.58	417.79	468.48	480.017	422.32	0.035097	-0.14965	0.187639	0.00152	YWHAZ
ENSBTAG00000000236	bta-miR-30a-5p	ENSBTAT00000000289	72	95	-11.96	x|||||||xxxxxxxxxxxxxxxx	ENSBTAG00000000236	37274	38974	36443	40835	37290	37689	33797	34969	38106	467.65	458.03	479.76	489.59	473.48	476.98	402.59	446.58	417.79	468.48	480.017	422.32	0.035097	-0.14965	0.187639	0.00152	YWHAZ
ENSBTAG00000000236	bta-miR-149-5p	ENSBTAT00000000289	160	182	-21.67	x|||||||x::x:|::x|x|xxx	ENSBTAG00000000236	37274	38974	36443	40835	37290	37689	33797	34969	38106	467.65	458.03	479.76	489.59	473.48	476.98	402.59	446.58	417.79	468.48	480.017	422.32	0.035097	-0.14965	0.187639	0.00152	YWHAZ
ENSBTAG00000000236	bta-miR-2285bn	ENSBTAT00000000289	89	111	-11	x|||||||xx||:||xxxxxxxx	ENSBTAG00000000236	37274	38974	36443	40835	37290	37689	33797	34969	38106	467.65	458.03	479.76	489.59	473.48	476.98	402.59	446.58	417.79	468.48	480.017	422.32	0.035097	-0.14965	0.187639	0.00152	YWHAZ
ENSBTAG00000000236	miR-30-x	ENSBTAT00000000289	70	95	-11.96	x|||||||xxxxxxxxxxxxxxxxxx	ENSBTAG00000000236	37274	38974	36443	40835	37290	37689	33797	34969	38106	467.65	458.03	479.76	489.59	473.48	476.98	402.59	446.58	417.79	468.48	480.017	422.32	0.035097	-0.14965	0.187639	0.00152	YWHAZ
ENSBTAG00000000236	miR-449-y	ENSBTAT00000000289	275	292	-16.18	x||||||||x||xxx|:|||xx	ENSBTAG00000000236	37274	38974	36443	40835	37290	37689	33797	34969	38106	467.65	458.03	479.76	489.59	473.48	476.98	402.59	446.58	417.79	468.48	480.017	422.32	0.035097	-0.14965	0.187639	0.00152	YWHAZ
ENSBTAG00000000236	miR-2312-z	ENSBTAT00000000289	89	111	-13.63	x|||||||xx||:|:xxxxxxxx	ENSBTAG00000000236	37274	38974	36443	40835	37290	37689	33797	34969	38106	467.65	458.03	479.76	489.59	473.48	476.98	402.59	446.58	417.79	468.48	480.017	422.32	0.035097	-0.14965	0.187639	0.00152	YWHAZ
ENSBTAG00000000236	novel-m0089-5p	ENSBTAT00000000289	219	238	-26.58	x|||||||||x||x|xx||||xx	ENSBTAG00000000236	37274	38974	36443	40835	37290	37689	33797	34969	38106	467.65	458.03	479.76	489.59	473.48	476.98	402.59	446.58	417.79	468.48	480.017	422.32	0.035097	-0.14965	0.187639	0.00152	YWHAZ
ENSBTAG00000000241	bta-miR-17-3p	ENSBTAT00000000301	1028	1048	-13.58	x|||||||x|x||:xxxxxxx	ENSBTAG00000000241	2308	2194	2062	2272	2158	2204	2297	2355	2565	26.36	23.8	24.86	24.5	24.87	25.22	24.76	27.32	25.2	25.0067	24.8633	25.76	-0.00829	0.04282	0.741783	0.166922	STAU1
ENSBTAG00000000241	bta-miR-144	ENSBTAT00000000301	1056	1077	-15.31	x||||||||:|xx|:x:|xxxx	ENSBTAG00000000241	2308	2194	2062	2272	2158	2204	2297	2355	2565	26.36	23.8	24.86	24.5	24.87	25.22	24.76	27.32	25.2	25.0067	24.8633	25.76	-0.00829	0.04282	0.741783	0.166922	STAU1
ENSBTAG00000000241	bta-miR-2381	ENSBTAT00000000301	1198	1216	-29.75	x|||||||:xx|||||||xxx	ENSBTAG00000000241	2308	2194	2062	2272	2158	2204	2297	2355	2565	26.36	23.8	24.86	24.5	24.87	25.22	24.76	27.32	25.2	25.0067	24.8633	25.76	-0.00829	0.04282	0.741783	0.166922	STAU1
ENSBTAG00000000241	bta-miR-6120-3p	ENSBTAT00000000301	21	42	-11.19	x|||||||xxxxxxxxxxxxxx	ENSBTAG00000000241	2308	2194	2062	2272	2158	2204	2297	2355	2565	26.36	23.8	24.86	24.5	24.87	25.22	24.76	27.32	25.2	25.0067	24.8633	25.76	-0.00829	0.04282	0.741783	0.166922	STAU1
ENSBTAG00000000241	miR-222-y	ENSBTAT00000000301	1011	1032	-15.44	x|||||||xx||xx||::x:||xx	ENSBTAG00000000241	2308	2194	2062	2272	2158	2204	2297	2355	2565	26.36	23.8	24.86	24.5	24.87	25.22	24.76	27.32	25.2	25.0067	24.8633	25.76	-0.00829	0.04282	0.741783	0.166922	STAU1
ENSBTAG00000000241	miR-28-y	ENSBTAT00000000301	609	636	-20.26	x|||||||xxxxx|||||:x|||x:|xx	ENSBTAG00000000241	2308	2194	2062	2272	2158	2204	2297	2355	2565	26.36	23.8	24.86	24.5	24.87	25.22	24.76	27.32	25.2	25.0067	24.8633	25.76	-0.00829	0.04282	0.741783	0.166922	STAU1
ENSBTAG00000000241	miR-221-y	ENSBTAT00000000301	1009	1032	-11.95	x|||||||x|xxxxxxxxxxxxxx	ENSBTAG00000000241	2308	2194	2062	2272	2158	2204	2297	2355	2565	26.36	23.8	24.86	24.5	24.87	25.22	24.76	27.32	25.2	25.0067	24.8633	25.76	-0.00829	0.04282	0.741783	0.166922	STAU1
ENSBTAG00000000241	miR-452-x	ENSBTAT00000000301	781	803	-20.11	x|||||||x|||xx:||x|x||xx	ENSBTAG00000000241	2308	2194	2062	2272	2158	2204	2297	2355	2565	26.36	23.8	24.86	24.5	24.87	25.22	24.76	27.32	25.2	25.0067	24.8633	25.76	-0.00829	0.04282	0.741783	0.166922	STAU1
ENSBTAG00000000241	miR-4454-z	ENSBTAT00000000301	370	386	-15.21	x|||||||x|x|x||xxx	ENSBTAG00000000241	2308	2194	2062	2272	2158	2204	2297	2355	2565	26.36	23.8	24.86	24.5	24.87	25.22	24.76	27.32	25.2	25.0067	24.8633	25.76	-0.00829	0.04282	0.741783	0.166922	STAU1
ENSBTAG00000000241	miR-6120-y	ENSBTAT00000000301	19	42	-12.03	x|||||||xxxxxxxxxxxxxxxx	ENSBTAG00000000241	2308	2194	2062	2272	2158	2204	2297	2355	2565	26.36	23.8	24.86	24.5	24.87	25.22	24.76	27.32	25.2	25.0067	24.8633	25.76	-0.00829	0.04282	0.741783	0.166922	STAU1
ENSBTAG00000000241	miR-3535-z	ENSBTAT00000000301	681	706	-16.1	x|||||||||xxx||x:xx|xx||xx	ENSBTAG00000000241	2308	2194	2062	2272	2158	2204	2297	2355	2565	26.36	23.8	24.86	24.5	24.87	25.22	24.76	27.32	25.2	25.0067	24.8633	25.76	-0.00829	0.04282	0.741783	0.166922	STAU1
ENSBTAG00000000241	miR-449-y	ENSBTAT00000000301	178	198	-25.21	x|||||||x|::|x|x|||xxx	ENSBTAG00000000241	2308	2194	2062	2272	2158	2204	2297	2355	2565	26.36	23.8	24.86	24.5	24.87	25.22	24.76	27.32	25.2	25.0067	24.8633	25.76	-0.00829	0.04282	0.741783	0.166922	STAU1
ENSBTAG00000000241	miR-330-z	ENSBTAT00000000301	1048	1070	-12.34	x|||||||x|::xxx|x|||xxxxx	ENSBTAG00000000241	2308	2194	2062	2272	2158	2204	2297	2355	2565	26.36	23.8	24.86	24.5	24.87	25.22	24.76	27.32	25.2	25.0067	24.8633	25.76	-0.00829	0.04282	0.741783	0.166922	STAU1
ENSBTAG00000000241	miR-20-y	ENSBTAT00000000301	889	911	-11.86	x|||||||x::|:x|xx||||xx	ENSBTAG00000000241	2308	2194	2062	2272	2158	2204	2297	2355	2565	26.36	23.8	24.86	24.5	24.87	25.22	24.76	27.32	25.2	25.0067	24.8633	25.76	-0.00829	0.04282	0.741783	0.166922	STAU1
ENSBTAG00000000241	miR-1338-x	ENSBTAT00000000301	783	805	-17.26	x|||||||xxx|x||:|:xxxxx	ENSBTAG00000000241	2308	2194	2062	2272	2158	2204	2297	2355	2565	26.36	23.8	24.86	24.5	24.87	25.22	24.76	27.32	25.2	25.0067	24.8633	25.76	-0.00829	0.04282	0.741783	0.166922	STAU1
ENSBTAG00000000241	miR-12396-x	ENSBTAT00000000301	1108	1125	-15.78	x|||||||x|:|xxxxxx	ENSBTAG00000000241	2308	2194	2062	2272	2158	2204	2297	2355	2565	26.36	23.8	24.86	24.5	24.87	25.22	24.76	27.32	25.2	25.0067	24.8633	25.76	-0.00829	0.04282	0.741783	0.166922	STAU1
ENSBTAG00000000241	novel-m0057-3p	ENSBTAT00000000301	390	410	-15.13	x||||||||xxxxxxxxxxxx	ENSBTAG00000000241	2308	2194	2062	2272	2158	2204	2297	2355	2565	26.36	23.8	24.86	24.5	24.87	25.22	24.76	27.32	25.2	25.0067	24.8633	25.76	-0.00829	0.04282	0.741783	0.166922	STAU1
ENSBTAG00000000241	novel-m0238-5p	ENSBTAT00000000301	488	510	-37.48	x|||||||x||x|x|:x:|:xxx	ENSBTAG00000000241	2308	2194	2062	2272	2158	2204	2297	2355	2565	26.36	23.8	24.86	24.5	24.87	25.22	24.76	27.32	25.2	25.0067	24.8633	25.76	-0.00829	0.04282	0.741783	0.166922	STAU1
ENSBTAG00000000241	novel-m0322-3p	ENSBTAT00000000301	133	154	-27.78	x|||||||x|xx|x||x|xxxx	ENSBTAG00000000241	2308	2194	2062	2272	2158	2204	2297	2355	2565	26.36	23.8	24.86	24.5	24.87	25.22	24.76	27.32	25.2	25.0067	24.8633	25.76	-0.00829	0.04282	0.741783	0.166922	STAU1
ENSBTAG00000000245	bta-miR-30b-3p	ENSBTAT00000084104	1378	1397	-17.65	x|||||||x:|x||x|:||xx	ENSBTAG00000000245	1261	1320	1148	1317	1143	1111	1537	1475	1949	7.31	7.25	7	7.1	6.72	6.44	8.26	8.54	9.54	7.18667	6.75333	8.78	-0.08972	0.288898	0.343272	2.35e-07	NHSL1
ENSBTAG00000000245	bta-miR-195	ENSBTAT00000084104	643	664	-15.61	x|||||||x|xxxxxxxxxxxx	ENSBTAG00000000245	1261	1320	1148	1317	1143	1111	1537	1475	1949	7.31	7.25	7	7.1	6.72	6.44	8.26	8.54	9.54	7.18667	6.75333	8.78	-0.08972	0.288898	0.343272	2.35e-07	NHSL1
ENSBTAG00000000245	bta-miR-497	ENSBTAT00000084104	643	664	-22.9	x|||||||x||:x||:x||:xx	ENSBTAG00000000245	1261	1320	1148	1317	1143	1111	1537	1475	1949	7.31	7.25	7	7.1	6.72	6.44	8.26	8.54	9.54	7.18667	6.75333	8.78	-0.08972	0.288898	0.343272	2.35e-07	NHSL1
ENSBTAG00000000245	bta-miR-130a	ENSBTAT00000084104	878	899	-13.08	x|||||||xx||x||||xxxxx	ENSBTAG00000000245	1261	1320	1148	1317	1143	1111	1537	1475	1949	7.31	7.25	7	7.1	6.72	6.44	8.26	8.54	9.54	7.18667	6.75333	8.78	-0.08972	0.288898	0.343272	2.35e-07	NHSL1
ENSBTAG00000000245	bta-miR-2303	ENSBTAT00000084104	281	303	-15.36	x|||||||x|:::xx||x||xxx	ENSBTAG00000000245	1261	1320	1148	1317	1143	1111	1537	1475	1949	7.31	7.25	7	7.1	6.72	6.44	8.26	8.54	9.54	7.18667	6.75333	8.78	-0.08972	0.288898	0.343272	2.35e-07	NHSL1
ENSBTAG00000000245	bta-miR-2431-3p	ENSBTAT00000084104	500	523	-21.26	x|||||||xx|||x:x||x||xxx	ENSBTAG00000000245	1261	1320	1148	1317	1143	1111	1537	1475	1949	7.31	7.25	7	7.1	6.72	6.44	8.26	8.54	9.54	7.18667	6.75333	8.78	-0.08972	0.288898	0.343272	2.35e-07	NHSL1
ENSBTAG00000000245	bta-miR-339b	ENSBTAT00000084104	756	776	-22.35	x|||||||x|x||x|xxxxxx	ENSBTAG00000000245	1261	1320	1148	1317	1143	1111	1537	1475	1949	7.31	7.25	7	7.1	6.72	6.44	8.26	8.54	9.54	7.18667	6.75333	8.78	-0.08972	0.288898	0.343272	2.35e-07	NHSL1
ENSBTAG00000000245	bta-miR-3432a	ENSBTAT00000084104	78	99	-18.55	x||||||||x:xx|x::x||xx	ENSBTAG00000000245	1261	1320	1148	1317	1143	1111	1537	1475	1949	7.31	7.25	7	7.1	6.72	6.44	8.26	8.54	9.54	7.18667	6.75333	8.78	-0.08972	0.288898	0.343272	2.35e-07	NHSL1
ENSBTAG00000000245	bta-miR-2285bn	ENSBTAT00000084104	479	500	-12.71	x|||||||xx:xxx||||::xx	ENSBTAG00000000245	1261	1320	1148	1317	1143	1111	1537	1475	1949	7.31	7.25	7	7.1	6.72	6.44	8.26	8.54	9.54	7.18667	6.75333	8.78	-0.08972	0.288898	0.343272	2.35e-07	NHSL1
ENSBTAG00000000245	miR-574-y	ENSBTAT00000084104	1462	1483	-16.56	x||||||||xxxxxxxxxxxxx	ENSBTAG00000000245	1261	1320	1148	1317	1143	1111	1537	1475	1949	7.31	7.25	7	7.1	6.72	6.44	8.26	8.54	9.54	7.18667	6.75333	8.78	-0.08972	0.288898	0.343272	2.35e-07	NHSL1
ENSBTAG00000000245	miR-324-y	ENSBTAT00000084104	477	496	-23.09	x|||||||x|x|xxxxxxxx	ENSBTAG00000000245	1261	1320	1148	1317	1143	1111	1537	1475	1949	7.31	7.25	7	7.1	6.72	6.44	8.26	8.54	9.54	7.18667	6.75333	8.78	-0.08972	0.288898	0.343272	2.35e-07	NHSL1
ENSBTAG00000000245	miR-7-y	ENSBTAT00000084104	1405	1428	-15.14	x|||||||x|xxx|||||:xxxxx	ENSBTAG00000000245	1261	1320	1148	1317	1143	1111	1537	1475	1949	7.31	7.25	7	7.1	6.72	6.44	8.26	8.54	9.54	7.18667	6.75333	8.78	-0.08972	0.288898	0.343272	2.35e-07	NHSL1
ENSBTAG00000000245	miR-2431-y	ENSBTAT00000084104	499	523	-21.03	x|||||||xx|||x:x||x||x|xx	ENSBTAG00000000245	1261	1320	1148	1317	1143	1111	1537	1475	1949	7.31	7.25	7	7.1	6.72	6.44	8.26	8.54	9.54	7.18667	6.75333	8.78	-0.08972	0.288898	0.343272	2.35e-07	NHSL1
ENSBTAG00000000245	miR-2312-z	ENSBTAT00000084104	479	500	-19.39	x|||||||xx:xx|||||:|xx	ENSBTAG00000000245	1261	1320	1148	1317	1143	1111	1537	1475	1949	7.31	7.25	7	7.1	6.72	6.44	8.26	8.54	9.54	7.18667	6.75333	8.78	-0.08972	0.288898	0.343272	2.35e-07	NHSL1
ENSBTAG00000000245	miR-2425-x	ENSBTAT00000084104	58	80	-21.15	x|||||||x||xx||x||xxxxxx	ENSBTAG00000000245	1261	1320	1148	1317	1143	1111	1537	1475	1949	7.31	7.25	7	7.1	6.72	6.44	8.26	8.54	9.54	7.18667	6.75333	8.78	-0.08972	0.288898	0.343272	2.35e-07	NHSL1
ENSBTAG00000000245	novel-m0038-5p	ENSBTAT00000084104	44	71	-26.75	x|||||||xx|xx|||x||:x:||||xx	ENSBTAG00000000245	1261	1320	1148	1317	1143	1111	1537	1475	1949	7.31	7.25	7	7.1	6.72	6.44	8.26	8.54	9.54	7.18667	6.75333	8.78	-0.08972	0.288898	0.343272	2.35e-07	NHSL1
ENSBTAG00000000245	novel-m0089-5p	ENSBTAT00000084104	7	30	-22.86	x|||||||x|||xxx||:||xxxx	ENSBTAG00000000245	1261	1320	1148	1317	1143	1111	1537	1475	1949	7.31	7.25	7	7.1	6.72	6.44	8.26	8.54	9.54	7.18667	6.75333	8.78	-0.08972	0.288898	0.343272	2.35e-07	NHSL1
ENSBTAG00000000245	novel-m0267-3p	ENSBTAT00000084104	1701	1724	-15.53	x||||||||xx|x|x||x||x|xx	ENSBTAG00000000245	1261	1320	1148	1317	1143	1111	1537	1475	1949	7.31	7.25	7	7.1	6.72	6.44	8.26	8.54	9.54	7.18667	6.75333	8.78	-0.08972	0.288898	0.343272	2.35e-07	NHSL1
ENSBTAG00000000251	bta-miR-24-3p	ENSBTAT00000000315	33	54	-17.29	x|||||||xxxx|x|::|xxxx	ENSBTAG00000000251	1184	1215	1059	1067	1115	1042	1457	1554	1698	35.08	34.2	33.13	29.86	33.35	30.94	40.74	46.78	43.29	34.1367	31.3833	43.6033	-0.12132	0.353116	0.137693	3.36e-09	ALAD
ENSBTAG00000000251	miR-6240-z	ENSBTAT00000000315	66	87	-14.02	x||||||||xxxxxxxxxxxxx	ENSBTAG00000000251	1184	1215	1059	1067	1115	1042	1457	1554	1698	35.08	34.2	33.13	29.86	33.35	30.94	40.74	46.78	43.29	34.1367	31.3833	43.6033	-0.12132	0.353116	0.137693	3.36e-09	ALAD
ENSBTAG00000000252	bta-miR-106a	ENSBTAT00000000316	1221	1242	-15.8	x|||||||||xx||::|xxxxx	ENSBTAG00000000252	3951	4107	3742	4199	3898	3767	2723	3048	3243	74.27	73.35	74.28	74.55	73.97	70.96	48.31	58.22	52.46	73.9667	73.16	52.9967	-0.01582	-0.48097	0.823504	6.24e-15	POLE3
ENSBTAG00000000252	bta-miR-30e-5p	ENSBTAT00000000316	267	290	-12.67	x|||||||xxxxxxxxxxxxxxxx	ENSBTAG00000000252	3951	4107	3742	4199	3898	3767	2723	3048	3243	74.27	73.35	74.28	74.55	73.97	70.96	48.31	58.22	52.46	73.9667	73.16	52.9967	-0.01582	-0.48097	0.823504	6.24e-15	POLE3
ENSBTAG00000000252	bta-miR-200c	ENSBTAT00000000316	434	455	-11.28	x|||||||xxx::|x|x:||:xx	ENSBTAG00000000252	3951	4107	3742	4199	3898	3767	2723	3048	3243	74.27	73.35	74.28	74.55	73.97	70.96	48.31	58.22	52.46	73.9667	73.16	52.9967	-0.01582	-0.48097	0.823504	6.24e-15	POLE3
ENSBTAG00000000252	bta-miR-29b	ENSBTAT00000000316	1114	1136	-14.89	x||||||||:x||xx||xxxxxx	ENSBTAG00000000252	3951	4107	3742	4199	3898	3767	2723	3048	3243	74.27	73.35	74.28	74.55	73.97	70.96	48.31	58.22	52.46	73.9667	73.16	52.9967	-0.01582	-0.48097	0.823504	6.24e-15	POLE3
ENSBTAG00000000252	bta-miR-30a-5p	ENSBTAT00000000316	267	290	-14.16	x|||||||xxxxxxxxxxxxxxxx	ENSBTAG00000000252	3951	4107	3742	4199	3898	3767	2723	3048	3243	74.27	73.35	74.28	74.55	73.97	70.96	48.31	58.22	52.46	73.9667	73.16	52.9967	-0.01582	-0.48097	0.823504	6.24e-15	POLE3
ENSBTAG00000000252	bta-miR-182	ENSBTAT00000000316	684	709	-13	x|||||||xx|x|:xx||||x|xxxx	ENSBTAG00000000252	3951	4107	3742	4199	3898	3767	2723	3048	3243	74.27	73.35	74.28	74.55	73.97	70.96	48.31	58.22	52.46	73.9667	73.16	52.9967	-0.01582	-0.48097	0.823504	6.24e-15	POLE3
ENSBTAG00000000252	bta-miR-2319a	ENSBTAT00000000316	661	685	-15.62	x|||||||:xx|||x|::x||xxxx	ENSBTAG00000000252	3951	4107	3742	4199	3898	3767	2723	3048	3243	74.27	73.35	74.28	74.55	73.97	70.96	48.31	58.22	52.46	73.9667	73.16	52.9967	-0.01582	-0.48097	0.823504	6.24e-15	POLE3
ENSBTAG00000000252	bta-miR-2285bn	ENSBTAT00000000316	802	820	-10.87	x|||||||xxx|||x|||x|xx	ENSBTAG00000000252	3951	4107	3742	4199	3898	3767	2723	3048	3243	74.27	73.35	74.28	74.55	73.97	70.96	48.31	58.22	52.46	73.9667	73.16	52.9967	-0.01582	-0.48097	0.823504	6.24e-15	POLE3
ENSBTAG00000000252	miR-9-z	ENSBTAT00000000316	479	500	-11.81	x||||||||:xxxxxxxxxxxx	ENSBTAG00000000252	3951	4107	3742	4199	3898	3767	2723	3048	3243	74.27	73.35	74.28	74.55	73.97	70.96	48.31	58.22	52.46	73.9667	73.16	52.9967	-0.01582	-0.48097	0.823504	6.24e-15	POLE3
ENSBTAG00000000252	miR-182-x	ENSBTAT00000000316	682	709	-14.9	x|||||||xx|x|:xx||||x|xx||xx	ENSBTAG00000000252	3951	4107	3742	4199	3898	3767	2723	3048	3243	74.27	73.35	74.28	74.55	73.97	70.96	48.31	58.22	52.46	73.9667	73.16	52.9967	-0.01582	-0.48097	0.823504	6.24e-15	POLE3
ENSBTAG00000000252	miR-30-x	ENSBTAT00000000316	267	290	-14.16	x|||||||xxxxx||x:xx||:||xx	ENSBTAG00000000252	3951	4107	3742	4199	3898	3767	2723	3048	3243	74.27	73.35	74.28	74.55	73.97	70.96	48.31	58.22	52.46	73.9667	73.16	52.9967	-0.01582	-0.48097	0.823504	6.24e-15	POLE3
ENSBTAG00000000252	miR-6529-x	ENSBTAT00000000316	259	281	-18.39	x||||||||:|xxx:|x:|x|xx	ENSBTAG00000000252	3951	4107	3742	4199	3898	3767	2723	3048	3243	74.27	73.35	74.28	74.55	73.97	70.96	48.31	58.22	52.46	73.9667	73.16	52.9967	-0.01582	-0.48097	0.823504	6.24e-15	POLE3
ENSBTAG00000000252	miR-7-y	ENSBTAT00000000316	1294	1316	-13.66	x|||||||||x||||x|xxxxxx	ENSBTAG00000000252	3951	4107	3742	4199	3898	3767	2723	3048	3243	74.27	73.35	74.28	74.55	73.97	70.96	48.31	58.22	52.46	73.9667	73.16	52.9967	-0.01582	-0.48097	0.823504	6.24e-15	POLE3
ENSBTAG00000000252	miR-455-x	ENSBTAT00000000316	642	663	-17.91	x|||||||||xxxxxxxxxxxx	ENSBTAG00000000252	3951	4107	3742	4199	3898	3767	2723	3048	3243	74.27	73.35	74.28	74.55	73.97	70.96	48.31	58.22	52.46	73.9667	73.16	52.9967	-0.01582	-0.48097	0.823504	6.24e-15	POLE3
ENSBTAG00000000252	miR-430-y	ENSBTAT00000000316	1220	1241	-16.74	x|||||||xxxxxxxxxxxxxx	ENSBTAG00000000252	3951	4107	3742	4199	3898	3767	2723	3048	3243	74.27	73.35	74.28	74.55	73.97	70.96	48.31	58.22	52.46	73.9667	73.16	52.9967	-0.01582	-0.48097	0.823504	6.24e-15	POLE3
ENSBTAG00000000252	miR-2312-z	ENSBTAT00000000316	795	820	-18.95	x|||||||x|||xxx:x:|:||:|xx	ENSBTAG00000000252	3951	4107	3742	4199	3898	3767	2723	3048	3243	74.27	73.35	74.28	74.55	73.97	70.96	48.31	58.22	52.46	73.9667	73.16	52.9967	-0.01582	-0.48097	0.823504	6.24e-15	POLE3
ENSBTAG00000000252	miR-8-y	ENSBTAT00000000316	432	455	-10.83	x||||||||xx::|x|||x|x|xx	ENSBTAG00000000252	3951	4107	3742	4199	3898	3767	2723	3048	3243	74.27	73.35	74.28	74.55	73.97	70.96	48.31	58.22	52.46	73.9667	73.16	52.9967	-0.01582	-0.48097	0.823504	6.24e-15	POLE3
ENSBTAG00000000252	miR-34-z	ENSBTAT00000000316	740	760	-14.17	x|||||||xxxx||x||xx|x|||xx	ENSBTAG00000000252	3951	4107	3742	4199	3898	3767	2723	3048	3243	74.27	73.35	74.28	74.55	73.97	70.96	48.31	58.22	52.46	73.9667	73.16	52.9967	-0.01582	-0.48097	0.823504	6.24e-15	POLE3
ENSBTAG00000000252	novel-m0052-5p	ENSBTAT00000000316	3	25	-27.91	x|||||||x|x|||x:x||xxxx	ENSBTAG00000000252	3951	4107	3742	4199	3898	3767	2723	3048	3243	74.27	73.35	74.28	74.55	73.97	70.96	48.31	58.22	52.46	73.9667	73.16	52.9967	-0.01582	-0.48097	0.823504	6.24e-15	POLE3
ENSBTAG00000000252	novel-m0092-5p	ENSBTAT00000000316	736	760	-18.49	x|||||||xxx||:xxxxxxxxxxx	ENSBTAG00000000252	3951	4107	3742	4199	3898	3767	2723	3048	3243	74.27	73.35	74.28	74.55	73.97	70.96	48.31	58.22	52.46	73.9667	73.16	52.9967	-0.01582	-0.48097	0.823504	6.24e-15	POLE3
ENSBTAG00000000252	novel-m0140-3p	ENSBTAT00000000316	395	416	-17.5	x|||||||x|x||xx|||xxxx	ENSBTAG00000000252	3951	4107	3742	4199	3898	3767	2723	3048	3243	74.27	73.35	74.28	74.55	73.97	70.96	48.31	58.22	52.46	73.9667	73.16	52.9967	-0.01582	-0.48097	0.823504	6.24e-15	POLE3
ENSBTAG00000000253	bta-miR-193a-5p	ENSBTAT00000087086	562	582	-19.66	x|||||||xx|:|x|:x||:xx	ENSBTAG00000000253	6346	6549	5634	6183	5675	5904	5915	4985	6560	30.15	29.6	28.25	27.79	27.23	28.24	26.59	24	26.8	29.3333	27.7533	25.7967	-0.07988	-0.18536	0.226136	0.005703	RNF2
ENSBTAG00000000253	bta-miR-193a-5p	ENSBTAT00000087285	562	582	-19.66	x|||||||xx|:|x|:x||:xx	ENSBTAG00000000253	6346	6549	5634	6183	5675	5904	5915	4985	6560	30.15	29.6	28.25	27.79	27.23	28.24	26.59	24	26.8	29.3333	27.7533	25.7967	-0.07988	-0.18536	0.226136	0.005703	RNF2
ENSBTAG00000000253	bta-miR-17-3p	ENSBTAT00000087086	374	392	-16.54	x|||||||x|||:x|x||xx	ENSBTAG00000000253	6346	6549	5634	6183	5675	5904	5915	4985	6560	30.15	29.6	28.25	27.79	27.23	28.24	26.59	24	26.8	29.3333	27.7533	25.7967	-0.07988	-0.18536	0.226136	0.005703	RNF2
ENSBTAG00000000253	bta-miR-17-3p	ENSBTAT00000087285	374	392	-16.54	x|||||||x|||:x|x||xx	ENSBTAG00000000253	6346	6549	5634	6183	5675	5904	5915	4985	6560	30.15	29.6	28.25	27.79	27.23	28.24	26.59	24	26.8	29.3333	27.7533	25.7967	-0.07988	-0.18536	0.226136	0.005703	RNF2
ENSBTAG00000000253	bta-miR-200a	ENSBTAT00000087086	969	993	-18.67	x||||||||x:x:|xxxx|:|||xx	ENSBTAG00000000253	6346	6549	5634	6183	5675	5904	5915	4985	6560	30.15	29.6	28.25	27.79	27.23	28.24	26.59	24	26.8	29.3333	27.7533	25.7967	-0.07988	-0.18536	0.226136	0.005703	RNF2
ENSBTAG00000000253	bta-miR-200a	ENSBTAT00000087285	969	993	-18.67	x||||||||x:x:|xxxx|:|||xx	ENSBTAG00000000253	6346	6549	5634	6183	5675	5904	5915	4985	6560	30.15	29.6	28.25	27.79	27.23	28.24	26.59	24	26.8	29.3333	27.7533	25.7967	-0.07988	-0.18536	0.226136	0.005703	RNF2
ENSBTAG00000000253	bta-miR-24-3p	ENSBTAT00000087086	49	70	-19.3	x|||||||xxx|||x|:xxxxx	ENSBTAG00000000253	6346	6549	5634	6183	5675	5904	5915	4985	6560	30.15	29.6	28.25	27.79	27.23	28.24	26.59	24	26.8	29.3333	27.7533	25.7967	-0.07988	-0.18536	0.226136	0.005703	RNF2
ENSBTAG00000000253	bta-miR-24-3p	ENSBTAT00000087285	49	70	-19.3	x|||||||xxx|||x|:xxxxx	ENSBTAG00000000253	6346	6549	5634	6183	5675	5904	5915	4985	6560	30.15	29.6	28.25	27.79	27.23	28.24	26.59	24	26.8	29.3333	27.7533	25.7967	-0.07988	-0.18536	0.226136	0.005703	RNF2
ENSBTAG00000000253	bta-miR-28	ENSBTAT00000087086	44	63	-16.62	x|||||||x|xx|||:x:|xxx	ENSBTAG00000000253	6346	6549	5634	6183	5675	5904	5915	4985	6560	30.15	29.6	28.25	27.79	27.23	28.24	26.59	24	26.8	29.3333	27.7533	25.7967	-0.07988	-0.18536	0.226136	0.005703	RNF2
ENSBTAG00000000253	bta-miR-28	ENSBTAT00000087285	44	63	-16.62	x|||||||x|xx|||:x:|xxx	ENSBTAG00000000253	6346	6549	5634	6183	5675	5904	5915	4985	6560	30.15	29.6	28.25	27.79	27.23	28.24	26.59	24	26.8	29.3333	27.7533	25.7967	-0.07988	-0.18536	0.226136	0.005703	RNF2
ENSBTAG00000000253	bta-miR-1291	ENSBTAT00000087285	1052	1075	-20.79	x||||||||xxxxxxxxxxxxxxx	ENSBTAG00000000253	6346	6549	5634	6183	5675	5904	5915	4985	6560	30.15	29.6	28.25	27.79	27.23	28.24	26.59	24	26.8	29.3333	27.7533	25.7967	-0.07988	-0.18536	0.226136	0.005703	RNF2
ENSBTAG00000000253	bta-miR-2408	ENSBTAT00000087285	1112	1131	-19.12	x|||||||:x|x|:xx|||xx	ENSBTAG00000000253	6346	6549	5634	6183	5675	5904	5915	4985	6560	30.15	29.6	28.25	27.79	27.23	28.24	26.59	24	26.8	29.3333	27.7533	25.7967	-0.07988	-0.18536	0.226136	0.005703	RNF2
ENSBTAG00000000253	bta-miR-2431-3p	ENSBTAT00000087086	914	936	-20.65	x|||||||xx::|xxxxxxxxxx	ENSBTAG00000000253	6346	6549	5634	6183	5675	5904	5915	4985	6560	30.15	29.6	28.25	27.79	27.23	28.24	26.59	24	26.8	29.3333	27.7533	25.7967	-0.07988	-0.18536	0.226136	0.005703	RNF2
ENSBTAG00000000253	bta-miR-2431-3p	ENSBTAT00000087285	914	936	-20.65	x|||||||xx::|xxxxxxxxxx	ENSBTAG00000000253	6346	6549	5634	6183	5675	5904	5915	4985	6560	30.15	29.6	28.25	27.79	27.23	28.24	26.59	24	26.8	29.3333	27.7533	25.7967	-0.07988	-0.18536	0.226136	0.005703	RNF2
ENSBTAG00000000253	bta-miR-2450a	ENSBTAT00000087086	146	165	-17.53	x|||||||xxx||x||xxxxx	ENSBTAG00000000253	6346	6549	5634	6183	5675	5904	5915	4985	6560	30.15	29.6	28.25	27.79	27.23	28.24	26.59	24	26.8	29.3333	27.7533	25.7967	-0.07988	-0.18536	0.226136	0.005703	RNF2
ENSBTAG00000000253	bta-miR-2450a	ENSBTAT00000087285	146	165	-17.53	x|||||||xxx||x||xxxxx	ENSBTAG00000000253	6346	6549	5634	6183	5675	5904	5915	4985	6560	30.15	29.6	28.25	27.79	27.23	28.24	26.59	24	26.8	29.3333	27.7533	25.7967	-0.07988	-0.18536	0.226136	0.005703	RNF2
ENSBTAG00000000253	bta-miR-339b	ENSBTAT00000087086	323	342	-18.01	x|||||||xxxxxxxxxxxx	ENSBTAG00000000253	6346	6549	5634	6183	5675	5904	5915	4985	6560	30.15	29.6	28.25	27.79	27.23	28.24	26.59	24	26.8	29.3333	27.7533	25.7967	-0.07988	-0.18536	0.226136	0.005703	RNF2
ENSBTAG00000000253	bta-miR-339b	ENSBTAT00000087285	323	342	-18.01	x|||||||xxxxxxxxxxxx	ENSBTAG00000000253	6346	6549	5634	6183	5675	5904	5915	4985	6560	30.15	29.6	28.25	27.79	27.23	28.24	26.59	24	26.8	29.3333	27.7533	25.7967	-0.07988	-0.18536	0.226136	0.005703	RNF2
ENSBTAG00000000253	bta-miR-4286	ENSBTAT00000087285	1341	1359	-19.04	x|||||||xx|||:xxxxx	ENSBTAG00000000253	6346	6549	5634	6183	5675	5904	5915	4985	6560	30.15	29.6	28.25	27.79	27.23	28.24	26.59	24	26.8	29.3333	27.7533	25.7967	-0.07988	-0.18536	0.226136	0.005703	RNF2
ENSBTAG00000000253	bta-miR-378c	ENSBTAT00000087285	1425	1445	-15.59	x|||||||x|x|x|||xxxxxx	ENSBTAG00000000253	6346	6549	5634	6183	5675	5904	5915	4985	6560	30.15	29.6	28.25	27.79	27.23	28.24	26.59	24	26.8	29.3333	27.7533	25.7967	-0.07988	-0.18536	0.226136	0.005703	RNF2
ENSBTAG00000000253	bta-miR-503-5p	ENSBTAT00000087086	460	479	-22.99	x|||||||::|xxx||||xx	ENSBTAG00000000253	6346	6549	5634	6183	5675	5904	5915	4985	6560	30.15	29.6	28.25	27.79	27.23	28.24	26.59	24	26.8	29.3333	27.7533	25.7967	-0.07988	-0.18536	0.226136	0.005703	RNF2
ENSBTAG00000000253	bta-miR-503-5p	ENSBTAT00000087285	460	479	-22.99	x|||||||::|xxx||||xx	ENSBTAG00000000253	6346	6549	5634	6183	5675	5904	5915	4985	6560	30.15	29.6	28.25	27.79	27.23	28.24	26.59	24	26.8	29.3333	27.7533	25.7967	-0.07988	-0.18536	0.226136	0.005703	RNF2
ENSBTAG00000000253	bta-miR-2285dh	ENSBTAT00000087086	927	949	-22.14	x|||||||x|x|x|||::::xxx	ENSBTAG00000000253	6346	6549	5634	6183	5675	5904	5915	4985	6560	30.15	29.6	28.25	27.79	27.23	28.24	26.59	24	26.8	29.3333	27.7533	25.7967	-0.07988	-0.18536	0.226136	0.005703	RNF2
ENSBTAG00000000253	bta-miR-2285dh	ENSBTAT00000087285	927	949	-22.14	x|||||||x|x|x|||::::xxx	ENSBTAG00000000253	6346	6549	5634	6183	5675	5904	5915	4985	6560	30.15	29.6	28.25	27.79	27.23	28.24	26.59	24	26.8	29.3333	27.7533	25.7967	-0.07988	-0.18536	0.226136	0.005703	RNF2
ENSBTAG00000000253	miR-17-y	ENSBTAT00000087086	125	145	-17.56	x|||||||xx||||x|x||xxxx	ENSBTAG00000000253	6346	6549	5634	6183	5675	5904	5915	4985	6560	30.15	29.6	28.25	27.79	27.23	28.24	26.59	24	26.8	29.3333	27.7533	25.7967	-0.07988	-0.18536	0.226136	0.005703	RNF2
ENSBTAG00000000253	miR-17-y	ENSBTAT00000087285	125	145	-17.56	x|||||||xx||||x|x||xxxx	ENSBTAG00000000253	6346	6549	5634	6183	5675	5904	5915	4985	6560	30.15	29.6	28.25	27.79	27.23	28.24	26.59	24	26.8	29.3333	27.7533	25.7967	-0.07988	-0.18536	0.226136	0.005703	RNF2
ENSBTAG00000000253	miR-378-z	ENSBTAT00000087285	1420	1445	-18.66	x|||||||x|x|x|||xx||x:||xxx	ENSBTAG00000000253	6346	6549	5634	6183	5675	5904	5915	4985	6560	30.15	29.6	28.25	27.79	27.23	28.24	26.59	24	26.8	29.3333	27.7533	25.7967	-0.07988	-0.18536	0.226136	0.005703	RNF2
ENSBTAG00000000253	miR-7550-z	ENSBTAT00000087086	501	518	-19.58	x|||||||x|x:x||xxx	ENSBTAG00000000253	6346	6549	5634	6183	5675	5904	5915	4985	6560	30.15	29.6	28.25	27.79	27.23	28.24	26.59	24	26.8	29.3333	27.7533	25.7967	-0.07988	-0.18536	0.226136	0.005703	RNF2
ENSBTAG00000000253	miR-7550-z	ENSBTAT00000087285	501	518	-19.58	x|||||||x|x:x||xxx	ENSBTAG00000000253	6346	6549	5634	6183	5675	5904	5915	4985	6560	30.15	29.6	28.25	27.79	27.23	28.24	26.59	24	26.8	29.3333	27.7533	25.7967	-0.07988	-0.18536	0.226136	0.005703	RNF2
ENSBTAG00000000253	miR-760-y	ENSBTAT00000087086	934	957	-27.58	x|||||||xx|::|::x:||||xx	ENSBTAG00000000253	6346	6549	5634	6183	5675	5904	5915	4985	6560	30.15	29.6	28.25	27.79	27.23	28.24	26.59	24	26.8	29.3333	27.7533	25.7967	-0.07988	-0.18536	0.226136	0.005703	RNF2
ENSBTAG00000000253	miR-760-y	ENSBTAT00000087285	934	957	-27.58	x|||||||xx|::|::x:||||xx	ENSBTAG00000000253	6346	6549	5634	6183	5675	5904	5915	4985	6560	30.15	29.6	28.25	27.79	27.23	28.24	26.59	24	26.8	29.3333	27.7533	25.7967	-0.07988	-0.18536	0.226136	0.005703	RNF2
ENSBTAG00000000253	miR-28-x	ENSBTAT00000087086	42	63	-18.23	x|||||||x|xx|||:x:|xxxxx	ENSBTAG00000000253	6346	6549	5634	6183	5675	5904	5915	4985	6560	30.15	29.6	28.25	27.79	27.23	28.24	26.59	24	26.8	29.3333	27.7533	25.7967	-0.07988	-0.18536	0.226136	0.005703	RNF2
ENSBTAG00000000253	miR-28-x	ENSBTAT00000087285	42	63	-18.23	x|||||||x|xx|||:x:|xxxxx	ENSBTAG00000000253	6346	6549	5634	6183	5675	5904	5915	4985	6560	30.15	29.6	28.25	27.79	27.23	28.24	26.59	24	26.8	29.3333	27.7533	25.7967	-0.07988	-0.18536	0.226136	0.005703	RNF2
ENSBTAG00000000253	miR-324-y	ENSBTAT00000087285	1291	1310	-19.14	x|||||||xxxxxxxxxxxx	ENSBTAG00000000253	6346	6549	5634	6183	5675	5904	5915	4985	6560	30.15	29.6	28.25	27.79	27.23	28.24	26.59	24	26.8	29.3333	27.7533	25.7967	-0.07988	-0.18536	0.226136	0.005703	RNF2
ENSBTAG00000000253	miR-7-y	ENSBTAT00000087285	1512	1537	-12.07	x|||||||xxxxx||||x|||xxxxx	ENSBTAG00000000253	6346	6549	5634	6183	5675	5904	5915	4985	6560	30.15	29.6	28.25	27.79	27.23	28.24	26.59	24	26.8	29.3333	27.7533	25.7967	-0.07988	-0.18536	0.226136	0.005703	RNF2
ENSBTAG00000000253	miR-4497-z	ENSBTAT00000087086	214	233	-27.2	x|||||||x|:|xx||:|xx	ENSBTAG00000000253	6346	6549	5634	6183	5675	5904	5915	4985	6560	30.15	29.6	28.25	27.79	27.23	28.24	26.59	24	26.8	29.3333	27.7533	25.7967	-0.07988	-0.18536	0.226136	0.005703	RNF2
ENSBTAG00000000253	miR-4497-z	ENSBTAT00000087285	214	233	-27.2	x|||||||x|:|xx||:|xx	ENSBTAG00000000253	6346	6549	5634	6183	5675	5904	5915	4985	6560	30.15	29.6	28.25	27.79	27.23	28.24	26.59	24	26.8	29.3333	27.7533	25.7967	-0.07988	-0.18536	0.226136	0.005703	RNF2
ENSBTAG00000000253	miR-2431-y	ENSBTAT00000087086	913	936	-20.14	x|||||||xx::|xxxxxxxxxxx	ENSBTAG00000000253	6346	6549	5634	6183	5675	5904	5915	4985	6560	30.15	29.6	28.25	27.79	27.23	28.24	26.59	24	26.8	29.3333	27.7533	25.7967	-0.07988	-0.18536	0.226136	0.005703	RNF2
ENSBTAG00000000253	miR-2431-y	ENSBTAT00000087285	913	936	-20.14	x|||||||xx::|xxxxxxxxxxx	ENSBTAG00000000253	6346	6549	5634	6183	5675	5904	5915	4985	6560	30.15	29.6	28.25	27.79	27.23	28.24	26.59	24	26.8	29.3333	27.7533	25.7967	-0.07988	-0.18536	0.226136	0.005703	RNF2
ENSBTAG00000000253	miR-1338-x	ENSBTAT00000087285	1421	1443	-13.19	x|||||||xxxx|x|||x|xxxx	ENSBTAG00000000253	6346	6549	5634	6183	5675	5904	5915	4985	6560	30.15	29.6	28.25	27.79	27.23	28.24	26.59	24	26.8	29.3333	27.7533	25.7967	-0.07988	-0.18536	0.226136	0.005703	RNF2
ENSBTAG00000000253	miR-2425-x	ENSBTAT00000087086	144	167	-20.78	x|||||||xxxxxxxxxxxxxxxx	ENSBTAG00000000253	6346	6549	5634	6183	5675	5904	5915	4985	6560	30.15	29.6	28.25	27.79	27.23	28.24	26.59	24	26.8	29.3333	27.7533	25.7967	-0.07988	-0.18536	0.226136	0.005703	RNF2
ENSBTAG00000000253	miR-2425-x	ENSBTAT00000087285	144	167	-20.78	x|||||||xxxxxxxxxxxxxxxx	ENSBTAG00000000253	6346	6549	5634	6183	5675	5904	5915	4985	6560	30.15	29.6	28.25	27.79	27.23	28.24	26.59	24	26.8	29.3333	27.7533	25.7967	-0.07988	-0.18536	0.226136	0.005703	RNF2
ENSBTAG00000000253	miR-8072-z	ENSBTAT00000087086	505	526	-18.9	x|||||||xxxxxxxxxxxxxx	ENSBTAG00000000253	6346	6549	5634	6183	5675	5904	5915	4985	6560	30.15	29.6	28.25	27.79	27.23	28.24	26.59	24	26.8	29.3333	27.7533	25.7967	-0.07988	-0.18536	0.226136	0.005703	RNF2
ENSBTAG00000000253	miR-8072-z	ENSBTAT00000087285	505	526	-18.9	x|||||||xxxxxxxxxxxxxx	ENSBTAG00000000253	6346	6549	5634	6183	5675	5904	5915	4985	6560	30.15	29.6	28.25	27.79	27.23	28.24	26.59	24	26.8	29.3333	27.7533	25.7967	-0.07988	-0.18536	0.226136	0.005703	RNF2
ENSBTAG00000000253	novel-m0038-5p	ENSBTAT00000087285	1081	1105	-29.81	x||||||||x:x||:x|:x||xxxx	ENSBTAG00000000253	6346	6549	5634	6183	5675	5904	5915	4985	6560	30.15	29.6	28.25	27.79	27.23	28.24	26.59	24	26.8	29.3333	27.7533	25.7967	-0.07988	-0.18536	0.226136	0.005703	RNF2
ENSBTAG00000000253	novel-m0130-5p	ENSBTAT00000087086	499	521	-23.59	x|||||||xx|:::x::x||x|xx	ENSBTAG00000000253	6346	6549	5634	6183	5675	5904	5915	4985	6560	30.15	29.6	28.25	27.79	27.23	28.24	26.59	24	26.8	29.3333	27.7533	25.7967	-0.07988	-0.18536	0.226136	0.005703	RNF2
ENSBTAG00000000253	novel-m0130-5p	ENSBTAT00000087285	499	521	-23.59	x|||||||xx|:::x::x||x|xx	ENSBTAG00000000253	6346	6549	5634	6183	5675	5904	5915	4985	6560	30.15	29.6	28.25	27.79	27.23	28.24	26.59	24	26.8	29.3333	27.7533	25.7967	-0.07988	-0.18536	0.226136	0.005703	RNF2
ENSBTAG00000000253	novel-m0053-5p	ENSBTAT00000087086	542	563	-16.29	x|||||||xxx:|x||x|xxxx	ENSBTAG00000000253	6346	6549	5634	6183	5675	5904	5915	4985	6560	30.15	29.6	28.25	27.79	27.23	28.24	26.59	24	26.8	29.3333	27.7533	25.7967	-0.07988	-0.18536	0.226136	0.005703	RNF2
ENSBTAG00000000253	novel-m0053-5p	ENSBTAT00000087285	542	563	-16.29	x|||||||xxx:|x||x|xxxx	ENSBTAG00000000253	6346	6549	5634	6183	5675	5904	5915	4985	6560	30.15	29.6	28.25	27.79	27.23	28.24	26.59	24	26.8	29.3333	27.7533	25.7967	-0.07988	-0.18536	0.226136	0.005703	RNF2
ENSBTAG00000000260	bta-miR-181b	ENSBTAT00000000325	530	553	-11.79		x|||||||xx|xx|||xxxxxxxxx	ENSBTAG00000000260	1103	1209	1109	1273	1239	1119	1440	1262	1613	8.33	7.9	8.93	8.07	8.35	8.62	10.45	9.86	10.67	8.38667	8.34667	10.3267	-0.0069	0.300205	0.779545	1.86e-06	SETDB1
ENSBTAG00000000260	bta-miR-146b	ENSBTAT00000000325	343	366	-11.53	tCTCTTGAATTAtttttcatttag	x|||||||x|||xxxxxxxxxxxx	ENSBTAG00000000260	1103	1209	1109	1273	1239	1119	1440	1262	1613	8.33	7.9	8.93	8.07	8.35	8.62	10.45	9.86	10.67	8.38667	8.34667	10.3267	-0.0069	0.300205	0.779545	1.86e-06	SETDB1
ENSBTAG00000000260	bta-miR-2355-3p	ENSBTAT00000000325	177	197	-15.96	tAACAGGAGAGA-AGTCGTCct	x|||||||:x||x|:x|x||xx	ENSBTAG00000000260	1103	1209	1109	1273	1239	1119	1440	1262	1613	8.33	7.9	8.93	8.07	8.35	8.62	10.45	9.86	10.67	8.38667	8.34667	10.3267	-0.0069	0.300205	0.779545	1.86e-06	SETDB1
ENSBTAG00000000260	bta-miR-574	ENSBTAT00000000325	90	113	-22.84	aCTCACACAGACGTAAAAACAaaa	x||||||||x||::|xxx|||xxx	ENSBTAG00000000260	1103	1209	1109	1273	1239	1119	1440	1262	1613	8.33	7.9	8.93	8.07	8.35	8.62	10.45	9.86	10.67	8.38667	8.34667	10.3267	-0.0069	0.300205	0.779545	1.86e-06	SETDB1
ENSBTAG00000000260	bta-miR-6120-3p	ENSBTAT00000000325	416	436	-12.93	gTACAACCCTTT-CATTTccag	x|||||||xx||x||::|xxxx	ENSBTAG00000000260	1103	1209	1109	1273	1239	1119	1440	1262	1613	8.33	7.9	8.93	8.07	8.35	8.62	10.45	9.86	10.67	8.38667	8.34667	10.3267	-0.0069	0.300205	0.779545	1.86e-06	SETDB1
ENSBTAG00000000260	miR-23-y	ENSBTAT00000000325	491	512	-11.72	aAGTGTAAA--TTCTGAAAttaaa	x|||||||xxx|:|:x|||xxxxx	ENSBTAG00000000260	1103	1209	1109	1273	1239	1119	1440	1262	1613	8.33	7.9	8.93	8.07	8.35	8.62	10.45	9.86	10.67	8.38667	8.34667	10.3267	-0.0069	0.300205	0.779545	1.86e-06	SETDB1
ENSBTAG00000000260	miR-23-z	ENSBTAT00000000325	490	512	-12.29	aAGTGTAAA--TTCTGAAAttaaaa	x|||||||xxx|:|:x|||xxxxxx	ENSBTAG00000000260	1103	1209	1109	1273	1239	1119	1440	1262	1613	8.33	7.9	8.93	8.07	8.35	8.62	10.45	9.86	10.67	8.38667	8.34667	10.3267	-0.0069	0.300205	0.779545	1.86e-06	SETDB1
ENSBTAG00000000260	miR-6120-y	ENSBTAT00000000325	414	436	-13.84	gTACAACCCTTT-CATTTccaggg	x|||||||xx||x||::|xxxxxx	ENSBTAG00000000260	1103	1209	1109	1273	1239	1119	1440	1262	1613	8.33	7.9	8.93	8.07	8.35	8.62	10.45	9.86	10.67	8.38667	8.34667	10.3267	-0.0069	0.300205	0.779545	1.86e-06	SETDB1
ENSBTAG00000000260	miR-20-y	ENSBTAT00000000325	129	150	-20.23	gACGTAATGACTCA-GAGTGTct	x|||||||x||||xx||:|x|xx	ENSBTAG00000000260	1103	1209	1109	1273	1239	1119	1440	1262	1613	8.33	7.9	8.93	8.07	8.35	8.62	10.45	9.86	10.67	8.38667	8.34667	10.3267	-0.0069	0.300205	0.779545	1.86e-06	SETDB1
ENSBTAG00000000260	miR-6240-z	ENSBTAT00000000325	28	49	-14.79	gTTCGTAGAACTTCAGttcctt	x|||||||xx||||x|xxxxxx	ENSBTAG00000000260	1103	1209	1109	1273	1239	1119	1440	1262	1613	8.33	7.9	8.93	8.07	8.35	8.62	10.45	9.86	10.67	8.38667	8.34667	10.3267	-0.0069	0.300205	0.779545	1.86e-06	SETDB1
ENSBTAG00000000266	bta-miR-148a	ENSBTAT00000000331	1550	1570	-14.5	tGTCACGTC-TGTaaagtagac	x|||||||xx|||xxxxxxxxx	ENSBTAG00000000266	1204	1373	1203	1442	1291	1320	1379	1386	1464	13.2	14.03	13.95	14.7	14.22	14.36	14.36	15.27	13.95	13.7267	14.4267	14.5267	0.073992	-0.88997	0.075258	7.11e-35	GRWD1
ENSBTAG00000000266	bta-miR-345-5p	ENSBTAT00000000331	988	1007	-12.56	aGACTGAG-ACCAtacatctt	x|||||||x|x||xxxxxxxx	ENSBTAG00000000266	1204	1373	1203	1442	1291	1320	1379	1386	1464	13.2	14.03	13.95	14.7	14.22	14.36	14.36	15.27	13.95	13.7267	14.4267	14.5267	0.073992	-0.88997	0.075258	7.11e-35	GRWD1
ENSBTAG00000000266	bta-miR-200c	ENSBTAT00000000331	2293	2313	-15.7	aTTATGAC--TCCATTGGTtaac	x|||||||xx:|||||:x|xxxx	ENSBTAG00000000266	1204	1373	1203	1442	1291	1320	1379	1386	1464	13.2	14.03	13.95	14.7	14.22	14.36	14.36	15.27	13.95	13.7267	14.4267	14.5267	0.073992	-0.88997	0.075258	7.11e-35	GRWD1
ENSBTAG00000000266	bta-miR-144	ENSBTAT00000000331	260	280	-13.03	aTGTCATAATTAA-ACATtcgg	x|||||||x:||xx||||xxxx	ENSBTAG00000000266	1204	1373	1203	1442	1291	1320	1379	1386	1464	13.2	14.03	13.95	14.7	14.22	14.36	14.36	15.27	13.95	13.7267	14.4267	14.5267	0.073992	-0.88997	0.075258	7.11e-35	GRWD1
ENSBTAG00000000266	bta-miR-144	ENSBTAT00000070724	260	280	-13.03	aTGTCATAATTAA-ACATtcgg	x|||||||x:||xx||||xxxx	ENSBTAG00000000266	1204	1373	1203	1442	1291	1320	1379	1386	1464	13.2	14.03	13.95	14.7	14.22	14.36	14.36	15.27	13.95	13.7267	14.4267	14.5267	0.073992	-0.88997	0.075258	7.11e-35	GRWD1
ENSBTAG00000000266	bta-miR-144	ENSBTAT00000082064	260	280	-13.03	aTGTCATAATTAA-ACATtcgg	x|||||||x:||xx||||xxxx	ENSBTAG00000000266	1204	1373	1203	1442	1291	1320	1379	1386	1464	13.2	14.03	13.95	14.7	14.22	14.36	14.36	15.27	13.95	13.7267	14.4267	14.5267	0.073992	-0.88997	0.075258	7.11e-35	GRWD1
ENSBTAG00000000266	bta-miR-152	ENSBTAT00000000331	1550	1570	-17.34	tGTCACGT-CTGTaaagtagac	x|||||||x||||xxxxxxxxx	ENSBTAG00000000266	1204	1373	1203	1442	1291	1320	1379	1386	1464	13.2	14.03	13.95	14.7	14.22	14.36	14.36	15.27	13.95	13.7267	14.4267	14.5267	0.073992	-0.88997	0.075258	7.11e-35	GRWD1
ENSBTAG00000000266	bta-miR-216b	ENSBTAT00000000331	1410	1431	-13.99	gTTAGAGACCCAAATTTAGAcc	x||||||||xxxxx||||x|xx	ENSBTAG00000000266	1204	1373	1203	1442	1291	1320	1379	1386	1464	13.2	14.03	13.95	14.7	14.22	14.36	14.36	15.27	13.95	13.7267	14.4267	14.5267	0.073992	-0.88997	0.075258	7.11e-35	GRWD1
ENSBTAG00000000266	bta-miR-2303	ENSBTAT00000000331	82	101	-15.16	cGACTTACTCC-GTTGtaacc	x||||||||x|x|:||xxxxx	ENSBTAG00000000266	1204	1373	1203	1442	1291	1320	1379	1386	1464	13.2	14.03	13.95	14.7	14.22	14.36	14.36	15.27	13.95	13.7267	14.4267	14.5267	0.073992	-0.88997	0.075258	7.11e-35	GRWD1
ENSBTAG00000000266	bta-miR-2303	ENSBTAT00000070724	82	101	-15.16	cGACTTACTCC-GTTGtaacc	x||||||||x|x|:||xxxxx	ENSBTAG00000000266	1204	1373	1203	1442	1291	1320	1379	1386	1464	13.2	14.03	13.95	14.7	14.22	14.36	14.36	15.27	13.95	13.7267	14.4267	14.5267	0.073992	-0.88997	0.075258	7.11e-35	GRWD1
ENSBTAG00000000266	bta-miR-2303	ENSBTAT00000082064	82	101	-15.16	cGACTTACTCC-GTTGtaacc	x||||||||x|x|:||xxxxx	ENSBTAG00000000266	1204	1373	1203	1442	1291	1320	1379	1386	1464	13.2	14.03	13.95	14.7	14.22	14.36	14.36	15.27	13.95	13.7267	14.4267	14.5267	0.073992	-0.88997	0.075258	7.11e-35	GRWD1
ENSBTAG00000000266	bta-miR-2332	ENSBTAT00000000331	1402	1423	-17.47	cCCAAATTT-AGA-CCTCcttcct	x|||||||:x|||x||||xxxxxx	ENSBTAG00000000266	1204	1373	1203	1442	1291	1320	1379	1386	1464	13.2	14.03	13.95	14.7	14.22	14.36	14.36	15.27	13.95	13.7267	14.4267	14.5267	0.073992	-0.88997	0.075258	7.11e-35	GRWD1
ENSBTAG00000000266	bta-miR-2370-5p	ENSBTAT00000000331	1665	1683	-11.37	tCCCTTTT---TTCGGAAAAtt	x|||||||xxx|||::xx||xx	ENSBTAG00000000266	1204	1373	1203	1442	1291	1320	1379	1386	1464	13.2	14.03	13.95	14.7	14.22	14.36	14.36	15.27	13.95	13.7267	14.4267	14.5267	0.073992	-0.88997	0.075258	7.11e-35	GRWD1
ENSBTAG00000000266	bta-miR-6119-5p	ENSBTAT00000000331	2285	2307	-20.36	aCTCCATTGGTTAACTGGAacaa	x|||||||xx||||||::|xxxx	ENSBTAG00000000266	1204	1373	1203	1442	1291	1320	1379	1386	1464	13.2	14.03	13.95	14.7	14.22	14.36	14.36	15.27	13.95	13.7267	14.4267	14.5267	0.073992	-0.88997	0.075258	7.11e-35	GRWD1
ENSBTAG00000000266	miR-23-y	ENSBTAT00000000331	879	900	-16.89	tAGTGTAAA--TCCCAAttgaatg	x|||||||xxx||||x|xxxxxxx	ENSBTAG00000000266	1204	1373	1203	1442	1291	1320	1379	1386	1464	13.2	14.03	13.95	14.7	14.22	14.36	14.36	15.27	13.95	13.7267	14.4267	14.5267	0.073992	-0.88997	0.075258	7.11e-35	GRWD1
ENSBTAG00000000266	miR-23-z	ENSBTAT00000000331	875	900	-16.89	tAGTGTAAA--TCCCAATTGAATGATac	x|||||||xxx||||xxx|:||x|x|xx	ENSBTAG00000000266	1204	1373	1203	1442	1291	1320	1379	1386	1464	13.2	14.03	13.95	14.7	14.22	14.36	14.36	15.27	13.95	13.7267	14.4267	14.5267	0.073992	-0.88997	0.075258	7.11e-35	GRWD1
ENSBTAG00000000266	miR-9-z	ENSBTAT00000000331	1746	1766	-16.36	gATTTCGATC-GTTGTTTcaac	x|||||||||x:|||x:|xxxx	ENSBTAG00000000266	1204	1373	1203	1442	1291	1320	1379	1386	1464	13.2	14.03	13.95	14.7	14.22	14.36	14.36	15.27	13.95	13.7267	14.4267	14.5267	0.073992	-0.88997	0.075258	7.11e-35	GRWD1
ENSBTAG00000000266	miR-452-x	ENSBTAT00000000331	1031	1054	-16.64	tTGACAAACCTACCCTTATACaag	x||||||||x|xx||||xx||xxx	ENSBTAG00000000266	1204	1373	1203	1442	1291	1320	1379	1386	1464	13.2	14.03	13.95	14.7	14.22	14.36	14.36	15.27	13.95	13.7267	14.4267	14.5267	0.073992	-0.88997	0.075258	7.11e-35	GRWD1
ENSBTAG00000000266	miR-224-x	ENSBTAT00000000331	808	837	-18.21	cTTCAGTGCCGAAAACACGTACCCAGGTaa	x|||||||xxxxx|x|||xx|xx||::|xx	ENSBTAG00000000266	1204	1373	1203	1442	1291	1320	1379	1386	1464	13.2	14.03	13.95	14.7	14.22	14.36	14.36	15.27	13.95	13.7267	14.4267	14.5267	0.073992	-0.88997	0.075258	7.11e-35	GRWD1
ENSBTAG00000000266	miR-301-x	ENSBTAT00000000331	988	1009	-16.44	aGAGACTGAGAccatacatctt	x||||||||:|xxxxxxxxxxx	ENSBTAG00000000266	1204	1373	1203	1442	1291	1320	1379	1386	1464	13.2	14.03	13.95	14.7	14.22	14.36	14.36	15.27	13.95	13.7267	14.4267	14.5267	0.073992	-0.88997	0.075258	7.11e-35	GRWD1
ENSBTAG00000000266	miR-301-x	ENSBTAT00000070724	424	444	-12.95	tGAGACTGTA-TGTTATTATaa	x|||||||x|x|:x:x|x||xx	ENSBTAG00000000266	1204	1373	1203	1442	1291	1320	1379	1386	1464	13.2	14.03	13.95	14.7	14.22	14.36	14.36	15.27	13.95	13.7267	14.4267	14.5267	0.073992	-0.88997	0.075258	7.11e-35	GRWD1
ENSBTAG00000000266	miR-301-x	ENSBTAT00000082064	424	444	-12.95	tGAGACTGTA-TGTTATTATaa	x|||||||x|x|:x:x|x||xx	ENSBTAG00000000266	1204	1373	1203	1442	1291	1320	1379	1386	1464	13.2	14.03	13.95	14.7	14.22	14.36	14.36	15.27	13.95	13.7267	14.4267	14.5267	0.073992	-0.88997	0.075258	7.11e-35	GRWD1
ENSBTAG00000000266	miR-148-z	ENSBTAT00000000331	1547	1570	-15.84	tGTCACGTC-TGTAAAGTAGACtgt	x|||||||xx|||xxx|x|:||xxx	ENSBTAG00000000266	1204	1373	1203	1442	1291	1320	1379	1386	1464	13.2	14.03	13.95	14.7	14.22	14.36	14.36	15.27	13.95	13.7267	14.4267	14.5267	0.073992	-0.88997	0.075258	7.11e-35	GRWD1
ENSBTAG00000000266	miR-152-z	ENSBTAT00000000331	1547	1570	-15.45	tGTCACGTC-TGTAAAGTAGACtgt	x|||||||xx|||xxx|x|:||xxx	ENSBTAG00000000266	1204	1373	1203	1442	1291	1320	1379	1386	1464	13.2	14.03	13.95	14.7	14.22	14.36	14.36	15.27	13.95	13.7267	14.4267	14.5267	0.073992	-0.88997	0.075258	7.11e-35	GRWD1
ENSBTAG00000000266	miR-26-z	ENSBTAT00000000331	373	392	-14.71	aAGTTCATT-----TTATTTGAaat	x||||||||xxxxx:|||::||xxx	ENSBTAG00000000266	1204	1373	1203	1442	1291	1320	1379	1386	1464	13.2	14.03	13.95	14.7	14.22	14.36	14.36	15.27	13.95	13.7267	14.4267	14.5267	0.073992	-0.88997	0.075258	7.11e-35	GRWD1
ENSBTAG00000000266	miR-26-z	ENSBTAT00000070724	373	392	-14.71	aAGTTCATT-----TTATTTGAaat	x||||||||xxxxx:|||::||xxx	ENSBTAG00000000266	1204	1373	1203	1442	1291	1320	1379	1386	1464	13.2	14.03	13.95	14.7	14.22	14.36	14.36	15.27	13.95	13.7267	14.4267	14.5267	0.073992	-0.88997	0.075258	7.11e-35	GRWD1
ENSBTAG00000000266	miR-26-z	ENSBTAT00000082064	373	392	-14.71	aAGTTCATT-----TTATTTGAaat	x||||||||xxxxx:|||::||xxx	ENSBTAG00000000266	1204	1373	1203	1442	1291	1320	1379	1386	1464	13.2	14.03	13.95	14.7	14.22	14.36	14.36	15.27	13.95	13.7267	14.4267	14.5267	0.073992	-0.88997	0.075258	7.11e-35	GRWD1
ENSBTAG00000000266	miR-11986-z	ENSBTAT00000000331	1297	1319	-12.15	tAAGGTTACCCTTTAAGaccatt	x||||||||x|xx|x||xxxxxx	ENSBTAG00000000266	1204	1373	1203	1442	1291	1320	1379	1386	1464	13.2	14.03	13.95	14.7	14.22	14.36	14.36	15.27	13.95	13.7267	14.4267	14.5267	0.073992	-0.88997	0.075258	7.11e-35	GRWD1
ENSBTAG00000000266	miR-185-z	ENSBTAT00000000331	2325	2346	-22.43		x|||||||||x|xx||:|||xxxxx	ENSBTAG00000000266	1204	1373	1203	1442	1291	1320	1379	1386	1464	13.2	14.03	13.95	14.7	14.22	14.36	14.36	15.27	13.95	13.7267	14.4267	14.5267	0.073992	-0.88997	0.075258	7.11e-35	GRWD1
ENSBTAG00000000266	miR-8-y	ENSBTAT00000000331	2293	2313	-16	aTTATGAC--TCCATTggttaac	x|||||||xx||||||xxxxxxx	ENSBTAG00000000266	1204	1373	1203	1442	1291	1320	1379	1386	1464	13.2	14.03	13.95	14.7	14.22	14.36	14.36	15.27	13.95	13.7267	14.4267	14.5267	0.073992	-0.88997	0.075258	7.11e-35	GRWD1
ENSBTAG00000000266	novel-m0009-3p	ENSBTAT00000000331	714	737	-26.64	tGGACCTAGTTGGTCCATCCTCtc	x|||||||x:x:|||xx:|x||xx	ENSBTAG00000000266	1204	1373	1203	1442	1291	1320	1379	1386	1464	13.2	14.03	13.95	14.7	14.22	14.36	14.36	15.27	13.95	13.7267	14.4267	14.5267	0.073992	-0.88997	0.075258	7.11e-35	GRWD1
ENSBTAG00000000266	novel-m0045-3p	ENSBTAT00000000331	616	637	-15.6	cTGTGGACTGACgattctttac	x||||||||x||xxxxxxxxxx	ENSBTAG00000000266	1204	1373	1203	1442	1291	1320	1379	1386	1464	13.2	14.03	13.95	14.7	14.22	14.36	14.36	15.27	13.95	13.7267	14.4267	14.5267	0.073992	-0.88997	0.075258	7.11e-35	GRWD1
ENSBTAG00000000266	novel-m0045-3p	ENSBTAT00000070724	616	637	-15.6	cTGTGGACTGACgattctttac	x||||||||x||xxxxxxxxxx	ENSBTAG00000000266	1204	1373	1203	1442	1291	1320	1379	1386	1464	13.2	14.03	13.95	14.7	14.22	14.36	14.36	15.27	13.95	13.7267	14.4267	14.5267	0.073992	-0.88997	0.075258	7.11e-35	GRWD1
ENSBTAG00000000266	novel-m0045-3p	ENSBTAT00000082064	616	637	-15.6	cTGTGGACTGACgattctttac	x||||||||x||xxxxxxxxxx	ENSBTAG00000000266	1204	1373	1203	1442	1291	1320	1379	1386	1464	13.2	14.03	13.95	14.7	14.22	14.36	14.36	15.27	13.95	13.7267	14.4267	14.5267	0.073992	-0.88997	0.075258	7.11e-35	GRWD1
ENSBTAG00000000266	novel-m0089-5p	ENSBTAT00000000331	350	372	-17.47	aGGTGTAGataaccaggtttgtc	x|||||||xxxxxxxxxxxxxxx	ENSBTAG00000000266	1204	1373	1203	1442	1291	1320	1379	1386	1464	13.2	14.03	13.95	14.7	14.22	14.36	14.36	15.27	13.95	13.7267	14.4267	14.5267	0.073992	-0.88997	0.075258	7.11e-35	GRWD1
ENSBTAG00000000266	novel-m0089-5p	ENSBTAT00000070724	350	372	-17.47	aGGTGTAGataaccaggtttgtc	x|||||||xxxxxxxxxxxxxxx	ENSBTAG00000000266	1204	1373	1203	1442	1291	1320	1379	1386	1464	13.2	14.03	13.95	14.7	14.22	14.36	14.36	15.27	13.95	13.7267	14.4267	14.5267	0.073992	-0.88997	0.075258	7.11e-35	GRWD1
ENSBTAG00000000266	novel-m0089-5p	ENSBTAT00000082064	350	372	-17.47	aGGTGTAGataaccaggtttgtc	x|||||||xxxxxxxxxxxxxxx	ENSBTAG00000000266	1204	1373	1203	1442	1291	1320	1379	1386	1464	13.2	14.03	13.95	14.7	14.22	14.36	14.36	15.27	13.95	13.7267	14.4267	14.5267	0.073992	-0.88997	0.075258	7.11e-35	GRWD1
ENSBTAG00000000267	bta-miR-31	ENSBTAT00000000333	778	798	-12.41	aCCGTTCTttaaagcacttcg	x|||||||xxxxxxxxxxxxx	ENSBTAG00000000267	1234	1269	1184	1292	1194	1187	1518	1419	1815	7.59	7.42	7.7	7.51	7.42	7.32	8.82	8.88	9.61	7.57	7.41667	9.10333	-0.02952	0.266102	0.942498	2.18e-06	SMG6
ENSBTAG00000000267	bta-miR-10a	ENSBTAT00000000333	1212	1235	-17.19	tTGGGACAGAAGGGGATTCAGaag	x|||||||xxx:||xx||x|:xxx	ENSBTAG00000000267	1234	1269	1184	1292	1194	1187	1518	1419	1815	7.59	7.42	7.7	7.51	7.42	7.32	8.82	8.88	9.61	7.57	7.41667	9.10333	-0.02952	0.266102	0.942498	2.18e-06	SMG6
ENSBTAG00000000267	bta-miR-345-5p	ENSBTAT00000000333	1238	1258	-19.79	tGACTGAGGACCGAAGCAgag	x|||||||||x|:xxx||xxx	ENSBTAG00000000267	1234	1269	1184	1292	1194	1187	1518	1419	1815	7.59	7.42	7.7	7.51	7.42	7.32	8.82	8.88	9.61	7.57	7.41667	9.10333	-0.02952	0.266102	0.942498	2.18e-06	SMG6
ENSBTAG00000000267	bta-miR-17-3p	ENSBTAT00000000333	555	573	-20.25	cGACGTCAAGTC-GTGTAcc	x|||||||xx||x|||x|xx	ENSBTAG00000000267	1234	1269	1184	1292	1194	1187	1518	1419	1815	7.59	7.42	7.7	7.51	7.42	7.32	8.82	8.88	9.61	7.57	7.41667	9.10333	-0.02952	0.266102	0.942498	2.18e-06	SMG6
ENSBTAG00000000267	bta-miR-10b	ENSBTAT00000000333	1213	1235	-16.13	tTGGGACAgaaggggattcagaa	x|||||||xxxxxxxxxxxxxxx	ENSBTAG00000000267	1234	1269	1184	1292	1194	1187	1518	1419	1815	7.59	7.42	7.7	7.51	7.42	7.32	8.82	8.88	9.61	7.57	7.41667	9.10333	-0.02952	0.266102	0.942498	2.18e-06	SMG6
ENSBTAG00000000267	bta-miR-24-3p	ENSBTAT00000000333	70	91	-17.89	aCCGAGTCCGCGCACCCgcaga	x|||||||x:xx|xx||xxxxx	ENSBTAG00000000267	1234	1269	1184	1292	1194	1187	1518	1419	1815	7.59	7.42	7.7	7.51	7.42	7.32	8.82	8.88	9.61	7.57	7.41667	9.10333	-0.02952	0.266102	0.942498	2.18e-06	SMG6
ENSBTAG00000000267	bta-miR-28	ENSBTAT00000000333	947	968	-18.42	tTCCTCGAGTCCCCGtcctttc	x|||||||||xx|x|xxxxxxx	ENSBTAG00000000267	1234	1269	1184	1292	1194	1187	1518	1419	1815	7.59	7.42	7.7	7.51	7.42	7.32	8.82	8.88	9.61	7.57	7.41667	9.10333	-0.02952	0.266102	0.942498	2.18e-06	SMG6
ENSBTAG00000000267	bta-miR-486	ENSBTAT00000000333	1394	1415	-16.19	gGGACATGGgagtttagtgacc	x|||||||:xxxxxxxxxxxxx	ENSBTAG00000000267	1234	1269	1184	1292	1194	1187	1518	1419	1815	7.59	7.42	7.7	7.51	7.42	7.32	8.82	8.88	9.61	7.57	7.41667	9.10333	-0.02952	0.266102	0.942498	2.18e-06	SMG6
ENSBTAG00000000267	bta-miR-339b	ENSBTAT00000000333	1215	1234	-22.34	tGGGACAGAAGGggattcag	x|||||||x|||xxxxxxxx	ENSBTAG00000000267	1234	1269	1184	1292	1194	1187	1518	1419	1815	7.59	7.42	7.7	7.51	7.42	7.32	8.82	8.88	9.61	7.57	7.41667	9.10333	-0.02952	0.266102	0.942498	2.18e-06	SMG6
ENSBTAG00000000267	bta-miR-2478	ENSBTAT00000000333	1421	1440	-12.31	tATAGGGTttcgggtcagaa	x|||||||xxxxxxxxxxxx	ENSBTAG00000000267	1234	1269	1184	1292	1194	1187	1518	1419	1815	7.59	7.42	7.7	7.51	7.42	7.32	8.82	8.88	9.61	7.57	7.41667	9.10333	-0.02952	0.266102	0.942498	2.18e-06	SMG6
ENSBTAG00000000267	bta-miR-1260b	ENSBTAT00000000333	1487	1504	-16.43	gAGGGTGGGTACAGTaat	x|||||||xx||x||xxx	ENSBTAG00000000267	1234	1269	1184	1292	1194	1187	1518	1419	1815	7.59	7.42	7.7	7.51	7.42	7.32	8.82	8.88	9.61	7.57	7.41667	9.10333	-0.02952	0.266102	0.942498	2.18e-06	SMG6
ENSBTAG00000000267	bta-miR-4286	ENSBTAT00000000333	1259	1278	-19.1	aGGGGTGACCAGGGTAATtt	x|||||||xxx||::x||xx	ENSBTAG00000000267	1234	1269	1184	1292	1194	1187	1518	1419	1815	7.59	7.42	7.7	7.51	7.42	7.32	8.82	8.88	9.61	7.57	7.41667	9.10333	-0.02952	0.266102	0.942498	2.18e-06	SMG6
ENSBTAG00000000267	bta-miR-6119-3p	ENSBTAT00000000333	1380	1405	-20.13	aGTTTAGTGACCGACACCGAGAGGac	x|||||||:|xxx|x|xx||||||xx	ENSBTAG00000000267	1234	1269	1184	1292	1194	1187	1518	1419	1815	7.59	7.42	7.7	7.51	7.42	7.32	8.82	8.88	9.61	7.57	7.41667	9.10333	-0.02952	0.266102	0.942498	2.18e-06	SMG6
ENSBTAG00000000267	bta-miR-503-5p	ENSBTAT00000000333	592	611	-18.7	cTCGTCGCCCcgccgccctc	x|||||||||xxxxxxxxxx	ENSBTAG00000000267	1234	1269	1184	1292	1194	1187	1518	1419	1815	7.59	7.42	7.7	7.51	7.42	7.32	8.82	8.88	9.61	7.57	7.41667	9.10333	-0.02952	0.266102	0.942498	2.18e-06	SMG6
ENSBTAG00000000267	bta-miR-6535	ENSBTAT00000000333	814	836	-28.53	tTCCCCCTA-CCAAGTCCTCCctc	x|||||||xx||||xx|||||xxx	ENSBTAG00000000267	1234	1269	1184	1292	1194	1187	1518	1419	1815	7.59	7.42	7.7	7.51	7.42	7.32	8.82	8.88	9.61	7.57	7.41667	9.10333	-0.02952	0.266102	0.942498	2.18e-06	SMG6
ENSBTAG00000000267	bta-miR-10162-5p	ENSBTAT00000000333	287	309	-15.51	aCCTGTCCCCCTCcctctttccg	x|||||||xxx||xxxxxxxxxx	ENSBTAG00000000267	1234	1269	1184	1292	1194	1187	1518	1419	1815	7.59	7.42	7.7	7.51	7.42	7.32	8.82	8.88	9.61	7.57	7.41667	9.10333	-0.02952	0.266102	0.942498	2.18e-06	SMG6
ENSBTAG00000000267	bta-miR-11992	ENSBTAT00000000333	557	580	-18.05	cGGATCCCgacgtcaagtcgtgta	x|||||||xxxxxxxxxxxxxxxx	ENSBTAG00000000267	1234	1269	1184	1292	1194	1187	1518	1419	1815	7.59	7.42	7.7	7.51	7.42	7.32	8.82	8.88	9.61	7.57	7.41667	9.10333	-0.02952	0.266102	0.942498	2.18e-06	SMG6
ENSBTAG00000000267	bta-miR-2285ca	ENSBTAT00000000333	1427	1450	-15.14	gTCCCTGGGATATAgggtttcggg	x|||||||:x|x||xxxxxxxxxx	ENSBTAG00000000267	1234	1269	1184	1292	1194	1187	1518	1419	1815	7.59	7.42	7.7	7.51	7.42	7.32	8.82	8.88	9.61	7.57	7.41667	9.10333	-0.02952	0.266102	0.942498	2.18e-06	SMG6
ENSBTAG00000000267	bta-miR-2285dh	ENSBTAT00000000333	402	423	-15.63	cCCTGGGTaccaaagtggacgt	x|||||||xxxxxxxxxxxxxx	ENSBTAG00000000267	1234	1269	1184	1292	1194	1187	1518	1419	1815	7.59	7.42	7.7	7.51	7.42	7.32	8.82	8.88	9.61	7.57	7.41667	9.10333	-0.02952	0.266102	0.942498	2.18e-06	SMG6
ENSBTAG00000000267	miR-222-y	ENSBTAT00000000333	925	948	-19.15	tCGATGTAATCCAAGGACggtgtc	x|||||||xx||x|x|||xxxxxx	ENSBTAG00000000267	1234	1269	1184	1292	1194	1187	1518	1419	1815	7.59	7.42	7.7	7.51	7.42	7.32	8.82	8.88	9.61	7.57	7.41667	9.10333	-0.02952	0.266102	0.942498	2.18e-06	SMG6
ENSBTAG00000000267	miR-221-x	ENSBTAT00000000333	196	219	-14.89	aGGACCGTCGGCTCCTCCCAGGgt	x|||||||xx|x|x|xx|x|::xx	ENSBTAG00000000267	1234	1269	1184	1292	1194	1187	1518	1419	1815	7.59	7.42	7.7	7.51	7.42	7.32	8.82	8.88	9.61	7.57	7.41667	9.10333	-0.02952	0.266102	0.942498	2.18e-06	SMG6
ENSBTAG00000000267	miR-221-y	ENSBTAT00000000333	919	948	-24.62	tCGATGTAATCCAAGGACGGTGTCCAtggt	x||||||||xx||xx||||::xx|||xxxx	ENSBTAG00000000267	1234	1269	1184	1292	1194	1187	1518	1419	1815	7.59	7.42	7.7	7.51	7.42	7.32	8.82	8.88	9.61	7.57	7.41667	9.10333	-0.02952	0.266102	0.942498	2.18e-06	SMG6
ENSBTAG00000000267	miR-500-y	ENSBTAT00000000333	1070	1094	-21.75	gACGTGGAAGGTCCCGTCTCGAtct	x|||||||xxxx|||||x:|x|xxx	ENSBTAG00000000267	1234	1269	1184	1292	1194	1187	1518	1419	1815	7.59	7.42	7.7	7.51	7.42	7.32	8.82	8.88	9.61	7.57	7.41667	9.10333	-0.02952	0.266102	0.942498	2.18e-06	SMG6
ENSBTAG00000000267	miR-502-z	ENSBTAT00000000333	1070	1094	-21.75	gACGTGGAAGGTCCCGTCTCGAtct	x|||||||xxxx|||||x:|x|xxx	ENSBTAG00000000267	1234	1269	1184	1292	1194	1187	1518	1419	1815	7.59	7.42	7.7	7.51	7.42	7.32	8.82	8.88	9.61	7.57	7.41667	9.10333	-0.02952	0.266102	0.942498	2.18e-06	SMG6
ENSBTAG00000000267	miR-423-x	ENSBTAT00000000333	855	881	-25.32	aCTCCCCGGTCCTTCCACTCTtccttc	x|||||||x||x:||xx||||xxxxxx	ENSBTAG00000000267	1234	1269	1184	1292	1194	1187	1518	1419	1815	7.59	7.42	7.7	7.51	7.42	7.32	8.82	8.88	9.61	7.57	7.41667	9.10333	-0.02952	0.266102	0.942498	2.18e-06	SMG6
ENSBTAG00000000267	miR-365-x	ENSBTAT00000000333	1263	1285	-18.86	cCCCTGAAGGggtgaccagggta	x|||||||:|xxxxxxxxxxxxx	ENSBTAG00000000267	1234	1269	1184	1292	1194	1187	1518	1419	1815	7.59	7.42	7.7	7.51	7.42	7.32	8.82	8.88	9.61	7.57	7.41667	9.10333	-0.02952	0.266102	0.942498	2.18e-06	SMG6
ENSBTAG00000000267	miR-1260-z	ENSBTAT00000000333	1310	1329	-20.52	aAGGGTGGCAGACccgtccg	x||||||||x|||xxxxxxx	ENSBTAG00000000267	1234	1269	1184	1292	1194	1187	1518	1419	1815	7.59	7.42	7.7	7.51	7.42	7.32	8.82	8.88	9.61	7.57	7.41667	9.10333	-0.02952	0.266102	0.942498	2.18e-06	SMG6
ENSBTAG00000000267	miR-1386-z	ENSBTAT00000000333	1234	1253	-24.19	gAGGACCGAAGCAGAGgttt	x||||||||xx|x|||xxxx	ENSBTAG00000000267	1234	1269	1184	1292	1194	1187	1518	1419	1815	7.59	7.42	7.7	7.51	7.42	7.32	8.82	8.88	9.61	7.57	7.41667	9.10333	-0.02952	0.266102	0.942498	2.18e-06	SMG6
ENSBTAG00000000267	miR-9277-z	ENSBTAT00000000333	919	936	-18.34	aAGGACGGTgtccatggt	x|||||||:xxxxxxxxx	ENSBTAG00000000267	1234	1269	1184	1292	1194	1187	1518	1419	1815	7.59	7.42	7.7	7.51	7.42	7.32	8.82	8.88	9.61	7.57	7.41667	9.10333	-0.02952	0.266102	0.942498	2.18e-06	SMG6
ENSBTAG00000000267	miR-1599-z	ENSBTAT00000000333	828	845	-15.14	cCCCCCCTCTTcccccta	x|||||||x||xxxxxxx	ENSBTAG00000000267	1234	1269	1184	1292	1194	1187	1518	1419	1815	7.59	7.42	7.7	7.51	7.42	7.32	8.82	8.88	9.61	7.57	7.41667	9.10333	-0.02952	0.266102	0.942498	2.18e-06	SMG6
ENSBTAG00000000267	miR-10-z	ENSBTAT00000000333	1210	1235	-17.19	tTGGGACAGAAGGGGATTCAGAAgga	x|||||||xxx:||xx||x|:x|xxx	ENSBTAG00000000267	1234	1269	1184	1292	1194	1187	1518	1419	1815	7.59	7.42	7.7	7.51	7.42	7.32	8.82	8.88	9.61	7.57	7.41667	9.10333	-0.02952	0.266102	0.942498	2.18e-06	SMG6
ENSBTAG00000000267	miR-342-x	ENSBTAT00000000333	1043	1067	-25.8	aCCCCACGTTTGGGGTCCAGTTCgt	x|||||||x|x|:x:x|||::||xx	ENSBTAG00000000267	1234	1269	1184	1292	1194	1187	1518	1419	1815	7.59	7.42	7.7	7.51	7.42	7.32	8.82	8.88	9.61	7.57	7.41667	9.10333	-0.02952	0.266102	0.942498	2.18e-06	SMG6
ENSBTAG00000000267	miR-760-y	ENSBTAT00000000333	151	172	-27.39	cCCGAGACACtcctcgtcgagg	x|||||||x|xxxxxxxxxxxx	ENSBTAG00000000267	1234	1269	1184	1292	1194	1187	1518	1419	1815	7.59	7.42	7.7	7.51	7.42	7.32	8.82	8.88	9.61	7.57	7.41667	9.10333	-0.02952	0.266102	0.942498	2.18e-06	SMG6
ENSBTAG00000000267	miR-28-x	ENSBTAT00000000333	945	968	-18.96	tTCCTCGAGTCCCCGtcctttcga	x|||||||||xx|x|xxxxxxxxx	ENSBTAG00000000267	1234	1269	1184	1292	1194	1187	1518	1419	1815	7.59	7.42	7.7	7.51	7.42	7.32	8.82	8.88	9.61	7.57	7.41667	9.10333	-0.02952	0.266102	0.942498	2.18e-06	SMG6
ENSBTAG00000000267	miR-19-y	ENSBTAT00000000333	1040	1064	-16.82	cCACGTTTGGGGTCCAGTTCGttac	x|||||||:||x|x|xx||x|xxxx	ENSBTAG00000000267	1234	1269	1184	1292	1194	1187	1518	1419	1815	7.59	7.42	7.7	7.51	7.42	7.32	8.82	8.88	9.61	7.57	7.41667	9.10333	-0.02952	0.266102	0.942498	2.18e-06	SMG6
ENSBTAG00000000267	miR-2137-z	ENSBTAT00000000333	583	601	-24.11	cGCCGCCCTCttctcgact	x|||||||||xxxxxxxxx	ENSBTAG00000000267	1234	1269	1184	1292	1194	1187	1518	1419	1815	7.59	7.42	7.7	7.51	7.42	7.32	8.82	8.88	9.61	7.57	7.41667	9.10333	-0.02952	0.266102	0.942498	2.18e-06	SMG6
ENSBTAG00000000267	miR-4332-z	ENSBTAT00000000333	40	58	-32.68	gGCCCGCGGACCGCCGGaa	x||||||||x|x|||x|xx	ENSBTAG00000000267	1234	1269	1184	1292	1194	1187	1518	1419	1815	7.59	7.42	7.7	7.51	7.42	7.32	8.82	8.88	9.61	7.57	7.41667	9.10333	-0.02952	0.266102	0.942498	2.18e-06	SMG6
ENSBTAG00000000267	miR-486-x	ENSBTAT00000000333	1393	1415	-17.67	gGGACATGggagtttagtgaccg	x|||||||xxxxxxxxxxxxxxx	ENSBTAG00000000267	1234	1269	1184	1292	1194	1187	1518	1419	1815	7.59	7.42	7.7	7.51	7.42	7.32	8.82	8.88	9.61	7.57	7.41667	9.10333	-0.02952	0.266102	0.942498	2.18e-06	SMG6
ENSBTAG00000000267	miR-4497-z	ENSBTAT00000000333	328	345	-20.22	aGAGGCCCgattctccgg	x|||||||xxxxxxxxxx	ENSBTAG00000000267	1234	1269	1184	1292	1194	1187	1518	1419	1815	7.59	7.42	7.7	7.51	7.42	7.32	8.82	8.88	9.61	7.57	7.41667	9.10333	-0.02952	0.266102	0.942498	2.18e-06	SMG6
ENSBTAG00000000267	miR-185-z	ENSBTAT00000000333	725	750	-19.32	tCCTCTCTCCCTCGTCcgtttccgtt	x|||||||xx|x||||xxxxxxxxxx	ENSBTAG00000000267	1234	1269	1184	1292	1194	1187	1518	1419	1815	7.59	7.42	7.7	7.51	7.42	7.32	8.82	8.88	9.61	7.57	7.41667	9.10333	-0.02952	0.266102	0.942498	2.18e-06	SMG6
ENSBTAG00000000267	miR-1468-y	ENSBTAT00000000333	747	770	-11.91	cTCGTTTTCCTTTCGGTAACTcct	x|||||||xxx||||x|x||:xxx	ENSBTAG00000000267	1234	1269	1184	1292	1194	1187	1518	1419	1815	7.59	7.42	7.7	7.51	7.42	7.32	8.82	8.88	9.61	7.57	7.41667	9.10333	-0.02952	0.266102	0.942498	2.18e-06	SMG6
ENSBTAG00000000267	miR-2885-z	ENSBTAT00000000333	584	603	-24.36	cCCGCCGCCCTCTTCTCGac	x||||||||x:xx:|:||xx	ENSBTAG00000000267	1234	1269	1184	1292	1194	1187	1518	1419	1815	7.59	7.42	7.7	7.51	7.42	7.32	8.82	8.88	9.61	7.57	7.41667	9.10333	-0.02952	0.266102	0.942498	2.18e-06	SMG6
ENSBTAG00000000267	miR-2422-z	ENSBTAT00000000333	857	882	-29.79	gACTCCCCGGTCCTTCCACTCTTCct	x|||||||x|x|xx|||||x|:||xx	ENSBTAG00000000267	1234	1269	1184	1292	1194	1187	1518	1419	1815	7.59	7.42	7.7	7.51	7.42	7.32	8.82	8.88	9.61	7.57	7.41667	9.10333	-0.02952	0.266102	0.942498	2.18e-06	SMG6
ENSBTAG00000000267	miR-2425-x	ENSBTAT00000000333	603	626	-16.31	cGTCCCGTCCCTcttctcgtcgcc	x|||||||x|||xxxxxxxxxxxx	ENSBTAG00000000267	1234	1269	1184	1292	1194	1187	1518	1419	1815	7.59	7.42	7.7	7.51	7.42	7.32	8.82	8.88	9.61	7.57	7.41667	9.10333	-0.02952	0.266102	0.942498	2.18e-06	SMG6
ENSBTAG00000000267	miR-8072-z	ENSBTAT00000000333	29	50	-20.59	gACCGCCGgaagagtcctcgcg	x|||||||xxxxxxxxxxxxxx	ENSBTAG00000000267	1234	1269	1184	1292	1194	1187	1518	1419	1815	7.59	7.42	7.7	7.51	7.42	7.32	8.82	8.88	9.61	7.57	7.41667	9.10333	-0.02952	0.266102	0.942498	2.18e-06	SMG6
ENSBTAG00000000267	miR-2382-x	ENSBTAT00000000333	783	806	-21.18	cCCCCTCAACCGTTCTTTAAagca	x|||||||xxx:::|||:x|xxxx	ENSBTAG00000000267	1234	1269	1184	1292	1194	1187	1518	1419	1815	7.59	7.42	7.7	7.51	7.42	7.32	8.82	8.88	9.61	7.57	7.41667	9.10333	-0.02952	0.266102	0.942498	2.18e-06	SMG6
ENSBTAG00000000267	novel-m0023-3p	ENSBTAT00000000333	523	544	-20.48	cTTGGGTTTACCTCAGGGACcc	x|||||||:||x|x|:x:||xx	ENSBTAG00000000267	1234	1269	1184	1292	1194	1187	1518	1419	1815	7.59	7.42	7.7	7.51	7.42	7.32	8.82	8.88	9.61	7.57	7.41667	9.10333	-0.02952	0.266102	0.942498	2.18e-06	SMG6
ENSBTAG00000000267	novel-m0039-5p	ENSBTAT00000000333	583	603	-24.89	cCCGCCGCCctcttctcgact	x||||||||xxxxxxxxxxxx	ENSBTAG00000000267	1234	1269	1184	1292	1194	1187	1518	1419	1815	7.59	7.42	7.7	7.51	7.42	7.32	8.82	8.88	9.61	7.57	7.41667	9.10333	-0.02952	0.266102	0.942498	2.18e-06	SMG6
ENSBTAG00000000267	novel-m0071-5p	ENSBTAT00000000333	189	209	-27.96	gCTCCTCC-CAGGGTCGTgaag	x|||||||x|x|x|:||:xxxx	ENSBTAG00000000267	1234	1269	1184	1292	1194	1187	1518	1419	1815	7.59	7.42	7.7	7.51	7.42	7.32	8.82	8.88	9.61	7.57	7.41667	9.10333	-0.02952	0.266102	0.942498	2.18e-06	SMG6
ENSBTAG00000000267	novel-m0052-5p	ENSBTAT00000000333	940	960	-17.64	gTCCCCGTCCTTTCGAtgtaa	x|||||||xxxx:|||xxxxx	ENSBTAG00000000267	1234	1269	1184	1292	1194	1187	1518	1419	1815	7.59	7.42	7.7	7.51	7.42	7.32	8.82	8.88	9.61	7.57	7.41667	9.10333	-0.02952	0.266102	0.942498	2.18e-06	SMG6
ENSBTAG00000000267	novel-m0174-3p	ENSBTAT00000000333	1281	1302	-14.11	aGTCAGTCCCcggagaccccct	x|||||||x|xxxxxxxxxxxx	ENSBTAG00000000267	1234	1269	1184	1292	1194	1187	1518	1419	1815	7.59	7.42	7.7	7.51	7.42	7.32	8.82	8.88	9.61	7.57	7.41667	9.10333	-0.02952	0.266102	0.942498	2.18e-06	SMG6
ENSBTAG00000000267	novel-m0238-5p	ENSBTAT00000000333	578	599	-30.91	cCGCCCTCTTCTCG-ACTCCcgg	x|||||||xx|:||x||:||xxx	ENSBTAG00000000267	1234	1269	1184	1292	1194	1187	1518	1419	1815	7.59	7.42	7.7	7.51	7.42	7.32	8.82	8.88	9.61	7.57	7.41667	9.10333	-0.02952	0.266102	0.942498	2.18e-06	SMG6
ENSBTAG00000000274	bta-miR-10a	ENSBTAT00000000341	263	286	-22.26	tTGGGACATCGTAGatacctcagt	x|||||||||x|||xxxxxxxxxx	ENSBTAG00000000274	3539	3468	3313	3559	3535	3921	4785	3910	4913	40.33	42.98	41.92	39.22	40.58	44.68	51.35	45.16	48.06	41.7433	41.4933	48.19	-0.00867	0.207188	0.762568	3.26e-05	ALCAM
ENSBTAG00000000274	bta-miR-10b	ENSBTAT00000000341	264	286	-22.26	tTGGGACATCGTAGATacctcag	x|||||||||x|x|x|xxxxxxx	ENSBTAG00000000274	3539	3468	3313	3559	3535	3921	4785	3910	4913	40.33	42.98	41.92	39.22	40.58	44.68	51.35	45.16	48.06	41.7433	41.4933	48.19	-0.00867	0.207188	0.762568	3.26e-05	ALCAM
ENSBTAG00000000274	bta-miR-28	ENSBTAT00000000341	109	133	-23.18	gTCCTCGAGGTTTCGGTTTCAACtc	x||||||||x|x||:|x|xx|||xx	ENSBTAG00000000274	3539	3468	3313	3559	3535	3921	4785	3910	4913	40.33	42.98	41.92	39.22	40.58	44.68	51.35	45.16	48.06	41.7433	41.4933	48.19	-0.00867	0.207188	0.762568	3.26e-05	ALCAM
ENSBTAG00000000274	bta-miR-2431-3p	ENSBTAT00000000341	143	168	-28.25	gTGGGGGTCCAGGGGTAGGTGGGAag	x|||||||xx|x|xx||xx|||||xx	ENSBTAG00000000274	3539	3468	3313	3559	3535	3921	4785	3910	4913	40.33	42.98	41.92	39.22	40.58	44.68	51.35	45.16	48.06	41.7433	41.4933	48.19	-0.00867	0.207188	0.762568	3.26e-05	ALCAM
ENSBTAG00000000274	bta-miR-149-5p	ENSBTAT00000000341	334	356	-21.54	cGACCGAGACTTGGGGGgtaccc	x|||||||x|x::|::|xxxxxx	ENSBTAG00000000274	3539	3468	3313	3559	3535	3921	4785	3910	4913	40.33	42.98	41.92	39.22	40.58	44.68	51.35	45.16	48.06	41.7433	41.4933	48.19	-0.00867	0.207188	0.762568	3.26e-05	ALCAM
ENSBTAG00000000274	bta-miR-574	ENSBTAT00000000341	864	887	-13.05	cCTCACACCTGTCGAGTCtggtgt	x|||||||x:::xx|x||xxxxxx	ENSBTAG00000000274	3539	3468	3313	3559	3535	3921	4785	3910	4913	40.33	42.98	41.92	39.22	40.58	44.68	51.35	45.16	48.06	41.7433	41.4933	48.19	-0.00867	0.207188	0.762568	3.26e-05	ALCAM
ENSBTAG00000000274	bta-miR-6120-3p	ENSBTAT00000000341	838	859	-13.61	cTACAACCctcgggggtccgac	x|||||||xxxxxxxxxxxxxx	ENSBTAG00000000274	3539	3468	3313	3559	3535	3921	4785	3910	4913	40.33	42.98	41.92	39.22	40.58	44.68	51.35	45.16	48.06	41.7433	41.4933	48.19	-0.00867	0.207188	0.762568	3.26e-05	ALCAM
ENSBTAG00000000274	miR-500-y	ENSBTAT00000000341	965	985	-17.23	gACGTGGACgaaaatcccgtc	x||||||||xxxxxxxxxxxx	ENSBTAG00000000274	3539	3468	3313	3559	3535	3921	4785	3910	4913	40.33	42.98	41.92	39.22	40.58	44.68	51.35	45.16	48.06	41.7433	41.4933	48.19	-0.00867	0.207188	0.762568	3.26e-05	ALCAM
ENSBTAG00000000274	miR-502-z	ENSBTAT00000000341	965	985	-17.23	gACGTGGACgaaaatcccgtc	x||||||||xxxxxxxxxxxx	ENSBTAG00000000274	3539	3468	3313	3559	3535	3921	4785	3910	4913	40.33	42.98	41.92	39.22	40.58	44.68	51.35	45.16	48.06	41.7433	41.4933	48.19	-0.00867	0.207188	0.762568	3.26e-05	ALCAM
ENSBTAG00000000274	miR-6120-y	ENSBTAT00000000341	834	859	-15.41	cTACAACCCTCGGGGGTCCGACCGac	x|||||||x|x|xx|xx||x|x||xx	ENSBTAG00000000274	3539	3468	3313	3559	3535	3921	4785	3910	4913	40.33	42.98	41.92	39.22	40.58	44.68	51.35	45.16	48.06	41.7433	41.4933	48.19	-0.00867	0.207188	0.762568	3.26e-05	ALCAM
ENSBTAG00000000274	miR-10-z	ENSBTAT00000000341	261	286	-22.49	tTGGGACATCGTAGatacctcagtga	x|||||||||x|||xxxxxxxxxxxx	ENSBTAG00000000274	3539	3468	3313	3559	3535	3921	4785	3910	4913	40.33	42.98	41.92	39.22	40.58	44.68	51.35	45.16	48.06	41.7433	41.4933	48.19	-0.00867	0.207188	0.762568	3.26e-05	ALCAM
ENSBTAG00000000274	miR-342-x	ENSBTAT00000000341	900	924	-23.48	gCCCCACGAGTCGTCACGAAgacga	x||||||||x|x|x|||x||xxxxx	ENSBTAG00000000274	3539	3468	3313	3559	3535	3921	4785	3910	4913	40.33	42.98	41.92	39.22	40.58	44.68	51.35	45.16	48.06	41.7433	41.4933	48.19	-0.00867	0.207188	0.762568	3.26e-05	ALCAM
ENSBTAG00000000274	miR-760-y	ENSBTAT00000000341	60	82	-29.01	aCCGAGACGAAGGACCCCCCggc	x|||||||xx||x||x||||xxx	ENSBTAG00000000274	3539	3468	3313	3559	3535	3921	4785	3910	4913	40.33	42.98	41.92	39.22	40.58	44.68	51.35	45.16	48.06	41.7433	41.4933	48.19	-0.00867	0.207188	0.762568	3.26e-05	ALCAM
ENSBTAG00000000274	miR-28-x	ENSBTAT00000000341	107	133	-25.27	gTCCTCGAGGTTTCGGTTTCAACTCag	x||||||||x|x||:|x|xx|||||xx	ENSBTAG00000000274	3539	3468	3313	3559	3535	3921	4785	3910	4913	40.33	42.98	41.92	39.22	40.58	44.68	51.35	45.16	48.06	41.7433	41.4933	48.19	-0.00867	0.207188	0.762568	3.26e-05	ALCAM
ENSBTAG00000000274	miR-9851-x	ENSBTAT00000000341	813	838	-22	cCGACCGTAGAAGAGAACCACGGatc	x|||||||xxxxx|x||||||x|xxx	ENSBTAG00000000274	3539	3468	3313	3559	3535	3921	4785	3910	4913	40.33	42.98	41.92	39.22	40.58	44.68	51.35	45.16	48.06	41.7433	41.4933	48.19	-0.00867	0.207188	0.762568	3.26e-05	ALCAM
ENSBTAG00000000274	miR-6089-z	ENSBTAT00000000341	910	926	-23.93	cGGCCCCACG-AGTCgtc	x||||||||xx||:|xxx	ENSBTAG00000000274	3539	3468	3313	3559	3535	3921	4785	3910	4913	40.33	42.98	41.92	39.22	40.58	44.68	51.35	45.16	48.06	41.7433	41.4933	48.19	-0.00867	0.207188	0.762568	3.26e-05	ALCAM
ENSBTAG00000000274	miR-2431-y	ENSBTAT00000000341	142	168	-28.25	gTGGGGGTCCAGGGGTAGGTGGGAagc	x|||||||xx|x|xx||xx|||||xxx	ENSBTAG00000000274	3539	3468	3313	3559	3535	3921	4785	3910	4913	40.33	42.98	41.92	39.22	40.58	44.68	51.35	45.16	48.06	41.7433	41.4933	48.19	-0.00867	0.207188	0.762568	3.26e-05	ALCAM
ENSBTAG00000000274	miR-2425-x	ENSBTAT00000000341	406	431	-21.05	aGTCCCGTGGGACGAGGAACATCAca	x||||||||xxx|x|||x||x|x|xx	ENSBTAG00000000274	3539	3468	3313	3559	3535	3921	4785	3910	4913	40.33	42.98	41.92	39.22	40.58	44.68	51.35	45.16	48.06	41.7433	41.4933	48.19	-0.00867	0.207188	0.762568	3.26e-05	ALCAM
ENSBTAG00000000274	novel-m0023-3p	ENSBTAT00000000341	360	385	-16.01	tTTGGGTTTGTACACTTctaggtgtt	x|||||||xxxx|||||xxxxxxxxx	ENSBTAG00000000274	3539	3468	3313	3559	3535	3921	4785	3910	4913	40.33	42.98	41.92	39.22	40.58	44.68	51.35	45.16	48.06	41.7433	41.4933	48.19	-0.00867	0.207188	0.762568	3.26e-05	ALCAM
ENSBTAG00000000274	novel-m0089-5p	ENSBTAT00000000341	293	315	-23.24	gGGTGTAGGAAGGGTCccctaat	x||||||||x||x|||xxxxxxx	ENSBTAG00000000274	3539	3468	3313	3559	3535	3921	4785	3910	4913	40.33	42.98	41.92	39.22	40.58	44.68	51.35	45.16	48.06	41.7433	41.4933	48.19	-0.00867	0.207188	0.762568	3.26e-05	ALCAM
ENSBTAG00000000279	bta-miR-148a	ENSBTAT00000000348	433	454	-11.41	cGTCACGTCCTACCCTAAccac	x|||||||xx|xx|x|x|xxxx	ENSBTAG00000000279	2800	3240	2782	3046	3248	2933	2060	1945	2039	14.27	15.23	14.44	14.14	16.11	14.7	11.83	12.27	11.07	14.6467	14.9833	11.7233	0.032786	-0.32119	0.211642	6.33e-22	RAB26
ENSBTAG00000000279	bta-miR-10a	ENSBTAT00000000348	498	520	-16.85	cTGGGACAACTACACCTTGGCcc	x|||||||x|||xx|x|x::|xx	ENSBTAG00000000279	2800	3240	2782	3046	3248	2933	2060	1945	2039	14.27	15.23	14.44	14.14	16.11	14.7	11.83	12.27	11.07	14.6467	14.9833	11.7233	0.032786	-0.32119	0.211642	6.33e-22	RAB26
ENSBTAG00000000279	bta-miR-200a	ENSBTAT00000000348	550	572	-12.6	cTTGTGACGCAATGTTTCggtat	x|||||||:x|x::||x|xxxxx	ENSBTAG00000000279	2800	3240	2782	3046	3248	2933	2060	1945	2039	14.27	15.23	14.44	14.14	16.11	14.7	11.83	12.27	11.07	14.6467	14.9833	11.7233	0.032786	-0.32119	0.211642	6.33e-22	RAB26
ENSBTAG00000000279	bta-miR-10b	ENSBTAT00000000348	498	520	-19.08	cTGGGACAACTACACCTTGGCcc	x|||||||x||xxx|x|x::|xx	ENSBTAG00000000279	2800	3240	2782	3046	3248	2933	2060	1945	2039	14.27	15.23	14.44	14.14	16.11	14.7	11.83	12.27	11.07	14.6467	14.9833	11.7233	0.032786	-0.32119	0.211642	6.33e-22	RAB26
ENSBTAG00000000279	bta-miR-195	ENSBTAT00000000348	150	172	-17.38	gTCGTCGTCCACTTCCTGACgtc	x|||||||xxx|||xx|:||xxx	ENSBTAG00000000279	2800	3240	2782	3046	3248	2933	2060	1945	2039	14.27	15.23	14.44	14.14	16.11	14.7	11.83	12.27	11.07	14.6467	14.9833	11.7233	0.032786	-0.32119	0.211642	6.33e-22	RAB26
ENSBTAG00000000279	bta-miR-497	ENSBTAT00000000348	151	172	-20.76	gTCGTCGTCCACTTCCTGACgt	x|||||||xxxx:x||x:||xx	ENSBTAG00000000279	2800	3240	2782	3046	3248	2933	2060	1945	2039	14.27	15.23	14.44	14.14	16.11	14.7	11.83	12.27	11.07	14.6467	14.9833	11.7233	0.032786	-0.32119	0.211642	6.33e-22	RAB26
ENSBTAG00000000279	bta-miR-152	ENSBTAT00000000348	434	454	-16.47	cGTCACGTCCTACCCT-AACca	x|||||||x||xx|x|x|||xx	ENSBTAG00000000279	2800	3240	2782	3046	3248	2933	2060	1945	2039	14.27	15.23	14.44	14.14	16.11	14.7	11.83	12.27	11.07	14.6467	14.9833	11.7233	0.032786	-0.32119	0.211642	6.33e-22	RAB26
ENSBTAG00000000279	bta-miR-486	ENSBTAT00000000348	191	213	-20.54	aGGACATGTCTTCTACcaacgga	x|||||||x||x|x||xxxxxxx	ENSBTAG00000000279	2800	3240	2782	3046	3248	2933	2060	1945	2039	14.27	15.23	14.44	14.14	16.11	14.7	11.83	12.27	11.07	14.6467	14.9833	11.7233	0.032786	-0.32119	0.211642	6.33e-22	RAB26
ENSBTAG00000000279	bta-miR-2355-3p	ENSBTAT00000000348	447	468	-16.85	cAACAGGAACCCCACGTCACgt	x|||||||||xx||x::|x|xx	ENSBTAG00000000279	2800	3240	2782	3046	3248	2933	2060	1945	2039	14.27	15.23	14.44	14.14	16.11	14.7	11.83	12.27	11.07	14.6467	14.9833	11.7233	0.032786	-0.32119	0.211642	6.33e-22	RAB26
ENSBTAG00000000279	bta-miR-2477	ENSBTAT00000000348	688	710	-20.35	cACCTTACGAgacgggtggggac	x|||||||x|xxxxxxxxxxxxx	ENSBTAG00000000279	2800	3240	2782	3046	3248	2933	2060	1945	2039	14.27	15.23	14.44	14.14	16.11	14.7	11.83	12.27	11.07	14.6467	14.9833	11.7233	0.032786	-0.32119	0.211642	6.33e-22	RAB26
ENSBTAG00000000279	bta-miR-2285v	ENSBTAT00000000348	486	506	-15.23	cCTTGGCCCCGGAGGGTAAct	x|||||||xx|xxx|:x||xx	ENSBTAG00000000279	2800	3240	2782	3046	3248	2933	2060	1945	2039	14.27	15.23	14.44	14.14	16.11	14.7	11.83	12.27	11.07	14.6467	14.9833	11.7233	0.032786	-0.32119	0.211642	6.33e-22	RAB26
ENSBTAG00000000279	miR-17-y	ENSBTAT00000000348	434	456	-15.32	cACGTCACGTCCtaccctaacca	x|||||||x|||xxxxxxxxxxx	ENSBTAG00000000279	2800	3240	2782	3046	3248	2933	2060	1945	2039	14.27	15.23	14.44	14.14	16.11	14.7	11.83	12.27	11.07	14.6467	14.9833	11.7233	0.032786	-0.32119	0.211642	6.33e-22	RAB26
ENSBTAG00000000279	miR-423-x	ENSBTAT00000000348	463	488	-23.42	aCTCCCCGACCGTCGTCCGTCAAcag	x|||||||x|xx|||:x|x|x||xxx	ENSBTAG00000000279	2800	3240	2782	3046	3248	2933	2060	1945	2039	14.27	15.23	14.44	14.14	16.11	14.7	11.83	12.27	11.07	14.6467	14.9833	11.7233	0.032786	-0.32119	0.211642	6.33e-22	RAB26
ENSBTAG00000000279	miR-9277-z	ENSBTAT00000000348	385	402	-16.7	cAGGACGGggaaggaagg	x|||||||xxxxxxxxxx	ENSBTAG00000000279	2800	3240	2782	3046	3248	2933	2060	1945	2039	14.27	15.23	14.44	14.14	16.11	14.7	11.83	12.27	11.07	14.6467	14.9833	11.7233	0.032786	-0.32119	0.211642	6.33e-22	RAB26
ENSBTAG00000000279	miR-1599-z	ENSBTAT00000000348	267	284	-15.37	aCCCCCCTacctccaccg	x|||||||xxxxxxxxxx	ENSBTAG00000000279	2800	3240	2782	3046	3248	2933	2060	1945	2039	14.27	15.23	14.44	14.14	16.11	14.7	11.83	12.27	11.07	14.6467	14.9833	11.7233	0.032786	-0.32119	0.211642	6.33e-22	RAB26
ENSBTAG00000000279	miR-148-z	ENSBTAT00000000348	432	454	-11.61	cGTCACGTCCTACCCT-AACCAcc	x|||||||xx|xx|x|x||x||xx	ENSBTAG00000000279	2800	3240	2782	3046	3248	2933	2060	1945	2039	14.27	15.23	14.44	14.14	16.11	14.7	11.83	12.27	11.07	14.6467	14.9833	11.7233	0.032786	-0.32119	0.211642	6.33e-22	RAB26
ENSBTAG00000000279	miR-10-z	ENSBTAT00000000348	496	520	-16.85	cTGGGACAACTACACCTTGGCCCcg	x|||||||x|||xx|x|x::|x|xx	ENSBTAG00000000279	2800	3240	2782	3046	3248	2933	2060	1945	2039	14.27	15.23	14.44	14.14	16.11	14.7	11.83	12.27	11.07	14.6467	14.9833	11.7233	0.032786	-0.32119	0.211642	6.33e-22	RAB26
ENSBTAG00000000279	miR-152-z	ENSBTAT00000000348	432	454	-11.36	cGTCACGTCCTACCCT-AACCAcc	x|||||||xx|xx|x|x||x||xx	ENSBTAG00000000279	2800	3240	2782	3046	3248	2933	2060	1945	2039	14.27	15.23	14.44	14.14	16.11	14.7	11.83	12.27	11.07	14.6467	14.9833	11.7233	0.032786	-0.32119	0.211642	6.33e-22	RAB26
ENSBTAG00000000279	miR-342-x	ENSBTAT00000000348	437	460	-23.77	aCCCCACGTCACGTCCTACCctaa	x|||||||xx|x::x|:|x|xxxx	ENSBTAG00000000279	2800	3240	2782	3046	3248	2933	2060	1945	2039	14.27	15.23	14.44	14.14	16.11	14.7	11.83	12.27	11.07	14.6467	14.9833	11.7233	0.032786	-0.32119	0.211642	6.33e-22	RAB26
ENSBTAG00000000279	miR-760-y	ENSBTAT00000000348	92	113	-28.68	gCCGAGACCTAGTGACgggtct	x||||||||:||xx||xxxxxx	ENSBTAG00000000279	2800	3240	2782	3046	3248	2933	2060	1945	2039	14.27	15.23	14.44	14.14	16.11	14.7	11.83	12.27	11.07	14.6467	14.9833	11.7233	0.032786	-0.32119	0.211642	6.33e-22	RAB26
ENSBTAG00000000279	miR-9226-x	ENSBTAT00000000348	501	519	-16.27	tGGGACAACTACACcttgg	x|||||||x:x|x|xxxxx	ENSBTAG00000000279	2800	3240	2782	3046	3248	2933	2060	1945	2039	14.27	15.23	14.44	14.14	16.11	14.7	11.83	12.27	11.07	14.6467	14.9833	11.7233	0.032786	-0.32119	0.211642	6.33e-22	RAB26
ENSBTAG00000000279	miR-324-y	ENSBTAT00000000348	405	423	-30.43	aGACGGGGTCCAC-ACccgt	x||||||||||||x||xxxx	ENSBTAG00000000279	2800	3240	2782	3046	3248	2933	2060	1945	2039	14.27	15.23	14.44	14.14	16.11	14.7	11.83	12.27	11.07	14.6467	14.9833	11.7233	0.032786	-0.32119	0.211642	6.33e-22	RAB26
ENSBTAG00000000279	miR-9851-x	ENSBTAT00000000348	461	483	-20.99	cCGACCGTCGTCCGTCAACagga	x||||||||:x|x::||x|xxxx	ENSBTAG00000000279	2800	3240	2782	3046	3248	2933	2060	1945	2039	14.27	15.23	14.44	14.14	16.11	14.7	11.83	12.27	11.07	14.6467	14.9833	11.7233	0.032786	-0.32119	0.211642	6.33e-22	RAB26
ENSBTAG00000000279	miR-9226-z	ENSBTAT00000000348	501	519	-16.27	tGGGACAACTACACcttgg	x|||||||x:x|x|xxxxx	ENSBTAG00000000279	2800	3240	2782	3046	3248	2933	2060	1945	2039	14.27	15.23	14.44	14.14	16.11	14.7	11.83	12.27	11.07	14.6467	14.9833	11.7233	0.032786	-0.32119	0.211642	6.33e-22	RAB26
ENSBTAG00000000279	miR-486-x	ENSBTAT00000000348	190	213	-24.23	aGGACATGTCTTCTACcaacggaa	x|||||||:||x|x||xxxxxxxx	ENSBTAG00000000279	2800	3240	2782	3046	3248	2933	2060	1945	2039	14.27	15.23	14.44	14.14	16.11	14.7	11.83	12.27	11.07	14.6467	14.9833	11.7233	0.032786	-0.32119	0.211642	6.33e-22	RAB26
ENSBTAG00000000279	miR-2422-z	ENSBTAT00000000348	72	92	-25.2	tACTCCCC--AC-CCACTCCgagt	x|||||||xx||x||||x||xxxx	ENSBTAG00000000279	2800	3240	2782	3046	3248	2933	2060	1945	2039	14.27	15.23	14.44	14.14	16.11	14.7	11.83	12.27	11.07	14.6467	14.9833	11.7233	0.032786	-0.32119	0.211642	6.33e-22	RAB26
ENSBTAG00000000279	novel-m0042-3p	ENSBTAT00000000348	675	692	-22.82	gGGACACTGA-ACTGGagt	x||||||||xx|||x|xxx	ENSBTAG00000000279	2800	3240	2782	3046	3248	2933	2060	1945	2039	14.27	15.23	14.44	14.14	16.11	14.7	11.83	12.27	11.07	14.6467	14.9833	11.7233	0.032786	-0.32119	0.211642	6.33e-22	RAB26
ENSBTAG00000000288	bta-miR-345-5p	ENSBTAT00000061493	628	648	-12.1	tGACTGAGactacctattttg	x|||||||xxxxxxxxxxxxx	ENSBTAG00000000288	1172	1159	1144	1286	1091	1222	1417	1256	1551	7.68	7.78	7.8	7.76	8.3	7.88	6.66	6.35	6.37	7.75333	7.98	6.46	0.041572	-0.26328	0.269769	0.0008	LTN1
ENSBTAG00000000288	bta-miR-345-5p	ENSBTAT00000075557	628	648	-12.1	tGACTGAGactacctattttg	x|||||||xxxxxxxxxxxxx	ENSBTAG00000000288	1172	1159	1144	1286	1091	1222	1417	1256	1551	7.68	7.78	7.8	7.76	8.3	7.88	6.66	6.35	6.37	7.75333	7.98	6.46	0.041572	-0.26328	0.269769	0.0008	LTN1
ENSBTAG00000000288	bta-miR-24-3p	ENSBTAT00000061493	319	339	-20.02	gCCGAGTCA-GTAGagtgactg	x||||||||x||x|xxxxxxxx	ENSBTAG00000000288	1172	1159	1144	1286	1091	1222	1417	1256	1551	7.68	7.78	7.8	7.76	8.3	7.88	6.66	6.35	6.37	7.75333	7.98	6.46	0.041572	-0.26328	0.269769	0.0008	LTN1
ENSBTAG00000000288	bta-miR-24-3p	ENSBTAT00000075557	319	339	-20.02	gCCGAGTCA-GTAGagtgactg	x||||||||x||x|xxxxxxxx	ENSBTAG00000000288	1172	1159	1144	1286	1091	1222	1417	1256	1551	7.68	7.78	7.8	7.76	8.3	7.88	6.66	6.35	6.37	7.75333	7.98	6.46	0.041572	-0.26328	0.269769	0.0008	LTN1
ENSBTAG00000000288	bta-miR-24	ENSBTAT00000075557	1019	1044	-19.85	tACGGATGACCTTTCGTTTGctttct	x|||||||||xxx|||x:|:xxxxxx	ENSBTAG00000000288	1172	1159	1144	1286	1091	1222	1417	1256	1551	7.68	7.78	7.8	7.76	8.3	7.88	6.66	6.35	6.37	7.75333	7.98	6.46	0.041572	-0.26328	0.269769	0.0008	LTN1
ENSBTAG00000000288	bta-miR-2370-5p	ENSBTAT00000075557	931	952	-10.83	cCCCTTTTGTTTTgttttgttt	x|||||||::|||xxxxxxxxx	ENSBTAG00000000288	1172	1159	1144	1286	1091	1222	1417	1256	1551	7.68	7.78	7.8	7.76	8.3	7.88	6.66	6.35	6.37	7.75333	7.98	6.46	0.041572	-0.26328	0.269769	0.0008	LTN1
ENSBTAG00000000288	bta-miR-2381	ENSBTAT00000061493	147	169	-19.8	cTCCGACGACAAAGACGGAgtac	x||||||||x|x|xx||:|xxxx	ENSBTAG00000000288	1172	1159	1144	1286	1091	1222	1417	1256	1551	7.68	7.78	7.8	7.76	8.3	7.88	6.66	6.35	6.37	7.75333	7.98	6.46	0.041572	-0.26328	0.269769	0.0008	LTN1
ENSBTAG00000000288	bta-miR-2381	ENSBTAT00000075557	147	169	-19.8	cTCCGACGACAAAGACGGAgtac	x||||||||x|x|xx||:|xxxx	ENSBTAG00000000288	1172	1159	1144	1286	1091	1222	1417	1256	1551	7.68	7.78	7.8	7.76	8.3	7.88	6.66	6.35	6.37	7.75333	7.98	6.46	0.041572	-0.26328	0.269769	0.0008	LTN1
ENSBTAG00000000288	bta-miR-6119-3p	ENSBTAT00000061493	380	403	-13.22	aGTTTAGTTCAAATTTGAGttcaa	x|||||||xx|||x|x|||xxxxx	ENSBTAG00000000288	1172	1159	1144	1286	1091	1222	1417	1256	1551	7.68	7.78	7.8	7.76	8.3	7.88	6.66	6.35	6.37	7.75333	7.98	6.46	0.041572	-0.26328	0.269769	0.0008	LTN1
ENSBTAG00000000288	bta-miR-6119-3p	ENSBTAT00000075557	380	403	-13.22	aGTTTAGTTCAAATTTGAGttcaa	x|||||||xx|||x|x|||xxxxx	ENSBTAG00000000288	1172	1159	1144	1286	1091	1222	1417	1256	1551	7.68	7.78	7.8	7.76	8.3	7.88	6.66	6.35	6.37	7.75333	7.98	6.46	0.041572	-0.26328	0.269769	0.0008	LTN1
ENSBTAG00000000288	bta-miR-2285q	ENSBTAT00000061493	14	35	-16.66	gTCCTGGA-TTACTTTActgtgc	x|||||||x||||||x|xxxxxx	ENSBTAG00000000288	1172	1159	1144	1286	1091	1222	1417	1256	1551	7.68	7.78	7.8	7.76	8.3	7.88	6.66	6.35	6.37	7.75333	7.98	6.46	0.041572	-0.26328	0.269769	0.0008	LTN1
ENSBTAG00000000288	bta-miR-2285q	ENSBTAT00000075557	14	35	-16.66	gTCCTGGA-TTACTTTActgtgc	x|||||||x||||||x|xxxxxx	ENSBTAG00000000288	1172	1159	1144	1286	1091	1222	1417	1256	1551	7.68	7.78	7.8	7.76	8.3	7.88	6.66	6.35	6.37	7.75333	7.98	6.46	0.041572	-0.26328	0.269769	0.0008	LTN1
ENSBTAG00000000288	bta-miR-11991	ENSBTAT00000061493	732	751	-11.19	gACAAGAC-TCGACCacagtc	x|||||||x|x||x|xxxxxx	ENSBTAG00000000288	1172	1159	1144	1286	1091	1222	1417	1256	1551	7.68	7.78	7.8	7.76	8.3	7.88	6.66	6.35	6.37	7.75333	7.98	6.46	0.041572	-0.26328	0.269769	0.0008	LTN1
ENSBTAG00000000288	bta-miR-11991	ENSBTAT00000075557	732	751	-11.19	gACAAGAC-TCGACCacagtc	x|||||||x|x||x|xxxxxx	ENSBTAG00000000288	1172	1159	1144	1286	1091	1222	1417	1256	1551	7.68	7.78	7.8	7.76	8.3	7.88	6.66	6.35	6.37	7.75333	7.98	6.46	0.041572	-0.26328	0.269769	0.0008	LTN1
ENSBTAG00000000288	miR-221-x	ENSBTAT00000061493	780	802	-16.66	cGGACCGTGCGACAAA-CAAAAgt	x|||||||:x|xx|x|x|x|||xx	ENSBTAG00000000288	1172	1159	1144	1286	1091	1222	1417	1256	1551	7.68	7.78	7.8	7.76	8.3	7.88	6.66	6.35	6.37	7.75333	7.98	6.46	0.041572	-0.26328	0.269769	0.0008	LTN1
ENSBTAG00000000288	miR-221-x	ENSBTAT00000075557	780	802	-16.66	cGGACCGTGCGACAAA-CAAAAgt	x|||||||:x|xx|x|x|x|||xx	ENSBTAG00000000288	1172	1159	1144	1286	1091	1222	1417	1256	1551	7.68	7.78	7.8	7.76	8.3	7.88	6.66	6.35	6.37	7.75333	7.98	6.46	0.041572	-0.26328	0.269769	0.0008	LTN1
ENSBTAG00000000288	miR-23-y	ENSBTAT00000061493	664	687	-13.13	gAGTGTAAaagggaaatgggacta	x|||||||xxxxxxxxxxxxxxxx	ENSBTAG00000000288	1172	1159	1144	1286	1091	1222	1417	1256	1551	7.68	7.78	7.8	7.76	8.3	7.88	6.66	6.35	6.37	7.75333	7.98	6.46	0.041572	-0.26328	0.269769	0.0008	LTN1
ENSBTAG00000000288	miR-23-y	ENSBTAT00000075557	664	687	-13.13	gAGTGTAAaagggaaatgggacta	x|||||||xxxxxxxxxxxxxxxx	ENSBTAG00000000288	1172	1159	1144	1286	1091	1222	1417	1256	1551	7.68	7.78	7.8	7.76	8.3	7.88	6.66	6.35	6.37	7.75333	7.98	6.46	0.041572	-0.26328	0.269769	0.0008	LTN1
ENSBTAG00000000288	miR-23-z	ENSBTAT00000061493	663	687	-13.13	gAGTGTAAaagggaaatgggactat	x|||||||xxxxxxxxxxxxxxxxx	ENSBTAG00000000288	1172	1159	1144	1286	1091	1222	1417	1256	1551	7.68	7.78	7.8	7.76	8.3	7.88	6.66	6.35	6.37	7.75333	7.98	6.46	0.041572	-0.26328	0.269769	0.0008	LTN1
ENSBTAG00000000288	miR-23-z	ENSBTAT00000075557	663	687	-13.13	gAGTGTAAaagggaaatgggactat	x|||||||xxxxxxxxxxxxxxxxx	ENSBTAG00000000288	1172	1159	1144	1286	1091	1222	1417	1256	1551	7.68	7.78	7.8	7.76	8.3	7.88	6.66	6.35	6.37	7.75333	7.98	6.46	0.041572	-0.26328	0.269769	0.0008	LTN1
ENSBTAG00000000288	miR-452-x	ENSBTAT00000061493	885	908	-11.43	aTGACAAAGGTATgaaacaaatct	x|||||||x||x|xxxxxxxxxxx	ENSBTAG00000000288	1172	1159	1144	1286	1091	1222	1417	1256	1551	7.68	7.78	7.8	7.76	8.3	7.88	6.66	6.35	6.37	7.75333	7.98	6.46	0.041572	-0.26328	0.269769	0.0008	LTN1
ENSBTAG00000000288	miR-452-x	ENSBTAT00000075557	885	908	-11.43	aTGACAAAGGTATgaaacaaatct	x|||||||x||x|xxxxxxxxxxx	ENSBTAG00000000288	1172	1159	1144	1286	1091	1222	1417	1256	1551	7.68	7.78	7.8	7.76	8.3	7.88	6.66	6.35	6.37	7.75333	7.98	6.46	0.041572	-0.26328	0.269769	0.0008	LTN1
ENSBTAG00000000288	miR-2779-z	ENSBTAT00000061493	325	342	-19.36	gAGGCCGAGTcagtagag	x||||||||:xxxxxxxx	ENSBTAG00000000288	1172	1159	1144	1286	1091	1222	1417	1256	1551	7.68	7.78	7.8	7.76	8.3	7.88	6.66	6.35	6.37	7.75333	7.98	6.46	0.041572	-0.26328	0.269769	0.0008	LTN1
ENSBTAG00000000288	miR-2779-z	ENSBTAT00000075557	325	342	-19.36	gAGGCCGAGTcagtagag	x||||||||:xxxxxxxx	ENSBTAG00000000288	1172	1159	1144	1286	1091	1222	1417	1256	1551	7.68	7.78	7.8	7.76	8.3	7.88	6.66	6.35	6.37	7.75333	7.98	6.46	0.041572	-0.26328	0.269769	0.0008	LTN1
ENSBTAG00000000288	miR-7550-x	ENSBTAT00000061493	325	342	-19.36	gAGGCCGAGTcagtagag	x||||||||:xxxxxxxx	ENSBTAG00000000288	1172	1159	1144	1286	1091	1222	1417	1256	1551	7.68	7.78	7.8	7.76	8.3	7.88	6.66	6.35	6.37	7.75333	7.98	6.46	0.041572	-0.26328	0.269769	0.0008	LTN1
ENSBTAG00000000288	miR-7550-x	ENSBTAT00000075557	325	342	-19.36	gAGGCCGAGTcagtagag	x||||||||:xxxxxxxx	ENSBTAG00000000288	1172	1159	1144	1286	1091	1222	1417	1256	1551	7.68	7.78	7.8	7.76	8.3	7.88	6.66	6.35	6.37	7.75333	7.98	6.46	0.041572	-0.26328	0.269769	0.0008	LTN1
ENSBTAG00000000288	miR-9993-y	ENSBTAT00000061493	701	718	-17.34	tAGAGCCACGTACGAcac	x||||||||x:xx||xxx	ENSBTAG00000000288	1172	1159	1144	1286	1091	1222	1417	1256	1551	7.68	7.78	7.8	7.76	8.3	7.88	6.66	6.35	6.37	7.75333	7.98	6.46	0.041572	-0.26328	0.269769	0.0008	LTN1
ENSBTAG00000000288	miR-9993-y	ENSBTAT00000075557	701	718	-17.34	tAGAGCCACGTACGAcac	x||||||||x:xx||xxx	ENSBTAG00000000288	1172	1159	1144	1286	1091	1222	1417	1256	1551	7.68	7.78	7.8	7.76	8.3	7.88	6.66	6.35	6.37	7.75333	7.98	6.46	0.041572	-0.26328	0.269769	0.0008	LTN1
ENSBTAG00000000288	miR-7550-z	ENSBTAT00000061493	324	341	-18.19	aGGCCGAGTcagtagagt	x|||||||:xxxxxxxxx	ENSBTAG00000000288	1172	1159	1144	1286	1091	1222	1417	1256	1551	7.68	7.78	7.8	7.76	8.3	7.88	6.66	6.35	6.37	7.75333	7.98	6.46	0.041572	-0.26328	0.269769	0.0008	LTN1
ENSBTAG00000000288	miR-7550-z	ENSBTAT00000075557	324	341	-18.19	aGGCCGAGTcagtagagt	x|||||||:xxxxxxxxx	ENSBTAG00000000288	1172	1159	1144	1286	1091	1222	1417	1256	1551	7.68	7.78	7.8	7.76	8.3	7.88	6.66	6.35	6.37	7.75333	7.98	6.46	0.041572	-0.26328	0.269769	0.0008	LTN1
ENSBTAG00000000288	miR-11202-x	ENSBTAT00000061493	325	342	-19.36	gAGGCCGAGTcagtagag	x||||||||:xxxxxxxx	ENSBTAG00000000288	1172	1159	1144	1286	1091	1222	1417	1256	1551	7.68	7.78	7.8	7.76	8.3	7.88	6.66	6.35	6.37	7.75333	7.98	6.46	0.041572	-0.26328	0.269769	0.0008	LTN1
ENSBTAG00000000288	miR-11202-x	ENSBTAT00000075557	325	342	-19.36	gAGGCCGAGTcagtagag	x||||||||:xxxxxxxx	ENSBTAG00000000288	1172	1159	1144	1286	1091	1222	1417	1256	1551	7.68	7.78	7.8	7.76	8.3	7.88	6.66	6.35	6.37	7.75333	7.98	6.46	0.041572	-0.26328	0.269769	0.0008	LTN1
ENSBTAG00000000288	miR-1599-z	ENSBTAT00000075557	938	955	-17.25	aCCCCCCTTTTGTTTTgt	x|||||||x||x||||xx	ENSBTAG00000000288	1172	1159	1144	1286	1091	1222	1417	1256	1551	7.68	7.78	7.8	7.76	8.3	7.88	6.66	6.35	6.37	7.75333	7.98	6.46	0.041572	-0.26328	0.269769	0.0008	LTN1
ENSBTAG00000000288	miR-6412-z	ENSBTAT00000061493	743	759	-16.77	cTGGTAGG-GACAAgact	x|||||||x|||x|xxxx	ENSBTAG00000000288	1172	1159	1144	1286	1091	1222	1417	1256	1551	7.68	7.78	7.8	7.76	8.3	7.88	6.66	6.35	6.37	7.75333	7.98	6.46	0.041572	-0.26328	0.269769	0.0008	LTN1
ENSBTAG00000000288	miR-6412-z	ENSBTAT00000075557	743	759	-16.77	cTGGTAGG-GACAAgact	x|||||||x|||x|xxxx	ENSBTAG00000000288	1172	1159	1144	1286	1091	1222	1417	1256	1551	7.68	7.78	7.8	7.76	8.3	7.88	6.66	6.35	6.37	7.75333	7.98	6.46	0.041572	-0.26328	0.269769	0.0008	LTN1
ENSBTAG00000000288	miR-9226-x	ENSBTAT00000061493	735	754	-22.95	aGGGACAAGACTCGaccaca	x||||||||x|:||xxxxxx	ENSBTAG00000000288	1172	1159	1144	1286	1091	1222	1417	1256	1551	7.68	7.78	7.8	7.76	8.3	7.88	6.66	6.35	6.37	7.75333	7.98	6.46	0.041572	-0.26328	0.269769	0.0008	LTN1
ENSBTAG00000000288	miR-9226-x	ENSBTAT00000075557	735	754	-22.95	aGGGACAAGACTCGaccaca	x||||||||x|:||xxxxxx	ENSBTAG00000000288	1172	1159	1144	1286	1091	1222	1417	1256	1551	7.68	7.78	7.8	7.76	8.3	7.88	6.66	6.35	6.37	7.75333	7.98	6.46	0.041572	-0.26328	0.269769	0.0008	LTN1
ENSBTAG00000000288	miR-9226-z	ENSBTAT00000061493	735	754	-22.95	aGGGACAAGACTCGaccaca	x||||||||x|:||xxxxxx	ENSBTAG00000000288	1172	1159	1144	1286	1091	1222	1417	1256	1551	7.68	7.78	7.8	7.76	8.3	7.88	6.66	6.35	6.37	7.75333	7.98	6.46	0.041572	-0.26328	0.269769	0.0008	LTN1
ENSBTAG00000000288	miR-9226-z	ENSBTAT00000075557	735	754	-22.95	aGGGACAAGACTCGaccaca	x||||||||x|:||xxxxxx	ENSBTAG00000000288	1172	1159	1144	1286	1091	1222	1417	1256	1551	7.68	7.78	7.8	7.76	8.3	7.88	6.66	6.35	6.37	7.75333	7.98	6.46	0.041572	-0.26328	0.269769	0.0008	LTN1
ENSBTAG00000000288	miR-1468-y	ENSBTAT00000061493	904	925	-10.65	tTCGTTTTATTTtcgagatgac	x||||||||||:xxxxxxxxxx	ENSBTAG00000000288	1172	1159	1144	1286	1091	1222	1417	1256	1551	7.68	7.78	7.8	7.76	8.3	7.88	6.66	6.35	6.37	7.75333	7.98	6.46	0.041572	-0.26328	0.269769	0.0008	LTN1
ENSBTAG00000000288	miR-1468-y	ENSBTAT00000075557	904	925	-10.65	tTCGTTTTATTTtcgagatgac	x||||||||||:xxxxxxxxxx	ENSBTAG00000000288	1172	1159	1144	1286	1091	1222	1417	1256	1551	7.68	7.78	7.8	7.76	8.3	7.88	6.66	6.35	6.37	7.75333	7.98	6.46	0.041572	-0.26328	0.269769	0.0008	LTN1
ENSBTAG00000000288	novel-m0009-3p	ENSBTAT00000061493	528	552	-19.38	tGGACCTATAGAAAGT-AGTAAaacg	x||||||||x||xx||x||:x|xxxx	ENSBTAG00000000288	1172	1159	1144	1286	1091	1222	1417	1256	1551	7.68	7.78	7.8	7.76	8.3	7.88	6.66	6.35	6.37	7.75333	7.98	6.46	0.041572	-0.26328	0.269769	0.0008	LTN1
ENSBTAG00000000288	novel-m0009-3p	ENSBTAT00000075557	528	552	-19.38	tGGACCTATAGAAAGT-AGTAAaacg	x||||||||x||xx||x||:x|xxxx	ENSBTAG00000000288	1172	1159	1144	1286	1091	1222	1417	1256	1551	7.68	7.78	7.8	7.76	8.3	7.88	6.66	6.35	6.37	7.75333	7.98	6.46	0.041572	-0.26328	0.269769	0.0008	LTN1
ENSBTAG00000000288	novel-m0167-5p	ENSBTAT00000075557	932	953	-19.95	cCCCCTTTTGTTTTGTTTTgtt	x|||||||:||::|xx:|:xxx	ENSBTAG00000000288	1172	1159	1144	1286	1091	1222	1417	1256	1551	7.68	7.78	7.8	7.76	8.3	7.88	6.66	6.35	6.37	7.75333	7.98	6.46	0.041572	-0.26328	0.269769	0.0008	LTN1
ENSBTAG00000000291	bta-miR-27a-3p	ENSBTAT00000000364	690	709	-20.2	aAGTGTCATCGAcctttcgt	x|||||||:|||xxxxxxxx	ENSBTAG00000000291	1484	1521	1381	1470	1524	1472	1727	1677	1977	11.54	11.13	11.27	10.61	11.99	11.34	12.54	13.27	13.13	11.3133	11.3133	12.98	0	-0.67397	0.239162	5.19e-16	ARHGAP31
ENSBTAG00000000291	bta-miR-27a-3p	ENSBTAT00000070859	690	709	-20.2	aAGTGTCATCGAcctttcgt	x|||||||:|||xxxxxxxx	ENSBTAG00000000291	1484	1521	1381	1470	1524	1472	1727	1677	1977	11.54	11.13	11.27	10.61	11.99	11.34	12.54	13.27	13.13	11.3133	11.3133	12.98	0	-0.67397	0.239162	5.19e-16	ARHGAP31
ENSBTAG00000000291	bta-miR-27a-3p	ENSBTAT00000078440	690	709	-20.2	aAGTGTCATCGAcctttcgt	x|||||||:|||xxxxxxxx	ENSBTAG00000000291	1484	1521	1381	1470	1524	1472	1727	1677	1977	11.54	11.13	11.27	10.61	11.99	11.34	12.54	13.27	13.13	11.3133	11.3133	12.98	0	-0.67397	0.239162	5.19e-16	ARHGAP31
ENSBTAG00000000291	bta-miR-27a-3p	ENSBTAT00000079686	690	709	-20.2	aAGTGTCATCGAcctttcgt	x|||||||:|||xxxxxxxx	ENSBTAG00000000291	1484	1521	1381	1470	1524	1472	1727	1677	1977	11.54	11.13	11.27	10.61	11.99	11.34	12.54	13.27	13.13	11.3133	11.3133	12.98	0	-0.67397	0.239162	5.19e-16	ARHGAP31
ENSBTAG00000000291	bta-miR-31	ENSBTAT00000000364	905	925	-15.05	gCCGTTCTAATTCCccctgtt	x||||||||xxx||xxxxxxx	ENSBTAG00000000291	1484	1521	1381	1470	1524	1472	1727	1677	1977	11.54	11.13	11.27	10.61	11.99	11.34	12.54	13.27	13.13	11.3133	11.3133	12.98	0	-0.67397	0.239162	5.19e-16	ARHGAP31
ENSBTAG00000000291	bta-miR-31	ENSBTAT00000070859	905	925	-15.05	gCCGTTCTAATTCCccctgtt	x||||||||xxx||xxxxxxx	ENSBTAG00000000291	1484	1521	1381	1470	1524	1472	1727	1677	1977	11.54	11.13	11.27	10.61	11.99	11.34	12.54	13.27	13.13	11.3133	11.3133	12.98	0	-0.67397	0.239162	5.19e-16	ARHGAP31
ENSBTAG00000000291	bta-miR-31	ENSBTAT00000078440	905	925	-15.05	gCCGTTCTAATTCCccctgtt	x||||||||xxx||xxxxxxx	ENSBTAG00000000291	1484	1521	1381	1470	1524	1472	1727	1677	1977	11.54	11.13	11.27	10.61	11.99	11.34	12.54	13.27	13.13	11.3133	11.3133	12.98	0	-0.67397	0.239162	5.19e-16	ARHGAP31
ENSBTAG00000000291	bta-miR-31	ENSBTAT00000079686	905	925	-15.05	gCCGTTCTAATTCCccctgtt	x||||||||xxx||xxxxxxx	ENSBTAG00000000291	1484	1521	1381	1470	1524	1472	1727	1677	1977	11.54	11.13	11.27	10.61	11.99	11.34	12.54	13.27	13.13	11.3133	11.3133	12.98	0	-0.67397	0.239162	5.19e-16	ARHGAP31
ENSBTAG00000000291	bta-miR-10a	ENSBTAT00000079686	1462	1483	-11.5	cTGGGACA-CGAAAATAAAAaaa	x|||||||x|x|xxx|x|||xxx	ENSBTAG00000000291	1484	1521	1381	1470	1524	1472	1727	1677	1977	11.54	11.13	11.27	10.61	11.99	11.34	12.54	13.27	13.13	11.3133	11.3133	12.98	0	-0.67397	0.239162	5.19e-16	ARHGAP31
ENSBTAG00000000291	bta-miR-181b	ENSBTAT00000000364	1374	1397	-11.93	cTGTAAGTACCATGATTCAatgta	x||||||||x|xxx|x:||xxxxx	ENSBTAG00000000291	1484	1521	1381	1470	1524	1472	1727	1677	1977	11.54	11.13	11.27	10.61	11.99	11.34	12.54	13.27	13.13	11.3133	11.3133	12.98	0	-0.67397	0.239162	5.19e-16	ARHGAP31
ENSBTAG00000000291	bta-miR-181b	ENSBTAT00000070859	1374	1397	-11.93	cTGTAAGTACCATGATTCAatgta	x||||||||x|xxx|x:||xxxxx	ENSBTAG00000000291	1484	1521	1381	1470	1524	1472	1727	1677	1977	11.54	11.13	11.27	10.61	11.99	11.34	12.54	13.27	13.13	11.3133	11.3133	12.98	0	-0.67397	0.239162	5.19e-16	ARHGAP31
ENSBTAG00000000291	bta-miR-181b	ENSBTAT00000078440	1374	1397	-11.93	cTGTAAGTACCATGATTCAatgta	x||||||||x|xxx|x:||xxxxx	ENSBTAG00000000291	1484	1521	1381	1470	1524	1472	1727	1677	1977	11.54	11.13	11.27	10.61	11.99	11.34	12.54	13.27	13.13	11.3133	11.3133	12.98	0	-0.67397	0.239162	5.19e-16	ARHGAP31
ENSBTAG00000000291	bta-miR-181b	ENSBTAT00000079686	1374	1397	-11.93	cTGTAAGTACCATGATTCAatgta	x||||||||x|xxx|x:||xxxxx	ENSBTAG00000000291	1484	1521	1381	1470	1524	1472	1727	1677	1977	11.54	11.13	11.27	10.61	11.99	11.34	12.54	13.27	13.13	11.3133	11.3133	12.98	0	-0.67397	0.239162	5.19e-16	ARHGAP31
ENSBTAG00000000291	bta-miR-193a-5p	ENSBTAT00000000364	504	527	-17.33	cCCCAGAAGGGGACAAGGTCTcga	x|||||||:x|xx|xx|x|||xxx	ENSBTAG00000000291	1484	1521	1381	1470	1524	1472	1727	1677	1977	11.54	11.13	11.27	10.61	11.99	11.34	12.54	13.27	13.13	11.3133	11.3133	12.98	0	-0.67397	0.239162	5.19e-16	ARHGAP31
ENSBTAG00000000291	bta-miR-193a-5p	ENSBTAT00000070859	504	527	-17.33	cCCCAGAAGGGGACAAGGTCTcga	x|||||||:x|xx|xx|x|||xxx	ENSBTAG00000000291	1484	1521	1381	1470	1524	1472	1727	1677	1977	11.54	11.13	11.27	10.61	11.99	11.34	12.54	13.27	13.13	11.3133	11.3133	12.98	0	-0.67397	0.239162	5.19e-16	ARHGAP31
ENSBTAG00000000291	bta-miR-193a-5p	ENSBTAT00000078440	504	527	-17.33	cCCCAGAAGGGGACAAGGTCTcga	x|||||||:x|xx|xx|x|||xxx	ENSBTAG00000000291	1484	1521	1381	1470	1524	1472	1727	1677	1977	11.54	11.13	11.27	10.61	11.99	11.34	12.54	13.27	13.13	11.3133	11.3133	12.98	0	-0.67397	0.239162	5.19e-16	ARHGAP31
ENSBTAG00000000291	bta-miR-193a-5p	ENSBTAT00000079686	504	527	-17.33	cCCCAGAAGGGGACAAGGTCTcga	x|||||||:x|xx|xx|x|||xxx	ENSBTAG00000000291	1484	1521	1381	1470	1524	1472	1727	1677	1977	11.54	11.13	11.27	10.61	11.99	11.34	12.54	13.27	13.13	11.3133	11.3133	12.98	0	-0.67397	0.239162	5.19e-16	ARHGAP31
ENSBTAG00000000291	bta-miR-181c	ENSBTAT00000000364	1377	1397	-11.8	cTGTAAGT---ACCATGATTCAat	x|||||||xxx||xx:x|:|||xx	ENSBTAG00000000291	1484	1521	1381	1470	1524	1472	1727	1677	1977	11.54	11.13	11.27	10.61	11.99	11.34	12.54	13.27	13.13	11.3133	11.3133	12.98	0	-0.67397	0.239162	5.19e-16	ARHGAP31
ENSBTAG00000000291	bta-miR-181c	ENSBTAT00000070859	1377	1397	-11.8	cTGTAAGT---ACCATGATTCAat	x|||||||xxx||xx:x|:|||xx	ENSBTAG00000000291	1484	1521	1381	1470	1524	1472	1727	1677	1977	11.54	11.13	11.27	10.61	11.99	11.34	12.54	13.27	13.13	11.3133	11.3133	12.98	0	-0.67397	0.239162	5.19e-16	ARHGAP31
ENSBTAG00000000291	bta-miR-181c	ENSBTAT00000078440	1377	1397	-11.8	cTGTAAGT---ACCATGATTCAat	x|||||||xxx||xx:x|:|||xx	ENSBTAG00000000291	1484	1521	1381	1470	1524	1472	1727	1677	1977	11.54	11.13	11.27	10.61	11.99	11.34	12.54	13.27	13.13	11.3133	11.3133	12.98	0	-0.67397	0.239162	5.19e-16	ARHGAP31
ENSBTAG00000000291	bta-miR-181c	ENSBTAT00000079686	1377	1397	-11.8	cTGTAAGT---ACCATGATTCAat	x|||||||xxx||xx:x|:|||xx	ENSBTAG00000000291	1484	1521	1381	1470	1524	1472	1727	1677	1977	11.54	11.13	11.27	10.61	11.99	11.34	12.54	13.27	13.13	11.3133	11.3133	12.98	0	-0.67397	0.239162	5.19e-16	ARHGAP31
ENSBTAG00000000291	bta-miR-200a	ENSBTAT00000000364	1059	1081	-14.58	aTTGTGACCCTTCAaggacgata	x|||||||xxx:||xxxxxxxxx	ENSBTAG00000000291	1484	1521	1381	1470	1524	1472	1727	1677	1977	11.54	11.13	11.27	10.61	11.99	11.34	12.54	13.27	13.13	11.3133	11.3133	12.98	0	-0.67397	0.239162	5.19e-16	ARHGAP31
ENSBTAG00000000291	bta-miR-200a	ENSBTAT00000070859	1059	1081	-14.58	aTTGTGACCCTTCAaggacgata	x|||||||xxx:||xxxxxxxxx	ENSBTAG00000000291	1484	1521	1381	1470	1524	1472	1727	1677	1977	11.54	11.13	11.27	10.61	11.99	11.34	12.54	13.27	13.13	11.3133	11.3133	12.98	0	-0.67397	0.239162	5.19e-16	ARHGAP31
ENSBTAG00000000291	bta-miR-200a	ENSBTAT00000078440	1059	1081	-14.58	aTTGTGACCCTTCAaggacgata	x|||||||xxx:||xxxxxxxxx	ENSBTAG00000000291	1484	1521	1381	1470	1524	1472	1727	1677	1977	11.54	11.13	11.27	10.61	11.99	11.34	12.54	13.27	13.13	11.3133	11.3133	12.98	0	-0.67397	0.239162	5.19e-16	ARHGAP31
ENSBTAG00000000291	bta-miR-200a	ENSBTAT00000079686	1059	1081	-14.58	aTTGTGACCCTTCAaggacgata	x|||||||xxx:||xxxxxxxxx	ENSBTAG00000000291	1484	1521	1381	1470	1524	1472	1727	1677	1977	11.54	11.13	11.27	10.61	11.99	11.34	12.54	13.27	13.13	11.3133	11.3133	12.98	0	-0.67397	0.239162	5.19e-16	ARHGAP31
ENSBTAG00000000291	bta-miR-22-5p	ENSBTAT00000079686	1819	1841	-14.97	cCAAGAAGTATACTcagtctctt	x||||||||x:||:xxxxxxxxx	ENSBTAG00000000291	1484	1521	1381	1470	1524	1472	1727	1677	1977	11.54	11.13	11.27	10.61	11.99	11.34	12.54	13.27	13.13	11.3133	11.3133	12.98	0	-0.67397	0.239162	5.19e-16	ARHGAP31
ENSBTAG00000000291	bta-miR-29b	ENSBTAT00000000364	1177	1199	-14.59	gTCGTGGTTCGGTATATTTcgat	x|||||||xx:x|x||x|:xxxx	ENSBTAG00000000291	1484	1521	1381	1470	1524	1472	1727	1677	1977	11.54	11.13	11.27	10.61	11.99	11.34	12.54	13.27	13.13	11.3133	11.3133	12.98	0	-0.67397	0.239162	5.19e-16	ARHGAP31
ENSBTAG00000000291	bta-miR-29b	ENSBTAT00000070859	1177	1199	-14.59	gTCGTGGTTCGGTATATTTcgat	x|||||||xx:x|x||x|:xxxx	ENSBTAG00000000291	1484	1521	1381	1470	1524	1472	1727	1677	1977	11.54	11.13	11.27	10.61	11.99	11.34	12.54	13.27	13.13	11.3133	11.3133	12.98	0	-0.67397	0.239162	5.19e-16	ARHGAP31
ENSBTAG00000000291	bta-miR-29b	ENSBTAT00000078440	1177	1199	-14.59	gTCGTGGTTCGGTATATTTcgat	x|||||||xx:x|x||x|:xxxx	ENSBTAG00000000291	1484	1521	1381	1470	1524	1472	1727	1677	1977	11.54	11.13	11.27	10.61	11.99	11.34	12.54	13.27	13.13	11.3133	11.3133	12.98	0	-0.67397	0.239162	5.19e-16	ARHGAP31
ENSBTAG00000000291	bta-miR-29b	ENSBTAT00000079686	1177	1199	-14.59	gTCGTGGTTCGGTATATTTcgat	x|||||||xx:x|x||x|:xxxx	ENSBTAG00000000291	1484	1521	1381	1470	1524	1472	1727	1677	1977	11.54	11.13	11.27	10.61	11.99	11.34	12.54	13.27	13.13	11.3133	11.3133	12.98	0	-0.67397	0.239162	5.19e-16	ARHGAP31
[truncated: 117,590 more rows]
