# Supplementary material for: Integrated analysis of microRNA and messenger RNA expression profiles reveals functional microRNA in infectious bovine rhinotracheitis virus-induced mitochondrial damage in Madin-Darby bovine kidney cells
Source: BMC Genomics. 2024 Feb 8;25:158. doi: 10.1186/s12864-024-10042-6 (PMC10851472; doi:10.1186/s12864-024-10042-6)
Supplement: Supplementary file 8 — Additional file 8: Table S8. GO enrichment analysis of target genes of differentially expressed miRNAs. [file 12864_2024_10042_MOESM8_ESM.xlsx]

## Sheet: Table S8.
Table S8: GO enrichment analysis of target genes of differentially expressed miRNAs
class	GO ID	Description	out (3523)	All (17432)	pvalue	p.adjust	Genes
Cellular Component	GO:0005654	nucleoplasm	1057	2992	5.36e-102	4.41e-100	ENSBTAG00000000023;ENSBTAG00000000039;ENSBTAG00000000064;ENSBTAG00000000080;ENSBTAG00000000081;ENSBTAG00000000098;ENSBTAG00000000131;ENSBTAG00000000152;ENSBTAG00000000252;ENSBTAG00000000260;ENSBTAG00000000315;ENSBTAG00000000375;ENSBTAG00000000385;ENSBTAG00000000415;ENSBTAG00000000455;ENSBTAG00000000526;ENSBTAG00000000545;ENSBTAG00000000579;ENSBTAG00000000590;ENSBTAG00000000608;ENSBTAG00000000613;…
Cellular Component	GO:0005829	cytosol	958	2880	6.04e-74	3.78e-72	ENSBTAG00000000025;ENSBTAG00000000080;ENSBTAG00000000081;ENSBTAG00000000149;ENSBTAG00000000184;ENSBTAG00000000201;ENSBTAG00000000203;ENSBTAG00000000241;ENSBTAG00000000267;ENSBTAG00000000274;ENSBTAG00000000288;ENSBTAG00000000296;ENSBTAG00000000315;ENSBTAG00000000317;ENSBTAG00000000320;ENSBTAG00000000322;ENSBTAG00000000371;ENSBTAG00000000396;ENSBTAG00000000411;ENSBTAG00000000428;ENSBTAG00000000434;…
Cellular Component	GO:0005856	cytoskeleton	503	1705	3.46e-22	1.23e-20	ENSBTAG00000000113;ENSBTAG00000000146;ENSBTAG00000000322;ENSBTAG00000000347;ENSBTAG00000000371;ENSBTAG00000000458;ENSBTAG00000000526;ENSBTAG00000000545;ENSBTAG00000000630;ENSBTAG00000000660;ENSBTAG00000000687;ENSBTAG00000000700;ENSBTAG00000000711;ENSBTAG00000000738;ENSBTAG00000000754;ENSBTAG00000000833;ENSBTAG00000000836;ENSBTAG00000001069;ENSBTAG00000001081;ENSBTAG00000001182;ENSBTAG00000001332;…
Cellular Component	GO:0005739	mitochondrion	348	1308	3.89e-09	6.48e-08	ENSBTAG00000000014;ENSBTAG00000000042;ENSBTAG00000000064;ENSBTAG00000000081;ENSBTAG00000000094;ENSBTAG00000000152;ENSBTAG00000000274;ENSBTAG00000000291;ENSBTAG00000000404;ENSBTAG00000000417;ENSBTAG00000000428;ENSBTAG00000000434;ENSBTAG00000000455;ENSBTAG00000000550;ENSBTAG00000000555;ENSBTAG00000000562;ENSBTAG00000000705;ENSBTAG00000000759;ENSBTAG00000000797;ENSBTAG00000000808;ENSBTAG00000000837;…
Cellular Component	GO:0005694	chromosome	335	933	1.57e-30	6.88e-29	ENSBTAG00000000023;ENSBTAG00000000039;ENSBTAG00000000064;ENSBTAG00000000098;ENSBTAG00000000252;ENSBTAG00000000375;ENSBTAG00000000385;ENSBTAG00000000469;ENSBTAG00000000526;ENSBTAG00000000579;ENSBTAG00000000590;ENSBTAG00000000837;ENSBTAG00000001024;ENSBTAG00000001069;ENSBTAG00000001071;ENSBTAG00000001161;ENSBTAG00000001182;ENSBTAG00000001415;ENSBTAG00000001424;ENSBTAG00000001463;ENSBTAG00000001529;…
Cellular Component	GO:0031982	vesicle	267	937	2.84e-10	5.25e-09	ENSBTAG00000000025;ENSBTAG00000000113;ENSBTAG00000000260;ENSBTAG00000000322;ENSBTAG00000000347;ENSBTAG00000000460;ENSBTAG00000000778;ENSBTAG00000000807;ENSBTAG00000000810;ENSBTAG00000000985;ENSBTAG00000001013;ENSBTAG00000001105;ENSBTAG00000001137;ENSBTAG00000001332;ENSBTAG00000001394;ENSBTAG00000001483;ENSBTAG00000001632;ENSBTAG00000001657;ENSBTAG00000001662;ENSBTAG00000001673;ENSBTAG00000001700;…
Cellular Component	GO:0005768	endosome	212	604	3.08e-18	1.04e-16	ENSBTAG00000000073;ENSBTAG00000000274;ENSBTAG00000000320;ENSBTAG00000000411;ENSBTAG00000000446;ENSBTAG00000000616;ENSBTAG00000000710;ENSBTAG00000000711;ENSBTAG00000000717;ENSBTAG00000000871;ENSBTAG00000000985;ENSBTAG00000001015;ENSBTAG00000001181;ENSBTAG00000001193;ENSBTAG00000001269;ENSBTAG00000001352;ENSBTAG00000001403;ENSBTAG00000001489;ENSBTAG00000001632;ENSBTAG00000001657;ENSBTAG00000001659;…
Cellular Component	GO:0005773	vacuole	131	418	3.6e-08	5.32e-07	ENSBTAG00000000203;ENSBTAG00000000411;ENSBTAG00000000704;ENSBTAG00000000830;ENSBTAG00000000878;ENSBTAG00000001181;ENSBTAG00000001269;ENSBTAG00000001548;ENSBTAG00000001632;ENSBTAG00000001700;ENSBTAG00000001752;ENSBTAG00000001908;ENSBTAG00000002014;ENSBTAG00000002493;ENSBTAG00000002747;ENSBTAG00000003450;ENSBTAG00000003695;ENSBTAG00000003928;ENSBTAG00000003935;ENSBTAG00000003942;ENSBTAG00000004203;…
Cellular Component	GO:0005819	spindle	116	277	1.09e-16	3.19e-15	ENSBTAG00000000630;ENSBTAG00000000660;ENSBTAG00000000687;ENSBTAG00000001182;ENSBTAG00000001463;ENSBTAG00000001575;ENSBTAG00000001700;ENSBTAG00000001717;ENSBTAG00000002072;ENSBTAG00000002298;ENSBTAG00000002331;ENSBTAG00000002726;ENSBTAG00000003215;ENSBTAG00000003314;ENSBTAG00000003545;ENSBTAG00000003908;ENSBTAG00000004051;ENSBTAG00000004416;ENSBTAG00000004448;ENSBTAG00000004887;ENSBTAG00000005432;…
Cellular Component	GO:0005764	lysosome	98	334	3.84e-05	0.000327659	ENSBTAG00000000203;ENSBTAG00000000411;ENSBTAG00000000704;ENSBTAG00000000830;ENSBTAG00000000878;ENSBTAG00000001181;ENSBTAG00000001269;ENSBTAG00000001632;ENSBTAG00000001752;ENSBTAG00000002014;ENSBTAG00000002493;ENSBTAG00000002747;ENSBTAG00000003695;ENSBTAG00000003935;ENSBTAG00000004203;ENSBTAG00000004307;ENSBTAG00000004334;ENSBTAG00000005668;ENSBTAG00000006296;ENSBTAG00000006364;ENSBTAG00000007305;…
class	GO ID	Description	out (3369)	All (16553)	pvalue	p.adjust	Genes
Molecular Function	GO:0043167	ion binding	1237	4755	9.38e-30	9.23e-28	ENSBTAG00000000023;ENSBTAG00000000025;ENSBTAG00000000039;ENSBTAG00000000061;ENSBTAG00000000073;ENSBTAG00000000087;ENSBTAG00000000097;ENSBTAG00000000098;ENSBTAG00000000105;ENSBTAG00000000132;ENSBTAG00000000152;ENSBTAG00000000160;ENSBTAG00000000184;ENSBTAG00000000199;ENSBTAG00000000201;ENSBTAG00000000223;ENSBTAG00000000251;ENSBTAG00000000253;ENSBTAG00000000260;ENSBTAG00000000279;ENSBTAG00000000291;…
Molecular Function	GO:0003676	nucleic acid binding	784	3195	7.47e-11	3.33e-09	ENSBTAG00000000064;ENSBTAG00000000080;ENSBTAG00000000098;ENSBTAG00000000099;ENSBTAG00000000108;ENSBTAG00000000132;ENSBTAG00000000241;ENSBTAG00000000267;ENSBTAG00000000288;ENSBTAG00000000296;ENSBTAG00000000340;ENSBTAG00000000371;ENSBTAG00000000375;ENSBTAG00000000385;ENSBTAG00000000455;ENSBTAG00000000555;ENSBTAG00000000565;ENSBTAG00000000590;ENSBTAG00000000613;ENSBTAG00000000625;ENSBTAG00000000630;…
Molecular Function	GO:0016787	hydrolase activity	596	2448	1.02e-07	3.52e-06	ENSBTAG00000000025;ENSBTAG00000000039;ENSBTAG00000000064;ENSBTAG00000000105;ENSBTAG00000000131;ENSBTAG00000000132;ENSBTAG00000000149;ENSBTAG00000000199;ENSBTAG00000000203;ENSBTAG00000000215;ENSBTAG00000000223;ENSBTAG00000000253;ENSBTAG00000000267;ENSBTAG00000000279;ENSBTAG00000000347;ENSBTAG00000000371;ENSBTAG00000000446;ENSBTAG00000000469;ENSBTAG00000000550;ENSBTAG00000000578;ENSBTAG00000000590;…
Molecular Function	GO:0005524	ATP binding	442	1282	5.92e-35	8.22e-33	ENSBTAG00000000132;ENSBTAG00000000184;ENSBTAG00000000396;ENSBTAG00000000446;ENSBTAG00000000458;ENSBTAG00000000607;ENSBTAG00000000710;ENSBTAG00000000738;ENSBTAG00000000778;ENSBTAG00000000806;ENSBTAG00000000815;ENSBTAG00000000848;ENSBTAG00000000894;ENSBTAG00000000974;ENSBTAG00000001017;ENSBTAG00000001061;ENSBTAG00000001083;ENSBTAG00000001114;ENSBTAG00000001126;ENSBTAG00000001181;ENSBTAG00000001246;…
Molecular Function	GO:0003723	RNA binding	393	1090	9.1e-36	1.34e-33	ENSBTAG00000000108;ENSBTAG00000000132;ENSBTAG00000000241;ENSBTAG00000000267;ENSBTAG00000000288;ENSBTAG00000000371;ENSBTAG00000000555;ENSBTAG00000000613;ENSBTAG00000000630;ENSBTAG00000000678;ENSBTAG00000000848;ENSBTAG00000000955;ENSBTAG00000000974;ENSBTAG00000001035;ENSBTAG00000001038;ENSBTAG00000001055;ENSBTAG00000001069;ENSBTAG00000001071;ENSBTAG00000001179;ENSBTAG00000001225;ENSBTAG00000001328;…
Molecular Function	GO:0005102	receptor binding	241	1222	0.726498	0.863296	ENSBTAG00000000073;ENSBTAG00000000415;ENSBTAG00000000469;ENSBTAG00000000563;ENSBTAG00000000625;ENSBTAG00000000704;ENSBTAG00000000759;ENSBTAG00000001024;ENSBTAG00000001069;ENSBTAG00000001193;ENSBTAG00000001332;ENSBTAG00000001523;ENSBTAG00000001565;ENSBTAG00000001657;ENSBTAG00000001700;ENSBTAG00000001788;ENSBTAG00000001933;ENSBTAG00000001941;ENSBTAG00000002006;ENSBTAG00000002014;ENSBTAG00000002033;…
Molecular Function	GO:0019900	kinase binding	215	552	1.54e-24	1.4e-22	ENSBTAG00000000031;ENSBTAG00000000317;ENSBTAG00000000321;ENSBTAG00000000347;ENSBTAG00000000613;ENSBTAG00000000660;ENSBTAG00000000754;ENSBTAG00000000837;ENSBTAG00000000871;ENSBTAG00000000878;ENSBTAG00000001069;ENSBTAG00000001189;ENSBTAG00000001528;ENSBTAG00000001575;ENSBTAG00000001632;ENSBTAG00000001700;ENSBTAG00000001717;ENSBTAG00000002295;ENSBTAG00000002625;ENSBTAG00000002650;ENSBTAG00000002651;…
Molecular Function	GO:0016887	ATPase activity	130	388	6.21e-10	2.62e-08	ENSBTAG00000000203;ENSBTAG00000000446;ENSBTAG00000000550;ENSBTAG00000000607;ENSBTAG00000000778;ENSBTAG00000000806;ENSBTAG00000001246;ENSBTAG00000001349;ENSBTAG00000001398;ENSBTAG00000001424;ENSBTAG00000001644;ENSBTAG00000001659;ENSBTAG00000001795;ENSBTAG00000002002;ENSBTAG00000002072;ENSBTAG00000002219;ENSBTAG00000002280;ENSBTAG00000002287;ENSBTAG00000002703;ENSBTAG00000002747;ENSBTAG00000002918;…
Molecular Function	GO:0005525	GTP binding	116	361	7.11e-08	2.5e-06	ENSBTAG00000000025;ENSBTAG00000000105;ENSBTAG00000000279;ENSBTAG00000000347;ENSBTAG00000000948;ENSBTAG00000000985;ENSBTAG00000001182;ENSBTAG00000001489;ENSBTAG00000001567;ENSBTAG00000001662;ENSBTAG00000001700;ENSBTAG00000002148;ENSBTAG00000002608;ENSBTAG00000002633;ENSBTAG00000002725;ENSBTAG00000003330;ENSBTAG00000003474;ENSBTAG00000003577;ENSBTAG00000004131;ENSBTAG00000004225;ENSBTAG00000004258;…
Molecular Function	GO:0003729	mRNA binding	104	236	9.99e-17	7.14e-15	ENSBTAG00000000555;ENSBTAG00000000613;ENSBTAG00000001035;ENSBTAG00000001055;ENSBTAG00000001069;ENSBTAG00000001225;ENSBTAG00000001328;ENSBTAG00000001468;ENSBTAG00000001601;ENSBTAG00000001697;ENSBTAG00000002356;ENSBTAG00000002504;ENSBTAG00000002520;ENSBTAG00000002528;ENSBTAG00000003205;ENSBTAG00000003421;ENSBTAG00000003553;ENSBTAG00000003697;ENSBTAG00000003702;ENSBTAG00000003719;ENSBTAG00000003866;…
class	GO ID	Description	out (3474)	All (17045)	pvalue	p.adjust	Genes
Biological Process	GO:0009058	biosynthetic process	1245	5038	1.74e-19	1.54e-17	ENSBTAG00000000023;ENSBTAG00000000031;ENSBTAG00000000039;ENSBTAG00000000042;ENSBTAG00000000064;ENSBTAG00000000080;ENSBTAG00000000098;ENSBTAG00000000099;ENSBTAG00000000111;ENSBTAG00000000113;ENSBTAG00000000152;ENSBTAG00000000160;ENSBTAG00000000184;ENSBTAG00000000201;ENSBTAG00000000212;ENSBTAG00000000251;ENSBTAG00000000266;ENSBTAG00000000296;ENSBTAG00000000315;ENSBTAG00000000317;ENSBTAG00000000342;…
Biological Process	GO:0023052	signaling	1003	5640	1	1	ENSBTAG00000000031;ENSBTAG00000000073;ENSBTAG00000000078;ENSBTAG00000000081;ENSBTAG00000000098;ENSBTAG00000000105;ENSBTAG00000000113;ENSBTAG00000000160;ENSBTAG00000000184;ENSBTAG00000000210;ENSBTAG00000000215;ENSBTAG00000000236;ENSBTAG00000000279;ENSBTAG00000000312;ENSBTAG00000000317;ENSBTAG00000000321;ENSBTAG00000000322;ENSBTAG00000000347;ENSBTAG00000000369;ENSBTAG00000000396;ENSBTAG00000000411;…
Biological Process	GO:0051641	cellular localization	812	2390	5.19e-64	1.27e-60	ENSBTAG00000000025;ENSBTAG00000000031;ENSBTAG00000000039;ENSBTAG00000000081;ENSBTAG00000000152;ENSBTAG00000000236;ENSBTAG00000000274;ENSBTAG00000000279;ENSBTAG00000000322;ENSBTAG00000000347;ENSBTAG00000000404;ENSBTAG00000000411;ENSBTAG00000000415;ENSBTAG00000000428;ENSBTAG00000000434;ENSBTAG00000000458;ENSBTAG00000000460;ENSBTAG00000000550;ENSBTAG00000000562;ENSBTAG00000000579;ENSBTAG00000000613;…
Biological Process	GO:0006950	response to stress	724	2706	1.53e-18	1.19e-16	ENSBTAG00000000031;ENSBTAG00000000039;ENSBTAG00000000042;ENSBTAG00000000081;ENSBTAG00000000113;ENSBTAG00000000160;ENSBTAG00000000184;ENSBTAG00000000253;ENSBTAG00000000312;ENSBTAG00000000317;ENSBTAG00000000321;ENSBTAG00000000375;ENSBTAG00000000415;ENSBTAG00000000428;ENSBTAG00000000434;ENSBTAG00000000526;ENSBTAG00000000563;ENSBTAG00000000579;ENSBTAG00000000590;ENSBTAG00000000625;ENSBTAG00000000630;…
Biological Process	GO:0030154	cell differentiation	699	2837	8.26e-10	2.47e-08	ENSBTAG00000000023;ENSBTAG00000000031;ENSBTAG00000000039;ENSBTAG00000000078;ENSBTAG00000000088;ENSBTAG00000000113;ENSBTAG00000000137;ENSBTAG00000000205;ENSBTAG00000000236;ENSBTAG00000000245;ENSBTAG00000000253;ENSBTAG00000000291;ENSBTAG00000000342;ENSBTAG00000000347;ENSBTAG00000000396;ENSBTAG00000000428;ENSBTAG00000000434;ENSBTAG00000000446;ENSBTAG00000000469;ENSBTAG00000000563;ENSBTAG00000000579;…
Biological Process	GO:0016310	phosphorylation	533	1849	2.47e-20	2.27e-18	ENSBTAG00000000031;ENSBTAG00000000078;ENSBTAG00000000113;ENSBTAG00000000152;ENSBTAG00000000160;ENSBTAG00000000184;ENSBTAG00000000205;ENSBTAG00000000212;ENSBTAG00000000236;ENSBTAG00000000317;ENSBTAG00000000396;ENSBTAG00000000411;ENSBTAG00000000428;ENSBTAG00000000469;ENSBTAG00000000563;ENSBTAG00000000599;ENSBTAG00000000625;ENSBTAG00000000660;ENSBTAG00000000700;ENSBTAG00000000710;ENSBTAG00000000736;…
Biological Process	GO:0008283	cell proliferation	351	1355	1.8e-07	3.61e-06	ENSBTAG00000000081;ENSBTAG00000000113;ENSBTAG00000000215;ENSBTAG00000000317;ENSBTAG00000000396;ENSBTAG00000000428;ENSBTAG00000000563;ENSBTAG00000000625;ENSBTAG00000000660;ENSBTAG00000000687;ENSBTAG00000000711;ENSBTAG00000000815;ENSBTAG00000000833;ENSBTAG00000000978;ENSBTAG00000001016;ENSBTAG00000001061;ENSBTAG00000001069;ENSBTAG00000001161;ENSBTAG00000001400;ENSBTAG00000001403;ENSBTAG00000001626;…
Biological Process	GO:0008380	RNA splicing	143	333	3.81e-21	3.91e-19	ENSBTAG00000000848;ENSBTAG00000001035;ENSBTAG00000001055;ENSBTAG00000001225;ENSBTAG00000001528;ENSBTAG00000001553;ENSBTAG00000001697;ENSBTAG00000001771;ENSBTAG00000001810;ENSBTAG00000002086;ENSBTAG00000002175;ENSBTAG00000002520;ENSBTAG00000002650;ENSBTAG00000002720;ENSBTAG00000002778;ENSBTAG00000002830;ENSBTAG00000002890;ENSBTAG00000003064;ENSBTAG00000003094;ENSBTAG00000003697;ENSBTAG00000003789;…
Biological Process	GO:0006281	DNA repair	133	383	2.85e-11	1.04e-09	ENSBTAG00000000039;ENSBTAG00000000375;ENSBTAG00000000579;ENSBTAG00000000590;ENSBTAG00000000837;ENSBTAG00000001069;ENSBTAG00000001071;ENSBTAG00000001424;ENSBTAG00000001548;ENSBTAG00000001926;ENSBTAG00000002072;ENSBTAG00000002147;ENSBTAG00000002742;ENSBTAG00000002745;ENSBTAG00000002918;ENSBTAG00000003354;ENSBTAG00000003967;ENSBTAG00000004139;ENSBTAG00000004147;ENSBTAG00000004460;ENSBTAG00000004570;…
Biological Process	GO:0007267	cell-cell signaling	123	713	0.986164	1	ENSBTAG00000000031;ENSBTAG00000000279;ENSBTAG00000000736;ENSBTAG00000000806;ENSBTAG00000001398;ENSBTAG00000001460;ENSBTAG00000002280;ENSBTAG00000002458;ENSBTAG00000002606;ENSBTAG00000002651;ENSBTAG00000002774;ENSBTAG00000003397;ENSBTAG00000003443;ENSBTAG00000003525;ENSBTAG00000003876;ENSBTAG00000003936;ENSBTAG00000004036;ENSBTAG00000004077;ENSBTAG00000004334;ENSBTAG00000004710;ENSBTAG00000005111;…
