# Supplementary material for: Integrated analysis of microRNA and messenger RNA expression profiles reveals functional microRNA in infectious bovine rhinotracheitis virus-induced mitochondrial damage in Madin-Darby bovine kidney cells
Source: BMC Genomics. 2024 Feb 8;25:158. doi: 10.1186/s12864-024-10042-6 (PMC10851472; doi:10.1186/s12864-024-10042-6)
Supplement: Supplementary file 9 — Additional file 9: Table S9. KEGG enrichment analysis of target genes of differentially expressed miRNAs. [file 12864_2024_10042_MOESM9_ESM.xlsx]

## Sheet: Table S9.
Table S9: KEGG enrichment analysis of target genes of differentially expressed miRNAs
Pathway	out (1988)	All (9497)	Pvalue	Qvalue	Pathway ID
Metabolic pathways	419	1683	8.3582e-06	7e-05	ko01100
Pathways in cancer	159	568	2.23299e-05	0.000166234	ko05200
Human papillomavirus infection	116	362	3.0952e-07	4.93758e-06	ko05165
Alzheimer disease	116	395	3.25078e-05	0.000213531	ko05010
Endocytosis	115	261	1.32455e-17	4.43723e-15	ko04144
PI3K-Akt signaling pathway	102	412	0.0312063	0.0774378	ko04151
Salmonella infection	100	246	8.93808e-13	7.48565e-11	ko05132
MAPK signaling pathway	100	302	3.73246e-07	5.20989e-06	ko04010
Huntington disease	94	337	0.00119431	0.00493943	ko05016
Human cytomegalovirus infection	90	243	3.87168e-09	8.64676e-08	ko05163
Human immunodeficiency virus 1 infection	89	300	0.000179926	0.00092731	ko05170
Protein processing in endoplasmic reticulum	88	190	2.4625e-15	4.12468e-13	ko04141
Proteoglycans in cancer	84	218	1.44304e-09	3.45298e-08	ko05205
Nucleocytoplasmic transport	83	197	8.79296e-12	4.9094e-10	ko03013
Viral carcinogenesis	83	268	5.91241e-05	0.000366788	ko05203
Human T-cell leukemia virus 1 infection	83	307	0.00561115	0.0182499	ko05166
Thermogenesis	80	298	0.0078061	0.0235589	ko04714
Epstein-Barr virus infection	79	305	0.0198263	0.0514868	ko05169
Regulation of actin cytoskeleton	78	224	7.99959e-07	9.92542e-06	ko04810
Focal adhesion	77	201	9.46694e-09	1.98214e-07	ko04510
Cellular senescence	76	179	4.2828e-11	1.83896e-09	ko04218
MicroRNAs in cancer	73	176	3.77893e-10	1.4066e-08	ko05206
Spliceosome	72	174	5.66199e-10	1.89677e-08	ko03040
Kaposi sarcoma-associated herpesvirus infection	72	204	1.19233e-06	1.33144e-05	ko05167
Cell cycle	66	147	4.39154e-11	1.83896e-09	ko04110
Tight junction	65	193	2.22742e-05	0.000166234	ko04530
Hepatitis B	64	171	4.4792e-07	6.00212e-06	ko05161
Carbon metabolism	62	123	3.12539e-13	3.49002e-11	ko01200
Ubiquitin mediated proteolysis	61	173	7.94727e-06	6.8265e-05	ko04120
Hippo signaling pathway	59	168	1.28092e-05	0.000102169	ko04390
Hepatitis C	59	169	1.57332e-05	0.000122572	ko05160
Apoptosis	59	186	0.000333334	0.00157277	ko04210
Non-alcoholic fatty liver disease	58	197	0.00273238	0.00999824	ko04932
Oxidative phosphorylation	58	198	0.00309398	0.0109103	ko00190
Phagosome	58	199	0.00349636	0.012075	ko04145
Autophagy - animal	57	153	2.23653e-06	2.27042e-05	ko04140
Hepatocellular carcinoma	56	175	0.000364981	0.00169817	ko05225
Parkinson disease	56	200	0.00992586	0.0287182	ko05012
Oocyte meiosis	55	135	1.1455e-07	1.91872e-06	ko04114
Fluid shear stress and atherosclerosis	55	157	2.7013e-05	0.000188528	ko05418
Yersinia infection	54	188	0.00652383	0.0202322	ko05135
Lysosome	53	141	3.69919e-06	3.54065e-05	ko04142
Axon guidance	53	184	0.00658302	0.0202322	ko04360
Necroptosis	52	192	0.0237492	0.0598195	ko04217
Insulin signaling pathway	51	149	0.000103652	0.000610786	ko04910
Neurotrophin signaling pathway	50	122	3.44429e-07	5.01669e-06	ko04722
mTOR signaling pathway	50	175	0.00959246	0.0281884	ko04150
mRNA surveillance pathway	49	112	3.89771e-08	7.25407e-07	ko03015
FoxO signaling pathway	49	138	4.9101e-05	0.000310355	ko04068
Apelin signaling pathway	48	145	0.000397121	0.00179778	ko04371
Thyroid hormone signaling pathway	47	116	1.13902e-06	1.31577e-05	ko04919
HIF-1 signaling pathway	47	121	4.60042e-06	4.18547e-05	ko04066
AMPK signaling pathway	46	133	0.000168563	0.000896329	ko04152
Dopaminergic synapse	45	139	0.00100946	0.0042271	ko04728
Oxytocin signaling pathway	45	155	0.0100299	0.0287182	ko04921
Cushing syndrome	45	166	0.0330576	0.0808342	ko04934
Chronic myeloid leukemia	43	84	7.25656e-10	2.02579e-08	ko05220
Sphingolipid signaling pathway	43	122	0.000168195	0.000896329	ko04071
Estrogen signaling pathway	43	141	0.0045706	0.0153115	ko04915
Adrenergic signaling in cardiomyocytes	43	155	0.0253812	0.0634529	ko04261
Growth hormone synthesis, secretion and action	42	117	0.000125101	0.000698482	ko04935
Relaxin signaling pathway	42	131	0.00180329	0.0069437	ko04926
Gastric cancer	42	155	0.0386836	0.0906224	ko05226
Bacterial invasion of epithelial cells	41	79	1.05091e-09	2.70812e-08	ko05100
Glucagon signaling pathway	41	107	2.68059e-05	0.000188528	ko04922
Renal cell carcinoma	39	78	1.0616e-08	2.09199e-07	ko05211
Colorectal cancer	39	89	8.92084e-07	1.06731e-05	ko05210
Progesterone-mediated oocyte maturation	39	94	4.62276e-06	4.18547e-05	ko04914
Platelet activation	39	127	0.00589906	0.0188208	ko04611
Endocrine resistance	38	97	2.93524e-05	0.000200675	ko01522
Phosphatidylinositol signaling system	38	102	0.000105748	0.000610786	ko04070
Adherens junction	37	77	9.57892e-08	1.68892e-06	ko04520
Biosynthesis of amino acids	37	80	3.26818e-07	4.97655e-06	ko01230
Prostate cancer	37	102	0.00024304	0.00120485	ko05215
TGF-beta signaling pathway	37	107	0.000707012	0.00307596	ko04350
Fc gamma R-mediated phagocytosis	36	115	0.00568496	0.0183121	ko04666
TNF signaling pathway	36	123	0.0174167	0.0466767	ko04668
Osteoclast differentiation	36	129	0.035217	0.0842693	ko04380
ErbB signaling pathway	35	87	3.10084e-05	0.000207757	ko04012
Choline metabolism in cancer	35	101	0.000931352	0.0039494	ko05231
Mitophagy - animal	34	75	1.72744e-06	1.86675e-05	ko04137
Pancreatic cancer	34	80	9.98794e-06	8.16088e-05	ko05212
Ribosome biogenesis in eukaryotes	34	83	2.56194e-05	0.000186576	ko03008
GnRH signaling pathway	34	92	0.000285708	0.00138713	ko04912
Small cell lung cancer	34	103	0.00277563	0.00999824	ko05222
AGE-RAGE signaling pathway in diabetic complications	34	106	0.00465108	0.0154268	ko04933
Central carbon metabolism in cancer	33	69	5.39394e-07	6.94989e-06	ko05230
Parathyroid hormone synthesis, secretion and action	33	107	0.0100172	0.0287182	ko04928
Glycolysis / Gluconeogenesis	32	69	1.87852e-06	1.96658e-05	ko00010
EGFR tyrosine kinase inhibitor resistance	32	88	0.000592387	0.002646	ko01521
Gap junction	32	93	0.00172551	0.00672144	ko04540
Proteasome	31	51	6.55574e-10	1.99652e-08	ko03050
Glioma	31	79	0.000149603	0.000821592	ko05214
Platinum drug resistance	30	84	0.00121386	0.00495908	ko01524
Toll-like receptor signaling pathway	30	105	0.0383394	0.0904486	ko04620
C-type lectin receptor signaling pathway	30	106	0.0431161	0.0996131	ko04625
RNA degradation	29	86	0.00388143	0.0131341	ko03018
Longevity regulating pathway	29	91	0.00939792	0.0278611	ko04211
Fatty acid metabolism	28	65	4.43978e-05	0.000286024	ko01212
Non-small cell lung cancer	28	68	0.000116403	0.000660931	ko05223
Inositol phosphate metabolism	28	75	0.000791118	0.00339775	ko00562
Acute myeloid leukemia	27	66	0.000174574	0.000913784	ko05221
Long-term potentiation	26	67	0.000609654	0.00268729	ko04720
p53 signaling pathway	26	88	0.0349366	0.0841998	ko04115
Citrate cycle (TCA cycle)	25	32	6.61906e-12	4.43477e-10	ko00020
Endometrial cancer	25	61	0.000290293	0.00138926	ko05213
Lysine degradation	25	71	0.00372733	0.0127414	ko00310
Gastric acid secretion	24	76	0.0191664	0.0501621	ko04971
Melanoma	24	76	0.0191664	0.0501621	ko05218
Pyruvate metabolism	22	42	6.54818e-06	5.77274e-05	ko00620
N-Glycan biosynthesis	22	52	0.000389006	0.00178517	ko00510
VEGF signaling pathway	22	56	0.00129359	0.00522112	ko04370
Long-term depression	22	65	0.0105389	0.0296683	ko04730
DNA replication	21	38	3.44032e-06	3.38973e-05	ko03030
Bladder cancer	21	47	0.000210834	0.00107014	ko05219
Cysteine and methionine metabolism	21	58	0.00521147	0.0171161	ko00270
Amphetamine addiction	21	69	0.0402611	0.093663	ko05031
Vasopressin-regulated water reabsorption	20	52	0.00284165	0.0101272	ko04962
Valine, leucine and isoleucine degradation	20	56	0.00751459	0.0228853	ko00280
Aminoacyl-tRNA biosynthesis	19	47	0.00183061	0.00696881	ko00970
Amyotrophic lateral sclerosis	19	60	0.0336911	0.0817863	ko05014
Nucleotide excision repair	18	48	0.00617422	0.0193305	ko03420
Amino sugar and nucleotide sugar metabolism	18	51	0.0124571	0.0342059	ko00520
Fatty acid degradation	17	48	0.0143917	0.0388808	ko00071
Endocrine and other factor-regulated calcium reabsorption	17	53	0.0383064	0.0904486	ko04961
Notch signaling pathway	17	54	0.0453647	0.103382	ko04330
Hedgehog signaling pathway	17	54	0.0453647	0.103382	ko04340
Galactose metabolism	16	32	0.000244568	0.00120485	ko00052
Thyroid cancer	16	41	0.00616422	0.0193305	ko05216
Various types of N-glycan biosynthesis	16	43	0.0103941	0.0295087	ko00513
Propanoate metabolism	15	35	0.00276266	0.00999824	ko00640
Protein export	14	24	6.84225e-05	0.000416755	ko03060
Biosynthesis of unsaturated fatty acids	14	31	0.00209264	0.0078768	ko01040
Glyoxylate and dicarboxylate metabolism	14	38	0.0175818	0.0467454	ko00630
Steroid biosynthesis	13	22	0.000104382	0.000610786	ko00100
Pentose phosphate pathway	13	29	0.00325124	0.0113455	ko00030
Fatty acid elongation	13	33	0.0119144	0.0329862	ko00062
RNA polymerase	13	33	0.0119144	0.0329862	ko03020
Collecting duct acid secretion	13	35	0.0202719	0.0522392	ko04966
Apoptosis - multiple species	13	37	0.0323789	0.0797569	ko04215
Terpenoid backbone biosynthesis	12	24	0.00147081	0.00579674	ko00900
Mismatch repair	12	25	0.00229484	0.00854192	ko03430
Starch and sucrose metabolism	12	32	0.0233735	0.059319	ko00500
Autophagy - other	12	35	0.0467819	0.105891	ko04136
2-Oxocarboxylic acid metabolism	11	21	0.00142597	0.00568692	ko01210
Hippo signaling pathway - multiple species	11	28	0.0205056	0.0524379	ko04392
One carbon pool by folate	9	20	0.0133952	0.0364828	ko00670
Apoptosis - fly	4	5	0.00797618	0.0238573	ko04214
