# Supplementary material for: Integrated analysis of microRNA and messenger RNA expression profiles reveals functional microRNA in infectious bovine rhinotracheitis virus-induced mitochondrial damage in Madin-Darby bovine kidney cells
Source: BMC Genomics. 2024 Feb 8;25:158. doi: 10.1186/s12864-024-10042-6 (PMC10851472; doi:10.1186/s12864-024-10042-6)
Supplement: Supplementary file 11 — Additional file 11: Table S10. MiRNA-mitochondria-related target gene regulatory networks. [file 12864_2024_10042_MOESM11_ESM.xlsx]

## Sheet: Table S10.
Table S10: miRNA-mitochondria-related target gene regulatory networks
miRNA	target gene	Symbol
bta-let-7a-5p	ENSBTAG00000020634	FBXO7
bta-let-7a-5p	ENSBTAG00000001174	MRPL15
bta-let-7a-5p	ENSBTAG00000003752	SLC25A24
bta-let-7a-5p	ENSBTAG00000001069	TP53
bta-let-7a-5p	ENSBTAG00000003936	PNKD
bta-let-7a-5p	ENSBTAG00000004979	MRS2
bta-let-7a-5p	ENSBTAG00000030393	RDH13
bta-let-7a-5p	ENSBTAG00000000064	FEN1
bta-let-7a-5p	ENSBTAG00000011454	FKBP10
bta-let-7a-5p	ENSBTAG00000016599	MRPL53
bta-let-7a-5p	ENSBTAG00000000152	RANBP2
bta-let-7a-5p	ENSBTAG00000039684	CAVIN1
bta-let-7a-5p	ENSBTAG00000005796	DCAF8
bta-let-7a-5p	ENSBTAG00000019700	PC
bta-let-7a-5p	ENSBTAG00000006463	DLST
bta-let-7a-5p	ENSBTAG00000006526	BCL2L1
bta-let-7a-5p	ENSBTAG00000046346	PACS2
bta-let-7a-5p	ENSBTAG00000017439	MIEF1
bta-let-7a-5p	ENSBTAG00000024378	MRPS21
bta-let-7b	ENSBTAG00000020634	FBXO7
bta-let-7b	ENSBTAG00000001174	MRPL15
bta-let-7b	ENSBTAG00000003752	SLC25A24
bta-let-7b	ENSBTAG00000001069	TP53
bta-let-7b	ENSBTAG00000003936	PNKD
bta-let-7b	ENSBTAG00000004979	MRS2
bta-let-7b	ENSBTAG00000030393	RDH13
bta-let-7b	ENSBTAG00000000064	FEN1
bta-let-7b	ENSBTAG00000011454	FKBP10
bta-let-7b	ENSBTAG00000016599	MRPL53
bta-let-7b	ENSBTAG00000000152	RANBP2
bta-let-7b	ENSBTAG00000039684	CAVIN1
bta-let-7b	ENSBTAG00000005796	DCAF8
bta-let-7b	ENSBTAG00000019700	PC
bta-let-7b	ENSBTAG00000006463	DLST
bta-let-7b	ENSBTAG00000006526	BCL2L1
bta-let-7b	ENSBTAG00000046346	PACS2
bta-let-7b	ENSBTAG00000017439	MIEF1
bta-let-7b	ENSBTAG00000024378	MRPS21
bta-let-7d	ENSBTAG00000020634	FBXO7
bta-let-7d	ENSBTAG00000001174	MRPL15
bta-let-7d	ENSBTAG00000003752	SLC25A24
bta-let-7d	ENSBTAG00000001069	TP53
bta-let-7d	ENSBTAG00000003936	PNKD
bta-let-7d	ENSBTAG00000004979	MRS2
bta-let-7d	ENSBTAG00000030393	RDH13
bta-let-7d	ENSBTAG00000000064	FEN1
bta-let-7d	ENSBTAG00000011454	FKBP10
bta-let-7d	ENSBTAG00000016599	MRPL53
bta-let-7d	ENSBTAG00000000152	RANBP2
bta-let-7d	ENSBTAG00000039684	CAVIN1
bta-let-7d	ENSBTAG00000005796	DCAF8
bta-let-7d	ENSBTAG00000019700	PC
bta-let-7d	ENSBTAG00000006463	DLST
bta-let-7d	ENSBTAG00000006526	BCL2L1
bta-let-7d	ENSBTAG00000046346	PACS2
bta-let-7d	ENSBTAG00000017439	MIEF1
bta-let-7d	ENSBTAG00000024378	MRPS21
bta-let-7e	ENSBTAG00000020634	FBXO7
bta-let-7e	ENSBTAG00000001174	MRPL15
bta-let-7e	ENSBTAG00000003752	SLC25A24
bta-let-7e	ENSBTAG00000001069	TP53
bta-let-7e	ENSBTAG00000003936	PNKD
bta-let-7e	ENSBTAG00000004979	MRS2
bta-let-7e	ENSBTAG00000030393	RDH13
bta-let-7e	ENSBTAG00000000064	FEN1
bta-let-7e	ENSBTAG00000011454	FKBP10
bta-let-7e	ENSBTAG00000016599	MRPL53
bta-let-7e	ENSBTAG00000000152	RANBP2
bta-let-7e	ENSBTAG00000039684	CAVIN1
bta-let-7e	ENSBTAG00000005796	DCAF8
bta-let-7e	ENSBTAG00000019700	PC
bta-let-7e	ENSBTAG00000006463	DLST
bta-let-7e	ENSBTAG00000006526	BCL2L1
bta-let-7e	ENSBTAG00000046346	PACS2
bta-let-7e	ENSBTAG00000017439	MIEF1
bta-let-7e	ENSBTAG00000024378	MRPS21
bta-let-7g	ENSBTAG00000020634	FBXO7
bta-let-7g	ENSBTAG00000001174	MRPL15
bta-let-7g	ENSBTAG00000003752	SLC25A24
bta-let-7g	ENSBTAG00000001069	TP53
bta-let-7g	ENSBTAG00000003936	PNKD
bta-let-7g	ENSBTAG00000004979	MRS2
bta-let-7g	ENSBTAG00000030393	RDH13
bta-let-7g	ENSBTAG00000000064	FEN1
bta-let-7g	ENSBTAG00000011454	FKBP10
bta-let-7g	ENSBTAG00000016599	MRPL53
bta-let-7g	ENSBTAG00000000152	RANBP2
bta-let-7g	ENSBTAG00000039684	CAVIN1
bta-let-7g	ENSBTAG00000005796	DCAF8
bta-let-7g	ENSBTAG00000019700	PC
bta-let-7g	ENSBTAG00000006463	DLST
bta-let-7g	ENSBTAG00000006526	BCL2L1
bta-let-7g	ENSBTAG00000046346	PACS2
bta-let-7g	ENSBTAG00000017439	MIEF1
bta-let-7g	ENSBTAG00000024378	MRPS21
bta-miR-10162-5p	ENSBTAG00000015529	CHCHD4
bta-miR-10162-5p	ENSBTAG00000015683	HSPA4
bta-miR-10162-5p	ENSBTAG00000016208	TGM2
bta-miR-10162-5p	ENSBTAG00000025320	AKAP1
bta-miR-10162-5p	ENSBTAG00000021174	NRDC
bta-miR-10162-5p	ENSBTAG00000017147	AK3
bta-miR-10162-5p	ENSBTAG00000037400	TNRC18
bta-miR-10162-5p	ENSBTAG00000021780	SCO1
bta-miR-10162-5p	ENSBTAG00000030393	RDH13
bta-miR-10162-5p	ENSBTAG00000006084	PINK1
bta-miR-10162-5p	ENSBTAG00000022058	ACACB
bta-miR-10162-5p	ENSBTAG00000005158	NAPG
bta-miR-10162-5p	ENSBTAG00000010312	MAPK1
bta-miR-10162-5p	ENSBTAG00000011454	FKBP10
bta-miR-10162-5p	ENSBTAG00000019852	PDHA1
bta-miR-10162-5p	ENSBTAG00000002412	CYB5B
bta-miR-10162-5p	ENSBTAG00000005796	DCAF8
bta-miR-10162-5p	ENSBTAG00000010230	CAPN1
bta-miR-10162-5p	ENSBTAG00000001419	MRPL4
bta-miR-10162-5p	ENSBTAG00000004409	IVD
bta-miR-10162-5p	ENSBTAG00000006162	RAB11FIP5
bta-miR-10162-5p	ENSBTAG00000019700	PC
bta-miR-10162-5p	ENSBTAG00000007759	ABCB8
bta-miR-10162-5p	ENSBTAG00000005314	MFN2
bta-miR-10162-5p	ENSBTAG00000012380	HK1
bta-miR-10162-5p	ENSBTAG00000006463	DLST
bta-miR-10162-5p	ENSBTAG00000053687	MRPL11
bta-miR-10162-5p	ENSBTAG00000005469	CCAR2
bta-miR-10162-5p	ENSBTAG00000006526	BCL2L1
bta-miR-10162-5p	ENSBTAG00000046346	PACS2
bta-miR-10162-5p	ENSBTAG00000009006	PRR14L
bta-miR-10162-5p	ENSBTAG00000017439	MIEF1
bta-miR-10162-5p	ENSBTAG00000000417	MRPL12
bta-miR-10162-5p	ENSBTAG00000003687	FOXK2
bta-miR-10162-5p	ENSBTAG00000007172	GOT2
bta-miR-10162-5p	ENSBTAG00000007605	FKBP4
bta-miR-10162-5p	ENSBTAG00000040076	ILF3
bta-miR-10162-5p	ENSBTAG00000024378	MRPS21
bta-miR-10162-5p	ENSBTAG00000009098	POLG
bta-miR-10162-5p	ENSBTAG00000005681	ME1
bta-miR-10162-5p	ENSBTAG00000004844	ARL2BP
bta-miR-10162-5p	ENSBTAG00000021227	ATP5PD
bta-miR-10162-5p	ENSBTAG00000010181	GRPEL1
bta-miR-10162-5p	ENSBTAG00000011832	ALDH18A1
bta-miR-10162-5p	ENSBTAG00000004881	MTHFD2
bta-miR-10162-5p	ENSBTAG00000020756	GSK3A
bta-miR-10162-5p	ENSBTAG00000018813	IDH3B
bta-miR-10162-5p	ENSBTAG00000016079	COX4I1
bta-miR-106a	ENSBTAG00000009431	SLC25A44
bta-miR-106a	ENSBTAG00000014729	MRPL51
bta-miR-106a	ENSBTAG00000020023	MTHFS
bta-miR-106a	ENSBTAG00000017147	AK3
bta-miR-106a	ENSBTAG00000015154	MCL1
bta-miR-106a	ENSBTAG00000018588	TMBIM6
bta-miR-106a	ENSBTAG00000018469	ALDH6A1
bta-miR-106a	ENSBTAG00000055145	ENSBTAG00000055145
bta-miR-106a	ENSBTAG00000011401	PDZD8
bta-miR-106a	ENSBTAG00000013113	VDAC1
bta-miR-106a	ENSBTAG00000014936	SLC25A51
bta-miR-106a	ENSBTAG00000015310	SLC25A36
bta-miR-106a	ENSBTAG00000019852	PDHA1
bta-miR-106a	ENSBTAG00000006162	RAB11FIP5
bta-miR-106a	ENSBTAG00000007513	PGAM5
bta-miR-106a	ENSBTAG00000010001	RHOT1
bta-miR-106a	ENSBTAG00000046346	PACS2
bta-miR-106a	ENSBTAG00000019514	OPA1
bta-miR-106a	ENSBTAG00000000705	COX7A2L
bta-miR-106a	ENSBTAG00000001509	ELK3
bta-miR-106a	ENSBTAG00000019534	TRNT1
bta-miR-106a	ENSBTAG00000021805	RAB5IF
bta-miR-10a	ENSBTAG00000000428	BAK1
bta-miR-10a	ENSBTAG00000001353	PMPCA
bta-miR-10a	ENSBTAG00000014729	MRPL51
bta-miR-10a	ENSBTAG00000025320	AKAP1
bta-miR-10a	ENSBTAG00000000291	DHTKD1
bta-miR-10a	ENSBTAG00000003936	PNKD
bta-miR-10a	ENSBTAG00000004979	MRS2
bta-miR-10a	ENSBTAG00000006482	PTCD3
bta-miR-10a	ENSBTAG00000030393	RDH13
bta-miR-10a	ENSBTAG00000005158	NAPG
bta-miR-10a	ENSBTAG00000000042	PYCR1
bta-miR-10a	ENSBTAG00000014809	ANXA6
bta-miR-10a	ENSBTAG00000006642	PRKACA
bta-miR-10a	ENSBTAG00000006429	ACO2
bta-miR-10a	ENSBTAG00000006526	BCL2L1
bta-miR-10a	ENSBTAG00000017557	QRSL1
bta-miR-10a	ENSBTAG00000000274	YKT6
bta-miR-10a	ENSBTAG00000003307	IMMT
bta-miR-10a	ENSBTAG00000009006	PRR14L
bta-miR-10a	ENSBTAG00000010013	DNAJA3
bta-miR-10a	ENSBTAG00000011354	NUDT9
bta-miR-10a	ENSBTAG00000017439	MIEF1
bta-miR-10a	ENSBTAG00000019099	SLC25A37
bta-miR-10a	ENSBTAG00000027795	GFM1
bta-miR-10a	ENSBTAG00000032996	P4HA1
bta-miR-10a	ENSBTAG00000000417	MRPL12
bta-miR-10a	ENSBTAG00000002295	ATF2
bta-miR-10a	ENSBTAG00000003687	FOXK2
bta-miR-10b	ENSBTAG00000000428	BAK1
bta-miR-10b	ENSBTAG00000001353	PMPCA
bta-miR-10b	ENSBTAG00000014729	MRPL51
bta-miR-10b	ENSBTAG00000025320	AKAP1
bta-miR-10b	ENSBTAG00000000291	DHTKD1
bta-miR-10b	ENSBTAG00000003936	PNKD
bta-miR-10b	ENSBTAG00000004979	MRS2
bta-miR-10b	ENSBTAG00000006482	PTCD3
bta-miR-10b	ENSBTAG00000030393	RDH13
bta-miR-10b	ENSBTAG00000005158	NAPG
bta-miR-10b	ENSBTAG00000000042	PYCR1
bta-miR-10b	ENSBTAG00000014809	ANXA6
bta-miR-10b	ENSBTAG00000006642	PRKACA
bta-miR-10b	ENSBTAG00000006429	ACO2
bta-miR-10b	ENSBTAG00000006526	BCL2L1
bta-miR-10b	ENSBTAG00000017557	QRSL1
bta-miR-10b	ENSBTAG00000000274	YKT6
bta-miR-10b	ENSBTAG00000003307	IMMT
bta-miR-10b	ENSBTAG00000009006	PRR14L
bta-miR-10b	ENSBTAG00000010013	DNAJA3
bta-miR-10b	ENSBTAG00000011354	NUDT9
bta-miR-10b	ENSBTAG00000017439	MIEF1
bta-miR-10b	ENSBTAG00000019099	SLC25A37
bta-miR-10b	ENSBTAG00000027795	GFM1
bta-miR-10b	ENSBTAG00000032996	P4HA1
bta-miR-10b	ENSBTAG00000000417	MRPL12
bta-miR-10b	ENSBTAG00000002295	ATF2
bta-miR-10b	ENSBTAG00000003687	FOXK2
bta-miR-11991	ENSBTAG00000021780	SCO1
bta-miR-11991	ENSBTAG00000017710	ECHS1
bta-miR-11991	ENSBTAG00000018588	TMBIM6
bta-miR-11991	ENSBTAG00000005158	NAPG
bta-miR-11991	ENSBTAG00000014936	SLC25A51
bta-miR-11991	ENSBTAG00000004409	IVD
bta-miR-11991	ENSBTAG00000053107	COX5B
bta-miR-11991	ENSBTAG00000000555	ACO1
bta-miR-11991	ENSBTAG00000005469	CCAR2
bta-miR-11991	ENSBTAG00000008629	MTFR1
bta-miR-11991	ENSBTAG00000000455	CREBZF
bta-miR-11991	ENSBTAG00000015974	FLVCR1
bta-miR-11991	ENSBTAG00000018073	TSPO
bta-miR-11991	ENSBTAG00000014460	PARL
bta-miR-11991	ENSBTAG00000002219	ATAD3A
bta-miR-11991	ENSBTAG00000009646	ALDH7A1
bta-miR-11991	ENSBTAG00000030942	MRPL3
bta-miR-11992	ENSBTAG00000009431	SLC25A44
bta-miR-11992	ENSBTAG00000016208	TGM2
bta-miR-11992	ENSBTAG00000019334	KLC2
bta-miR-11992	ENSBTAG00000013108	HK2
bta-miR-11992	ENSBTAG00000009568	KANK2
bta-miR-11992	ENSBTAG00000021780	SCO1
bta-miR-11992	ENSBTAG00000022058	ACACB
bta-miR-11992	ENSBTAG00000011198	PPP1CC
bta-miR-11992	ENSBTAG00000005796	DCAF8
bta-miR-11992	ENSBTAG00000015038	HADHA
bta-miR-11992	ENSBTAG00000006526	BCL2L1
bta-miR-11992	ENSBTAG00000017557	QRSL1
bta-miR-11992	ENSBTAG00000046346	PACS2
bta-miR-11992	ENSBTAG00000017439	MIEF1
bta-miR-11992	ENSBTAG00000001061	PRKCA
bta-miR-12044	ENSBTAG00000014729	MRPL51
bta-miR-12044	ENSBTAG00000021999	CPT1A
bta-miR-12044	ENSBTAG00000018332	PPTC7
bta-miR-12044	ENSBTAG00000009541	SUCLG2
bta-miR-12044	ENSBTAG00000018469	ALDH6A1
bta-miR-12044	ENSBTAG00000000064	FEN1
bta-miR-12044	ENSBTAG00000002412	CYB5B
bta-miR-12044	ENSBTAG00000003687	FOXK2
bta-miR-12044	ENSBTAG00000004199	DIABLO
bta-miR-12044	ENSBTAG00000005681	ME1
bta-miR-1260b	ENSBTAG00000020023	MTHFS
bta-miR-1260b	ENSBTAG00000020634	FBXO7
bta-miR-1260b	ENSBTAG00000017147	AK3
bta-miR-1260b	ENSBTAG00000019472	NR3C1
bta-miR-1260b	ENSBTAG00000009541	SUCLG2
bta-miR-1260b	ENSBTAG00000009568	KANK2
bta-miR-1260b	ENSBTAG00000010157	TOMM22
bta-miR-1260b	ENSBTAG00000037400	TNRC18
bta-miR-1260b	ENSBTAG00000030393	RDH13
bta-miR-1260b	ENSBTAG00000022058	ACACB
bta-miR-1260b	ENSBTAG00000005158	NAPG
bta-miR-1260b	ENSBTAG00000014302	TOMM70
bta-miR-1260b	ENSBTAG00000014936	SLC25A51
bta-miR-1260b	ENSBTAG00000005796	DCAF8
bta-miR-1260b	ENSBTAG00000010230	CAPN1
bta-miR-1260b	ENSBTAG00000001419	MRPL4
bta-miR-1260b	ENSBTAG00000017087	TOP3A
bta-miR-1260b	ENSBTAG00000011765	GABARAPL1
bta-miR-1260b	ENSBTAG00000006463	DLST
bta-miR-1260b	ENSBTAG00000006642	PRKACA
bta-miR-1260b	ENSBTAG00000000555	ACO1
bta-miR-1260b	ENSBTAG00000006429	ACO2
bta-miR-1260b	ENSBTAG00000046346	PACS2
bta-miR-1260b	ENSBTAG00000002295	ATF2
bta-miR-1260b	ENSBTAG00000011250	AFG3L2
bta-miR-1260b	ENSBTAG00000024378	MRPS21
bta-miR-1260b	ENSBTAG00000008435	DELE1
bta-miR-1260b	ENSBTAG00000010566	TMEM11
bta-miR-1260b	ENSBTAG00000009646	ALDH7A1
bta-miR-1291	ENSBTAG00000016208	TGM2
bta-miR-1291	ENSBTAG00000019334	KLC2
bta-miR-1291	ENSBTAG00000021999	CPT1A
bta-miR-1291	ENSBTAG00000017147	AK3
bta-miR-1291	ENSBTAG00000003936	PNKD
bta-miR-1291	ENSBTAG00000010312	MAPK1
bta-miR-1291	ENSBTAG00000014936	SLC25A51
bta-miR-1291	ENSBTAG00000005314	MFN2
bta-miR-1291	ENSBTAG00000002685	PITRM1
bta-miR-1291	ENSBTAG00000046346	PACS2
bta-miR-1291	ENSBTAG00000010013	DNAJA3
bta-miR-1291	ENSBTAG00000017439	MIEF1
bta-miR-1291	ENSBTAG00000021803	GRAMD4
bta-miR-1291	ENSBTAG00000008435	DELE1
bta-miR-1291	ENSBTAG00000004199	DIABLO
bta-miR-1291	ENSBTAG00000045957	SAMM50
bta-miR-1291	ENSBTAG00000002413	MCAT
bta-miR-1291	ENSBTAG00000006029	OGDH
bta-miR-1291	ENSBTAG00000009914	NDUFS6
bta-miR-1291	ENSBTAG00000018689	LIG3
bta-miR-1291	ENSBTAG00000000014	TXN2
bta-miR-1291	ENSBTAG00000020547	BCAP31
bta-miR-1291	ENSBTAG00000012675	MYO19
bta-miR-1291	ENSBTAG00000000808	COX14
bta-miR-1291	ENSBTAG00000046339	VASN
bta-miR-1296	ENSBTAG00000002010	PI4K2A
bta-miR-1296	ENSBTAG00000021174	NRDC
bta-miR-1296	ENSBTAG00000001854	CIAPIN1
bta-miR-1296	ENSBTAG00000022058	ACACB
bta-miR-1296	ENSBTAG00000005796	DCAF8
bta-miR-1296	ENSBTAG00000001419	MRPL4
bta-miR-1296	ENSBTAG00000010001	RHOT1
bta-miR-1296	ENSBTAG00000027795	GFM1
bta-miR-130a	ENSBTAG00000000837	PARP1
bta-miR-130a	ENSBTAG00000005808	TMEM14C
bta-miR-130a	ENSBTAG00000006940	USP48
bta-miR-130a	ENSBTAG00000009431	SLC25A44
bta-miR-130a	ENSBTAG00000025320	AKAP1
bta-miR-130a	ENSBTAG00000021174	NRDC
bta-miR-130a	ENSBTAG00000055145	ENSBTAG00000055145
bta-miR-130a	ENSBTAG00000009732	NCBP1
bta-miR-130a	ENSBTAG00000010312	MAPK1
bta-miR-130a	ENSBTAG00000005796	DCAF8
bta-miR-130a	ENSBTAG00000019514	OPA1
bta-miR-130a	ENSBTAG00000000705	COX7A2L
bta-miR-130a	ENSBTAG00000001509	ELK3
bta-miR-130a	ENSBTAG00000017439	MIEF1
bta-miR-130a	ENSBTAG00000014536	SFXN1
bta-miR-130a	ENSBTAG00000016762	SLC25A12
bta-miR-130a	ENSBTAG00000010485	MFN1
bta-miR-143	ENSBTAG00000007570	NDUFAF6
bta-miR-143	ENSBTAG00000009431	SLC25A44
bta-miR-143	ENSBTAG00000015529	CHCHD4
bta-miR-143	ENSBTAG00000016208	TGM2
bta-miR-143	ENSBTAG00000020634	FBXO7
bta-miR-143	ENSBTAG00000021999	CPT1A
bta-miR-143	ENSBTAG00000001854	CIAPIN1
bta-miR-143	ENSBTAG00000003936	PNKD
bta-miR-143	ENSBTAG00000017605	AK2
bta-miR-143	ENSBTAG00000021780	SCO1
bta-miR-143	ENSBTAG00000022058	ACACB
bta-miR-143	ENSBTAG00000010109	CDK1
bta-miR-143	ENSBTAG00000021976	NDUFS1
bta-miR-143	ENSBTAG00000001475	MCUR1
bta-miR-143	ENSBTAG00000002412	CYB5B
bta-miR-143	ENSBTAG00000005796	DCAF8
bta-miR-143	ENSBTAG00000000042	PYCR1
bta-miR-143	ENSBTAG00000007513	PGAM5
bta-miR-143	ENSBTAG00000019700	PC
bta-miR-143	ENSBTAG00000011765	GABARAPL1
bta-miR-143	ENSBTAG00000013956	BCL2L13
bta-miR-143	ENSBTAG00000019514	OPA1
bta-miR-143	ENSBTAG00000000705	COX7A2L
bta-miR-143	ENSBTAG00000017439	MIEF1
bta-miR-143	ENSBTAG00000000455	CREBZF
bta-miR-143	ENSBTAG00000007172	GOT2
bta-miR-143	ENSBTAG00000022013	CBR4
bta-miR-143	ENSBTAG00000011491	WDR81
bta-miR-143	ENSBTAG00000001061	PRKCA
bta-miR-143	ENSBTAG00000011832	ALDH18A1
bta-miR-143	ENSBTAG00000018972	GARS1
bta-miR-143	ENSBTAG00000031598	NIPSNAP2
bta-miR-143	ENSBTAG00000033453	MTCH1
bta-miR-143	ENSBTAG00000009646	ALDH7A1
bta-miR-144	ENSBTAG00000014729	MRPL51
bta-miR-144	ENSBTAG00000019472	NR3C1
bta-miR-144	ENSBTAG00000000291	DHTKD1
bta-miR-144	ENSBTAG00000018588	TMBIM6
bta-miR-144	ENSBTAG00000011198	PPP1CC
bta-miR-144	ENSBTAG00000002918	RAD51
bta-miR-144	ENSBTAG00000015310	SLC25A36
bta-miR-144	ENSBTAG00000015536	CPNE3
bta-miR-144	ENSBTAG00000016599	MRPL53
bta-miR-144	ENSBTAG00000006162	RAB11FIP5
bta-miR-144	ENSBTAG00000020490	NACC2
bta-miR-144	ENSBTAG00000053107	COX5B
bta-miR-144	ENSBTAG00000053687	MRPL11
bta-miR-144	ENSBTAG00000002295	ATF2
bta-miR-144	ENSBTAG00000019914	BECN1
bta-miR-144	ENSBTAG00000020026	C3H1orf43
bta-miR-144	ENSBTAG00000003876	MCU
bta-miR-144	ENSBTAG00000006876	PMPCB
bta-miR-144	ENSBTAG00000014093	IDH2
bta-miR-1468	ENSBTAG00000010312	MAPK1
bta-miR-1468	ENSBTAG00000011354	NUDT9
bta-miR-1468	ENSBTAG00000003687	FOXK2
bta-miR-1468	ENSBTAG00000011694	TIMM23
bta-miR-146b	ENSBTAG00000020634	FBXO7
bta-miR-146b	ENSBTAG00000019472	NR3C1
bta-miR-146b	ENSBTAG00000000291	DHTKD1
bta-miR-146b	ENSBTAG00000009568	KANK2
bta-miR-146b	ENSBTAG00000037400	TNRC18
bta-miR-146b	ENSBTAG00000021780	SCO1
bta-miR-146b	ENSBTAG00000006084	PINK1
bta-miR-146b	ENSBTAG00000050249	ENSBTAG00000050249
bta-miR-146b	ENSBTAG00000005158	NAPG
bta-miR-146b	ENSBTAG00000010312	MAPK1
bta-miR-146b	ENSBTAG00000016599	MRPL53
bta-miR-146b	ENSBTAG00000032829	GHITM
bta-miR-146b	ENSBTAG00000019852	PDHA1
bta-miR-146b	ENSBTAG00000046346	PACS2
bta-miR-146b	ENSBTAG00000008435	DELE1
bta-miR-146b	ENSBTAG00000002413	MCAT
bta-miR-146b	ENSBTAG00000006029	OGDH
bta-miR-146b	ENSBTAG00000002745	APEX1
bta-miR-148a	ENSBTAG00000000094	ATPAF1
bta-miR-148a	ENSBTAG00000000428	BAK1
bta-miR-148a	ENSBTAG00000000837	PARP1
bta-miR-148a	ENSBTAG00000001353	PMPCA
bta-miR-148a	ENSBTAG00000002010	PI4K2A
bta-miR-148a	ENSBTAG00000003323	NOL6
bta-miR-148a	ENSBTAG00000005808	TMEM14C
bta-miR-148a	ENSBTAG00000006940	USP48
bta-miR-148a	ENSBTAG00000007570	NDUFAF6
bta-miR-148a	ENSBTAG00000008938	SRC
bta-miR-148a	ENSBTAG00000009431	SLC25A44
bta-miR-148a	ENSBTAG00000014729	MRPL51
bta-miR-148a	ENSBTAG00000030335	ALDH4A1
bta-miR-148a	ENSBTAG00000015529	CHCHD4
bta-miR-148a	ENSBTAG00000015683	HSPA4
bta-miR-148a	ENSBTAG00000016208	TGM2
bta-miR-148a	ENSBTAG00000017053	ABCB10
bta-miR-148a	ENSBTAG00000019216	TUFM
bta-miR-148a	ENSBTAG00000019334	KLC2
bta-miR-148a	ENSBTAG00000020023	MTHFS
bta-miR-148a	ENSBTAG00000020634	FBXO7
bta-miR-148a	ENSBTAG00000021491	NDUFV3
bta-miR-148a	ENSBTAG00000000902	OGT
bta-miR-148a	ENSBTAG00000025320	AKAP1
bta-miR-148a	ENSBTAG00000009470	CLIC4
bta-miR-148a	ENSBTAG00000021999	CPT1A
bta-miR-148a	ENSBTAG00000001632	NBR1
bta-miR-148a	ENSBTAG00000005039	ARAF
bta-miR-148a	ENSBTAG00000021174	NRDC
bta-miR-148a	ENSBTAG00000013108	HK2
bta-miR-149-5p	ENSBTAG00000002010	PI4K2A
bta-miR-149-5p	ENSBTAG00000016208	TGM2
bta-miR-149-5p	ENSBTAG00000001174	MRPL15
bta-miR-149-5p	ENSBTAG00000017147	AK3
bta-miR-149-5p	ENSBTAG00000000291	DHTKD1
bta-miR-149-5p	ENSBTAG00000009568	KANK2
bta-miR-149-5p	ENSBTAG00000037400	TNRC18
bta-miR-149-5p	ENSBTAG00000021780	SCO1
bta-miR-149-5p	ENSBTAG00000022058	ACACB
bta-miR-149-5p	ENSBTAG00000000064	FEN1
bta-miR-149-5p	ENSBTAG00000005158	NAPG
bta-miR-149-5p	ENSBTAG00000031500	SHMT2
bta-miR-149-5p	ENSBTAG00000002412	CYB5B
bta-miR-149-5p	ENSBTAG00000001419	MRPL4
bta-miR-149-5p	ENSBTAG00000004409	IVD
bta-miR-149-5p	ENSBTAG00000010524	BCKDK
bta-miR-149-5p	ENSBTAG00000014809	ANXA6
bta-miR-149-5p	ENSBTAG00000007759	ABCB8
bta-miR-149-5p	ENSBTAG00000046346	PACS2
bta-miR-149-5p	ENSBTAG00000000274	YKT6
bta-miR-149-5p	ENSBTAG00000003307	IMMT
bta-miR-149-5p	ENSBTAG00000017439	MIEF1
bta-miR-149-5p	ENSBTAG00000006928	OAT
bta-miR-149-5p	ENSBTAG00000011491	WDR81
bta-miR-149-5p	ENSBTAG00000010566	TMEM11
bta-miR-149-5p	ENSBTAG00000011399	YARS2
bta-miR-149-5p	ENSBTAG00000020026	C3H1orf43
bta-miR-149-5p	ENSBTAG00000016037	BCKDHA
bta-miR-149-5p	ENSBTAG00000020547	BCAP31
bta-miR-149-5p	ENSBTAG00000011832	ALDH18A1
bta-miR-149-5p	ENSBTAG00000019810	AARS1
bta-miR-149-5p	ENSBTAG00000024723	CHCHD3
bta-miR-149-5p	ENSBTAG00000030942	MRPL3
bta-miR-152	ENSBTAG00000000094	ATPAF1
bta-miR-152	ENSBTAG00000000428	BAK1
bta-miR-152	ENSBTAG00000000837	PARP1
bta-miR-152	ENSBTAG00000001353	PMPCA
bta-miR-152	ENSBTAG00000002010	PI4K2A
bta-miR-152	ENSBTAG00000003323	NOL6
bta-miR-152	ENSBTAG00000005808	TMEM14C
bta-miR-152	ENSBTAG00000006940	USP48
bta-miR-152	ENSBTAG00000007570	NDUFAF6
bta-miR-152	ENSBTAG00000008938	SRC
bta-miR-152	ENSBTAG00000009431	SLC25A44
bta-miR-152	ENSBTAG00000014729	MRPL51
bta-miR-152	ENSBTAG00000030335	ALDH4A1
bta-miR-152	ENSBTAG00000015529	CHCHD4
bta-miR-152	ENSBTAG00000015683	HSPA4
bta-miR-152	ENSBTAG00000016208	TGM2
bta-miR-152	ENSBTAG00000017053	ABCB10
bta-miR-152	ENSBTAG00000019216	TUFM
bta-miR-152	ENSBTAG00000019334	KLC2
bta-miR-152	ENSBTAG00000020023	MTHFS
bta-miR-152	ENSBTAG00000020634	FBXO7
bta-miR-152	ENSBTAG00000021491	NDUFV3
bta-miR-152	ENSBTAG00000000902	OGT
bta-miR-152	ENSBTAG00000025320	AKAP1
bta-miR-152	ENSBTAG00000009470	CLIC4
bta-miR-152	ENSBTAG00000021999	CPT1A
bta-miR-152	ENSBTAG00000001632	NBR1
bta-miR-152	ENSBTAG00000005039	ARAF
bta-miR-152	ENSBTAG00000021174	NRDC
bta-miR-152	ENSBTAG00000013108	HK2
bta-miR-17-3p	ENSBTAG00000000428	BAK1
bta-miR-17-3p	ENSBTAG00000002010	PI4K2A
bta-miR-17-3p	ENSBTAG00000021491	NDUFV3
bta-miR-17-3p	ENSBTAG00000021174	NRDC
bta-miR-17-3p	ENSBTAG00000019472	NR3C1
bta-miR-17-3p	ENSBTAG00000004979	MRS2
bta-miR-17-3p	ENSBTAG00000030393	RDH13
bta-miR-17-3p	ENSBTAG00000022058	ACACB
bta-miR-17-3p	ENSBTAG00000010109	CDK1
bta-miR-17-3p	ENSBTAG00000002918	RAD51
bta-miR-17-3p	ENSBTAG00000009732	NCBP1
bta-miR-17-3p	ENSBTAG00000016266	SDHD
bta-miR-17-3p	ENSBTAG00000016599	MRPL53
bta-miR-17-3p	ENSBTAG00000019852	PDHA1
bta-miR-17-3p	ENSBTAG00000044017	MSRB3
bta-miR-17-3p	ENSBTAG00000002412	CYB5B
bta-miR-17-3p	ENSBTAG00000005796	DCAF8
bta-miR-17-3p	ENSBTAG00000001419	MRPL4
bta-miR-17-3p	ENSBTAG00000003773	SLC25A13
bta-miR-17-3p	ENSBTAG00000019700	PC
bta-miR-17-3p	ENSBTAG00000010001	RHOT1
bta-miR-17-3p	ENSBTAG00000009006	PRR14L
bta-miR-17-3p	ENSBTAG00000003687	FOXK2
bta-miR-17-3p	ENSBTAG00000006928	OAT
bta-miR-17-3p	ENSBTAG00000008435	DELE1
bta-miR-17-3p	ENSBTAG00000019914	BECN1
bta-miR-17-3p	ENSBTAG00000002628	SLC44A2
bta-miR-17-3p	ENSBTAG00000004844	ARL2BP
bta-miR-17-3p	ENSBTAG00000012975	VDAC2
bta-miR-17-3p	ENSBTAG00000018073	TSPO
bta-miR-17-3p	ENSBTAG00000020026	C3H1orf43
bta-miR-17-3p	ENSBTAG00000020270	NFKB1
bta-miR-17-3p	ENSBTAG00000021227	ATP5PD
bta-miR-17-3p	ENSBTAG00000045957	SAMM50
bta-miR-17-3p	ENSBTAG00000010181	GRPEL1
bta-miR-181b	ENSBTAG00000002010	PI4K2A
bta-miR-181b	ENSBTAG00000015529	CHCHD4
bta-miR-181b	ENSBTAG00000020634	FBXO7
bta-miR-181b	ENSBTAG00000021999	CPT1A
bta-miR-181b	ENSBTAG00000001632	NBR1
bta-miR-181b	ENSBTAG00000003752	SLC25A24
bta-miR-181b	ENSBTAG00000017147	AK3
bta-miR-181b	ENSBTAG00000019472	NR3C1
bta-miR-181b	ENSBTAG00000000291	DHTKD1
bta-miR-181b	ENSBTAG00000015154	MCL1
bta-miR-181b	ENSBTAG00000009732	NCBP1
bta-miR-181b	ENSBTAG00000015536	CPNE3
bta-miR-181b	ENSBTAG00000016266	SDHD
bta-miR-181b	ENSBTAG00000021976	NDUFS1
bta-miR-181b	ENSBTAG00000032829	GHITM
bta-miR-181b	ENSBTAG00000039684	CAVIN1
bta-miR-181b	ENSBTAG00000004409	IVD
bta-miR-181b	ENSBTAG00000006162	RAB11FIP5
bta-miR-181b	ENSBTAG00000000555	ACO1
bta-miR-181b	ENSBTAG00000010013	DNAJA3
bta-miR-181b	ENSBTAG00000003687	FOXK2
bta-miR-181b	ENSBTAG00000000455	CREBZF
bta-miR-181b	ENSBTAG00000005620	RPS3
bta-miR-181b	ENSBTAG00000006838	AIFM1
bta-miR-181b	ENSBTAG00000006928	OAT
bta-miR-181b	ENSBTAG00000007115	GSR
bta-miR-181b	ENSBTAG00000007172	GOT2
bta-miR-181b	ENSBTAG00000007605	FKBP4
bta-miR-181b	ENSBTAG00000008731	PRDX3
bta-miR-181b	ENSBTAG00000014023	SIRT1
bta-miR-181b	ENSBTAG00000040076	ILF3
bta-miR-181b	ENSBTAG00000014536	SFXN1
bta-miR-181b	ENSBTAG00000015974	FLVCR1
bta-miR-181b	ENSBTAG00000021803	GRAMD4
bta-miR-181b	ENSBTAG00000022013	CBR4
bta-miR-181b	ENSBTAG00000011250	AFG3L2
bta-miR-181b	ENSBTAG00000024378	MRPS21
bta-miR-181b	ENSBTAG00000009098	POLG
bta-miR-181c	ENSBTAG00000002010	PI4K2A
bta-miR-181c	ENSBTAG00000015529	CHCHD4
bta-miR-181c	ENSBTAG00000020634	FBXO7
bta-miR-181c	ENSBTAG00000021999	CPT1A
bta-miR-181c	ENSBTAG00000001632	NBR1
bta-miR-181c	ENSBTAG00000003752	SLC25A24
bta-miR-181c	ENSBTAG00000017147	AK3
bta-miR-181c	ENSBTAG00000019472	NR3C1
bta-miR-181c	ENSBTAG00000000291	DHTKD1
bta-miR-181c	ENSBTAG00000015154	MCL1
bta-miR-181c	ENSBTAG00000009732	NCBP1
bta-miR-181c	ENSBTAG00000015536	CPNE3
bta-miR-181c	ENSBTAG00000016266	SDHD
bta-miR-181c	ENSBTAG00000021976	NDUFS1
bta-miR-181c	ENSBTAG00000032829	GHITM
bta-miR-181c	ENSBTAG00000039684	CAVIN1
bta-miR-181c	ENSBTAG00000004409	IVD
bta-miR-181c	ENSBTAG00000006162	RAB11FIP5
bta-miR-181c	ENSBTAG00000000555	ACO1
bta-miR-181c	ENSBTAG00000010013	DNAJA3
bta-miR-181c	ENSBTAG00000003687	FOXK2
bta-miR-181c	ENSBTAG00000005620	RPS3
bta-miR-181c	ENSBTAG00000006838	AIFM1
bta-miR-181c	ENSBTAG00000006928	OAT
bta-miR-181c	ENSBTAG00000007115	GSR
bta-miR-181c	ENSBTAG00000007172	GOT2
bta-miR-181c	ENSBTAG00000007605	FKBP4
bta-miR-181c	ENSBTAG00000008731	PRDX3
bta-miR-181c	ENSBTAG00000014023	SIRT1
bta-miR-181c	ENSBTAG00000040076	ILF3
bta-miR-181c	ENSBTAG00000014536	SFXN1
bta-miR-181c	ENSBTAG00000015974	FLVCR1
bta-miR-181c	ENSBTAG00000021803	GRAMD4
bta-miR-181c	ENSBTAG00000024378	MRPS21
bta-miR-181c	ENSBTAG00000009098	POLG
bta-miR-182	ENSBTAG00000002010	PI4K2A
bta-miR-182	ENSBTAG00000009431	SLC25A44
bta-miR-182	ENSBTAG00000016208	TGM2
bta-miR-182	ENSBTAG00000025320	AKAP1
bta-miR-182	ENSBTAG00000003752	SLC25A24
bta-miR-182	ENSBTAG00000015901	ARMC1
bta-miR-182	ENSBTAG00000003936	PNKD
bta-miR-182	ENSBTAG00000004979	MRS2
bta-miR-182	ENSBTAG00000009541	SUCLG2
bta-miR-182	ENSBTAG00000009568	KANK2
bta-miR-182	ENSBTAG00000037400	TNRC18
bta-miR-182	ENSBTAG00000006084	PINK1
bta-miR-182	ENSBTAG00000050249	ENSBTAG00000050249
bta-miR-182	ENSBTAG00000010109	CDK1
bta-miR-182	ENSBTAG00000009732	NCBP1
bta-miR-182	ENSBTAG00000011401	PDZD8
bta-miR-182	ENSBTAG00000014936	SLC25A51
bta-miR-182	ENSBTAG00000016599	MRPL53
bta-miR-182	ENSBTAG00000004409	IVD
bta-miR-182	ENSBTAG00000021805	RAB5IF
bta-miR-182	ENSBTAG00000003687	FOXK2
bta-miR-182	ENSBTAG00000024378	MRPS21
bta-miR-182	ENSBTAG00000002628	SLC44A2
bta-miR-182	ENSBTAG00000019854	ABCE1
bta-miR-182	ENSBTAG00000024726	HJURP
bta-miR-182	ENSBTAG00000004402	PRELID3B
bta-miR-183	ENSBTAG00000007570	NDUFAF6
bta-miR-183	ENSBTAG00000016208	TGM2
bta-miR-183	ENSBTAG00000014227	NDFIP2
bta-miR-183	ENSBTAG00000019472	NR3C1
bta-miR-183	ENSBTAG00000000291	DHTKD1
bta-miR-183	ENSBTAG00000021780	SCO1
bta-miR-183	ENSBTAG00000009732	NCBP1
bta-miR-183	ENSBTAG00000013113	VDAC1
bta-miR-183	ENSBTAG00000014936	SLC25A51
bta-miR-183	ENSBTAG00000005314	MFN2
bta-miR-183	ENSBTAG00000012380	HK1
bta-miR-183	ENSBTAG00000008116	POLDIP2
bta-miR-183	ENSBTAG00000001061	PRKCA
bta-miR-183	ENSBTAG00000014093	IDH2
bta-miR-183	ENSBTAG00000032848	GOLPH3
bta-miR-191	ENSBTAG00000021174	NRDC
bta-miR-191	ENSBTAG00000015154	MCL1
bta-miR-191	ENSBTAG00000009732	NCBP1
bta-miR-191	ENSBTAG00000007513	PGAM5
bta-miR-191	ENSBTAG00000006463	DLST
bta-miR-191	ENSBTAG00000053687	MRPL11
bta-miR-191	ENSBTAG00000009006	PRR14L
bta-miR-191	ENSBTAG00000007115	GSR
bta-miR-191	ENSBTAG00000008888	MIPEP
bta-miR-191	ENSBTAG00000016762	SLC25A12
bta-miR-192	ENSBTAG00000007570	NDUFAF6
bta-miR-192	ENSBTAG00000019216	TUFM
bta-miR-192	ENSBTAG00000003936	PNKD
bta-miR-192	ENSBTAG00000018469	ALDH6A1
bta-miR-192	ENSBTAG00000010709	DLAT
bta-miR-192	ENSBTAG00000027630	CISD2
bta-miR-193a-5p	ENSBTAG00000021491	NDUFV3
bta-miR-193a-5p	ENSBTAG00000001632	NBR1
bta-miR-193a-5p	ENSBTAG00000000291	DHTKD1
bta-miR-193a-5p	ENSBTAG00000050249	ENSBTAG00000050249
bta-miR-193a-5p	ENSBTAG00000039684	CAVIN1
bta-miR-193a-5p	ENSBTAG00000009508	SMDT1
bta-miR-193a-5p	ENSBTAG00000012380	HK1
bta-miR-193a-5p	ENSBTAG00000006463	DLST
bta-miR-193a-5p	ENSBTAG00000021805	RAB5IF
bta-miR-193a-5p	ENSBTAG00000014536	SFXN1
bta-miR-193a-5p	ENSBTAG00000000550	ATP5F1D
bta-miR-193a-5p	ENSBTAG00000008116	POLDIP2
bta-miR-193a-5p	ENSBTAG00000008435	DELE1
bta-miR-193a-5p	ENSBTAG00000011491	WDR81
bta-miR-193a-5p	ENSBTAG00000009479	UQCRQ
bta-miR-1949	ENSBTAG00000009431	SLC25A44
bta-miR-1949	ENSBTAG00000017053	ABCB10
bta-miR-1949	ENSBTAG00000001174	MRPL15
bta-miR-1949	ENSBTAG00000018332	PPTC7
bta-miR-1949	ENSBTAG00000019472	NR3C1
bta-miR-1949	ENSBTAG00000009568	KANK2
bta-miR-1949	ENSBTAG00000011198	PPP1CC
bta-miR-1949	ENSBTAG00000039684	CAVIN1
bta-miR-1949	ENSBTAG00000008629	MTFR1
bta-miR-1949	ENSBTAG00000014023	SIRT1
bta-miR-1949	ENSBTAG00000011399	YARS2
bta-miR-1949	ENSBTAG00000006227	IDH3A
bta-miR-1949	ENSBTAG00000016445	YME1L1
bta-miR-195	ENSBTAG00000002010	PI4K2A
bta-miR-195	ENSBTAG00000003323	NOL6
bta-miR-195	ENSBTAG00000009431	SLC25A44
bta-miR-195	ENSBTAG00000030335	ALDH4A1
bta-miR-195	ENSBTAG00000019334	KLC2
bta-miR-195	ENSBTAG00000000902	OGT
bta-miR-195	ENSBTAG00000001632	NBR1
bta-miR-195	ENSBTAG00000021174	NRDC
bta-miR-195	ENSBTAG00000000562	TOMM20
bta-miR-195	ENSBTAG00000017147	AK3
bta-miR-195	ENSBTAG00000000291	DHTKD1
bta-miR-195	ENSBTAG00000015154	MCL1
bta-miR-195	ENSBTAG00000037400	TNRC18
bta-miR-195	ENSBTAG00000030393	RDH13
bta-miR-195	ENSBTAG00000022058	ACACB
bta-miR-195	ENSBTAG00000018588	TMBIM6
bta-miR-195	ENSBTAG00000018469	ALDH6A1
bta-miR-195	ENSBTAG00000010109	CDK1
bta-miR-195	ENSBTAG00000000064	FEN1
bta-miR-195	ENSBTAG00000001567	LRRK1
bta-miR-195	ENSBTAG00000005158	NAPG
bta-miR-195	ENSBTAG00000009732	NCBP1
bta-miR-195	ENSBTAG00000015536	CPNE3
bta-miR-195	ENSBTAG00000039684	CAVIN1
bta-miR-195	ENSBTAG00000005796	DCAF8
bta-miR-195	ENSBTAG00000004409	IVD
bta-miR-195	ENSBTAG00000006162	RAB11FIP5
bta-miR-195	ENSBTAG00000011765	GABARAPL1
bta-miR-195	ENSBTAG00000006463	DLST
bta-miR-195	ENSBTAG00000006429	ACO2
bta-miR-195	ENSBTAG00000009006	PRR14L
bta-miR-195	ENSBTAG00000017439	MIEF1
bta-miR-195	ENSBTAG00000002295	ATF2
bta-miR-195	ENSBTAG00000011250	AFG3L2
bta-miR-195	ENSBTAG00000005681	ME1
bta-miR-195	ENSBTAG00000020270	NFKB1
bta-miR-195	ENSBTAG00000000081	CERT1
bta-miR-195	ENSBTAG00000002219	ATAD3A
bta-miR-195	ENSBTAG00000000014	TXN2
bta-miR-195	ENSBTAG00000020547	BCAP31
bta-miR-195	ENSBTAG00000021168	SIRT4
bta-miR-196a	ENSBTAG00000004979	MRS2
bta-miR-196a	ENSBTAG00000030393	RDH13
bta-miR-196a	ENSBTAG00000000064	FEN1
bta-miR-196a	ENSBTAG00000015536	CPNE3
bta-miR-196a	ENSBTAG00000016599	MRPL53
bta-miR-196a	ENSBTAG00000000152	RANBP2
bta-miR-196a	ENSBTAG00000020527	IDH1
bta-miR-196a	ENSBTAG00000012675	MYO19
bta-miR-196b	ENSBTAG00000004979	MRS2
bta-miR-196b	ENSBTAG00000030393	RDH13
bta-miR-196b	ENSBTAG00000000064	FEN1
bta-miR-196b	ENSBTAG00000015536	CPNE3
bta-miR-196b	ENSBTAG00000016599	MRPL53
bta-miR-196b	ENSBTAG00000000152	RANBP2
bta-miR-196b	ENSBTAG00000017439	MIEF1
bta-miR-196b	ENSBTAG00000020527	IDH1
bta-miR-196b	ENSBTAG00000012675	MYO19
bta-miR-200a	ENSBTAG00000007570	NDUFAF6
bta-miR-200a	ENSBTAG00000017053	ABCB10
bta-miR-200a	ENSBTAG00000000902	OGT
bta-miR-200a	ENSBTAG00000005039	ARAF
bta-miR-200a	ENSBTAG00000001174	MRPL15
bta-miR-200a	ENSBTAG00000014227	NDFIP2
bta-miR-200a	ENSBTAG00000015901	ARMC1
bta-miR-200a	ENSBTAG00000000291	DHTKD1
bta-miR-200a	ENSBTAG00000001854	CIAPIN1
bta-miR-200a	ENSBTAG00000012586	HSPD1
bta-miR-200a	ENSBTAG00000019759	IDE
bta-miR-200a	ENSBTAG00000037400	TNRC18
bta-miR-200a	ENSBTAG00000006084	PINK1
bta-miR-200a	ENSBTAG00000018588	TMBIM6
bta-miR-200a	ENSBTAG00000050249	ENSBTAG00000050249
bta-miR-200a	ENSBTAG00000005158	NAPG
bta-miR-200a	ENSBTAG00000012705	DEGS1
bta-miR-200a	ENSBTAG00000014936	SLC25A51
bta-miR-200a	ENSBTAG00000015310	SLC25A36
bta-miR-200a	ENSBTAG00000016266	SDHD
bta-miR-200a	ENSBTAG00000016599	MRPL53
bta-miR-200a	ENSBTAG00000032829	GHITM
bta-miR-200a	ENSBTAG00000019852	PDHA1
bta-miR-200a	ENSBTAG00000039684	CAVIN1
bta-miR-200a	ENSBTAG00000005796	DCAF8
bta-miR-200a	ENSBTAG00000015038	HADHA
bta-miR-200a	ENSBTAG00000005314	MFN2
bta-miR-200a	ENSBTAG00000000555	ACO1
bta-miR-200a	ENSBTAG00000005469	CCAR2
bta-miR-200a	ENSBTAG00000046346	PACS2
bta-miR-200a	ENSBTAG00000019514	OPA1
bta-miR-200a	ENSBTAG00000011354	NUDT9
bta-miR-200a	ENSBTAG00000006928	OAT
bta-miR-200a	ENSBTAG00000014023	SIRT1
bta-miR-200a	ENSBTAG00000024378	MRPS21
bta-miR-200a	ENSBTAG00000011491	WDR81
bta-miR-200a	ENSBTAG00000001061	PRKCA
bta-miR-200a	ENSBTAG00000002331	DLGAP5
bta-miR-200a	ENSBTAG00000008541	MGST1
bta-miR-200a	ENSBTAG00000012890	SLC25A3
bta-miR-200a	ENSBTAG00000019911	COA3
bta-miR-200a	ENSBTAG00000019854	ABCE1
bta-miR-200c	ENSBTAG00000014729	MRPL51
bta-miR-200c	ENSBTAG00000009470	CLIC4
bta-miR-200c	ENSBTAG00000021999	CPT1A
bta-miR-200c	ENSBTAG00000001632	NBR1
bta-miR-200c	ENSBTAG00000017147	AK3
bta-miR-200c	ENSBTAG00000019472	NR3C1
bta-miR-200c	ENSBTAG00000009568	KANK2
bta-miR-200c	ENSBTAG00000019759	IDE
bta-miR-200c	ENSBTAG00000030393	RDH13
bta-miR-200c	ENSBTAG00000022058	ACACB
bta-miR-200c	ENSBTAG00000016599	MRPL53
bta-miR-200c	ENSBTAG00000031500	SHMT2
bta-miR-200c	ENSBTAG00000019852	PDHA1
bta-miR-200c	ENSBTAG00000015124	ARGLU1
bta-miR-200c	ENSBTAG00000010001	RHOT1
bta-miR-200c	ENSBTAG00000012380	HK1
bta-miR-200c	ENSBTAG00000009784	RAB32
bta-miR-200c	ENSBTAG00000017557	QRSL1
bta-miR-200c	ENSBTAG00000009006	PRR14L
bta-miR-200c	ENSBTAG00000017439	MIEF1
bta-miR-200c	ENSBTAG00000002295	ATF2
bta-miR-200c	ENSBTAG00000003687	FOXK2
bta-miR-200c	ENSBTAG00000005681	ME1
bta-miR-200c	ENSBTAG00000002628	SLC44A2
bta-miR-200c	ENSBTAG00000002413	MCAT
bta-miR-200c	ENSBTAG00000006523	SOD2
bta-miR-200c	ENSBTAG00000014460	PARL
bta-miR-200c	ENSBTAG00000020801	CYRIB
bta-miR-210	ENSBTAG00000005039	ARAF
bta-miR-210	ENSBTAG00000037400	TNRC18
bta-miR-210	ENSBTAG00000001567	LRRK1
bta-miR-210	ENSBTAG00000005158	NAPG
bta-miR-210	ENSBTAG00000039684	CAVIN1
bta-miR-210	ENSBTAG00000005796	DCAF8
bta-miR-210	ENSBTAG00000017439	MIEF1
bta-miR-210	ENSBTAG00000004199	DIABLO
bta-miR-21-5p	ENSBTAG00000000094	ATPAF1
bta-miR-21-5p	ENSBTAG00000015683	HSPA4
bta-miR-21-5p	ENSBTAG00000000562	TOMM20
bta-miR-21-5p	ENSBTAG00000000797	MRPL9
bta-miR-21-5p	ENSBTAG00000001174	MRPL15
bta-miR-21-5p	ENSBTAG00000003752	SLC25A24
bta-miR-21-5p	ENSBTAG00000014227	NDFIP2
bta-miR-21-5p	ENSBTAG00000015901	ARMC1
bta-miR-21-5p	ENSBTAG00000017147	AK3
bta-miR-21-5p	ENSBTAG00000018332	PPTC7
bta-miR-21-5p	ENSBTAG00000030556	ZNF217
bta-miR-21-5p	ENSBTAG00000019472	NR3C1
bta-miR-216b	ENSBTAG00000020023	MTHFS
bta-miR-216b	ENSBTAG00000021999	CPT1A
bta-miR-216b	ENSBTAG00000000562	TOMM20
bta-miR-216b	ENSBTAG00000003752	SLC25A24
bta-miR-216b	ENSBTAG00000001854	CIAPIN1
bta-miR-216b	ENSBTAG00000004979	MRS2
bta-miR-216b	ENSBTAG00000008577	GRSF1
bta-miR-216b	ENSBTAG00000021780	SCO1
bta-miR-216b	ENSBTAG00000018588	TMBIM6
bta-miR-216b	ENSBTAG00000001475	MCUR1
bta-miR-216b	ENSBTAG00000011765	GABARAPL1
bta-miR-216b	ENSBTAG00000006642	PRKACA
bta-miR-216b	ENSBTAG00000017557	QRSL1
bta-miR-216b	ENSBTAG00000003687	FOXK2
bta-miR-216b	ENSBTAG00000000455	CREBZF
bta-miR-216b	ENSBTAG00000019914	BECN1
bta-miR-216b	ENSBTAG00000004844	ARL2BP
bta-miR-216b	ENSBTAG00000009646	ALDH7A1
bta-miR-216b	ENSBTAG00000032848	GOLPH3
bta-miR-216b	ENSBTAG00000020527	IDH1
bta-miR-216b	ENSBTAG00000004881	MTHFD2
bta-miR-216b	ENSBTAG00000011694	TIMM23
bta-miR-216b	ENSBTAG00000013533	CLIC1
bta-miR-216b	ENSBTAG00000033398	HKDC1
bta-miR-216b	ENSBTAG00000046019	SDHA
bta-miR-22-5p	ENSBTAG00000009431	SLC25A44
bta-miR-22-5p	ENSBTAG00000017147	AK3
bta-miR-22-5p	ENSBTAG00000019472	NR3C1
bta-miR-22-5p	ENSBTAG00000000291	DHTKD1
bta-miR-22-5p	ENSBTAG00000021780	SCO1
bta-miR-22-5p	ENSBTAG00000030393	RDH13
bta-miR-22-5p	ENSBTAG00000010109	CDK1
bta-miR-22-5p	ENSBTAG00000009732	NCBP1
bta-miR-22-5p	ENSBTAG00000014936	SLC25A51
bta-miR-22-5p	ENSBTAG00000016599	MRPL53
bta-miR-22-5p	ENSBTAG00000002412	CYB5B
bta-miR-22-5p	ENSBTAG00000014809	ANXA6
bta-miR-22-5p	ENSBTAG00000015124	ARGLU1
bta-miR-22-5p	ENSBTAG00000017087	TOP3A
bta-miR-22-5p	ENSBTAG00000019700	PC
bta-miR-22-5p	ENSBTAG00000011765	GABARAPL1
bta-miR-22-5p	ENSBTAG00000019514	OPA1
bta-miR-22-5p	ENSBTAG00000001509	ELK3
bta-miR-22-5p	ENSBTAG00000007172	GOT2
bta-miR-22-5p	ENSBTAG00000015974	FLVCR1
bta-miR-22-5p	ENSBTAG00000021803	GRAMD4
bta-miR-22-5p	ENSBTAG00000000081	CERT1
bta-miR-22-5p	ENSBTAG00000021724	PDHB
bta-miR-22-5p	ENSBTAG00000001781	TOMM40
bta-miR-22-5p	ENSBTAG00000033186	OXCT1
bta-miR-22-5p	ENSBTAG00000007522	RAP1GDS1
bta-miR-2285bf	ENSBTAG00000014302	TOMM70
bta-miR-2285bf	ENSBTAG00000032829	GHITM
bta-miR-2285bf	ENSBTAG00000010083	HADHB
bta-miR-2285bf	ENSBTAG00000001419	MRPL4
bta-miR-2285bf	ENSBTAG00000053687	MRPL11
bta-miR-2285bf	ENSBTAG00000033453	MTCH1
bta-miR-2285bn	ENSBTAG00000008938	SRC
bta-miR-2285bn	ENSBTAG00000015529	CHCHD4
bta-miR-2285bn	ENSBTAG00000017053	ABCB10
bta-miR-2285bn	ENSBTAG00000021999	CPT1A
bta-miR-2285bn	ENSBTAG00000017147	AK3
bta-miR-2285bn	ENSBTAG00000019472	NR3C1
bta-miR-2285bn	ENSBTAG00000001854	CIAPIN1
bta-miR-2285bn	ENSBTAG00000015154	MCL1
bta-miR-2285bn	ENSBTAG00000021780	SCO1
bta-miR-2285bn	ENSBTAG00000006084	PINK1
bta-miR-2285bn	ENSBTAG00000022058	ACACB
bta-miR-2285bn	ENSBTAG00000018588	TMBIM6
bta-miR-2285bn	ENSBTAG00000011198	PPP1CC
bta-miR-2285bn	ENSBTAG00000018469	ALDH6A1
bta-miR-2285bn	ENSBTAG00000002918	RAD51
bta-miR-2285bn	ENSBTAG00000005158	NAPG
bta-miR-2285bn	ENSBTAG00000006378	RIPK1
bta-miR-2285bn	ENSBTAG00000009732	NCBP1
bta-miR-2285bn	ENSBTAG00000013113	VDAC1
bta-miR-2285bn	ENSBTAG00000004409	IVD
bta-miR-2285bn	ENSBTAG00000012380	HK1
bta-miR-2285bn	ENSBTAG00000005469	CCAR2
bta-miR-2285bn	ENSBTAG00000003307	IMMT
bta-miR-2285bn	ENSBTAG00000000455	CREBZF
bta-miR-2285bn	ENSBTAG00000014536	SFXN1
bta-miR-2285bn	ENSBTAG00000022013	CBR4
bta-miR-2285bn	ENSBTAG00000005681	ME1
bta-miR-2285bn	ENSBTAG00000019854	ABCE1
bta-miR-2285bn	ENSBTAG00000033186	OXCT1
bta-miR-2285bn	ENSBTAG00000005293	CDC25C
bta-miR-2285bn	ENSBTAG00000000404	NAXE
bta-miR-2285ca	ENSBTAG00000001353	PMPCA
bta-miR-2285ca	ENSBTAG00000009431	SLC25A44
bta-miR-2285ca	ENSBTAG00000016208	TGM2
bta-miR-2285ca	ENSBTAG00000019334	KLC2
bta-miR-2285ca	ENSBTAG00000005039	ARAF
bta-miR-2285ca	ENSBTAG00000001854	CIAPIN1
bta-miR-2285ca	ENSBTAG00000003936	PNKD
bta-miR-2285ca	ENSBTAG00000015154	MCL1
bta-miR-2285ca	ENSBTAG00000021780	SCO1
bta-miR-2285ca	ENSBTAG00000001567	LRRK1
bta-miR-2285ca	ENSBTAG00000005158	NAPG
bta-miR-2285ca	ENSBTAG00000016266	SDHD
bta-miR-2285ca	ENSBTAG00000016599	MRPL53
bta-miR-2285ca	ENSBTAG00000039684	CAVIN1
bta-miR-2285ca	ENSBTAG00000001475	MCUR1
bta-miR-2285ca	ENSBTAG00000005796	DCAF8
bta-miR-2285ca	ENSBTAG00000012380	HK1
bta-miR-2285ca	ENSBTAG00000013123	PHB2
bta-miR-2285ca	ENSBTAG00000006526	BCL2L1
bta-miR-2285ca	ENSBTAG00000013956	BCL2L13
bta-miR-2285ca	ENSBTAG00000046346	PACS2
bta-miR-2285ca	ENSBTAG00000017439	MIEF1
bta-miR-2285ca	ENSBTAG00000021803	GRAMD4
bta-miR-2285ca	ENSBTAG00000002219	ATAD3A
bta-miR-2285dh	ENSBTAG00000002010	PI4K2A
bta-miR-2285dh	ENSBTAG00000008938	SRC
bta-miR-2285dh	ENSBTAG00000016208	TGM2
bta-miR-2285dh	ENSBTAG00000000291	DHTKD1
bta-miR-2285dh	ENSBTAG00000003936	PNKD
bta-miR-2285dh	ENSBTAG00000037400	TNRC18
bta-miR-2285dh	ENSBTAG00000021780	SCO1
bta-miR-2285dh	ENSBTAG00000047418	SLC25A6
bta-miR-2285dh	ENSBTAG00000002412	CYB5B
bta-miR-2285dh	ENSBTAG00000006526	BCL2L1
bta-miR-2285dh	ENSBTAG00000013956	BCL2L13
bta-miR-2285dh	ENSBTAG00000046346	PACS2
bta-miR-2285dh	ENSBTAG00000014023	SIRT1
bta-miR-2285dh	ENSBTAG00000011491	WDR81
bta-miR-2285dh	ENSBTAG00000000404	NAXE
bta-miR-2285dh	ENSBTAG00000001520	MRPL24
bta-miR-2285dh	ENSBTAG00000011395	DNM1L
bta-miR-2285g	ENSBTAG00000000428	BAK1
bta-miR-2285g	ENSBTAG00000002010	PI4K2A
bta-miR-2285g	ENSBTAG00000003323	NOL6
bta-miR-2285g	ENSBTAG00000017053	ABCB10
bta-miR-2285g	ENSBTAG00000021999	CPT1A
bta-miR-2285g	ENSBTAG00000017147	AK3
bta-miR-2285g	ENSBTAG00000004979	MRS2
bta-miR-2285g	ENSBTAG00000015154	MCL1
bta-miR-2285g	ENSBTAG00000006084	PINK1
bta-miR-2285g	ENSBTAG00000013113	VDAC1
bta-miR-2285g	ENSBTAG00000039684	CAVIN1
bta-miR-2285g	ENSBTAG00000002412	CYB5B
bta-miR-2285g	ENSBTAG00000006429	ACO2
bta-miR-2285g	ENSBTAG00000003307	IMMT
bta-miR-2285g	ENSBTAG00000011354	NUDT9
bta-miR-2285g	ENSBTAG00000003687	FOXK2
bta-miR-2285g	ENSBTAG00000000455	CREBZF
bta-miR-2285g	ENSBTAG00000022013	CBR4
bta-miR-2285g	ENSBTAG00000005681	ME1
bta-miR-2285g	ENSBTAG00000019911	COA3
bta-miR-2285g	ENSBTAG00000019854	ABCE1
bta-miR-2285g	ENSBTAG00000033186	OXCT1
bta-miR-2285g	ENSBTAG00000011757	PSEN1
bta-miR-2285g	ENSBTAG00000009275	MTRF1L
bta-miR-2285g	ENSBTAG00000013423	GLRX5
bta-miR-2285g	ENSBTAG00000001908	DLD
bta-miR-2285k	ENSBTAG00000019472	NR3C1
bta-miR-2285k	ENSBTAG00000018188	NDUFC2
bta-miR-2285q	ENSBTAG00000009431	SLC25A44
bta-miR-2285q	ENSBTAG00000016208	TGM2
bta-miR-2285q	ENSBTAG00000017053	ABCB10
bta-miR-2285q	ENSBTAG00000037400	TNRC18
bta-miR-2285q	ENSBTAG00000013113	VDAC1
bta-miR-2285q	ENSBTAG00000005796	DCAF8
bta-miR-2285q	ENSBTAG00000012380	HK1
bta-miR-2285q	ENSBTAG00000009784	RAB32
bta-miR-2285q	ENSBTAG00000000705	COX7A2L
bta-miR-2285q	ENSBTAG00000032996	P4HA1
bta-miR-2285q	ENSBTAG00000011491	WDR81
bta-miR-2285v	ENSBTAG00000015529	CHCHD4
bta-miR-2285v	ENSBTAG00000009568	KANK2
bta-miR-2285v	ENSBTAG00000050249	ENSBTAG00000050249
bta-miR-2285v	ENSBTAG00000019852	PDHA1
bta-miR-2285v	ENSBTAG00000006642	PRKACA
bta-miR-2285v	ENSBTAG00000005469	CCAR2
bta-miR-2303	ENSBTAG00000015683	HSPA4
bta-miR-2303	ENSBTAG00000016208	TGM2
bta-miR-2303	ENSBTAG00000001174	MRPL15
bta-miR-2303	ENSBTAG00000019472	NR3C1
bta-miR-2303	ENSBTAG00000009568	KANK2
bta-miR-2303	ENSBTAG00000019759	IDE
bta-miR-2303	ENSBTAG00000018588	TMBIM6
bta-miR-2303	ENSBTAG00000011198	PPP1CC
bta-miR-2303	ENSBTAG00000010109	CDK1
bta-miR-2303	ENSBTAG00000009732	NCBP1
bta-miR-2303	ENSBTAG00000002412	CYB5B
bta-miR-2303	ENSBTAG00000005796	DCAF8
bta-miR-2303	ENSBTAG00000005096	COX7A2
bta-miR-2303	ENSBTAG00000019514	OPA1
bta-miR-2303	ENSBTAG00000000705	COX7A2L
bta-miR-2303	ENSBTAG00000017439	MIEF1
bta-miR-2303	ENSBTAG00000032996	P4HA1
bta-miR-2303	ENSBTAG00000033398	HKDC1
bta-miR-2303	ENSBTAG00000000434	CRYAB
bta-miR-2303	ENSBTAG00000016445	YME1L1
bta-miR-2303	ENSBTAG00000009846	MTHFD1L
bta-miR-2319a	ENSBTAG00000004979	MRS2
bta-miR-2319a	ENSBTAG00000012586	HSPD1
bta-miR-2319a	ENSBTAG00000021780	SCO1
bta-miR-2319a	ENSBTAG00000013113	VDAC1
bta-miR-2319a	ENSBTAG00000000152	RANBP2
bta-miR-2319a	ENSBTAG00000039684	CAVIN1
bta-miR-2319a	ENSBTAG00000010083	HADHB
bta-miR-2319a	ENSBTAG00000053687	MRPL11
bta-miR-2319a	ENSBTAG00000002685	PITRM1
bta-miR-2319a	ENSBTAG00000002295	ATF2
bta-miR-2319a	ENSBTAG00000014536	SFXN1
bta-miR-2319a	ENSBTAG00000024378	MRPS21
bta-miR-2319a	ENSBTAG00000021724	PDHB
bta-miR-2319a	ENSBTAG00000033186	OXCT1
bta-miR-2319a	ENSBTAG00000006227	IDH3A
bta-miR-2319a	ENSBTAG00000051287	NDUFB11
bta-miR-2319a	ENSBTAG00000009667	SLC25A46
bta-miR-2319b	ENSBTAG00000000094	ATPAF1
bta-miR-2319b	ENSBTAG00000007570	NDUFAF6
bta-miR-2319b	ENSBTAG00000008938	SRC
bta-miR-2319b	ENSBTAG00000015683	HSPA4
bta-miR-2319b	ENSBTAG00000020023	MTHFS
bta-miR-2319b	ENSBTAG00000001854	CIAPIN1
bta-miR-2319b	ENSBTAG00000004979	MRS2
bta-miR-2319b	ENSBTAG00000012586	HSPD1
bta-miR-2319b	ENSBTAG00000015154	MCL1
bta-miR-2319b	ENSBTAG00000021780	SCO1
bta-miR-2319b	ENSBTAG00000039684	CAVIN1
bta-miR-2319b	ENSBTAG00000002412	CYB5B
bta-miR-2319b	ENSBTAG00000007513	PGAM5
bta-miR-2319b	ENSBTAG00000015038	HADHA
bta-miR-2319b	ENSBTAG00000053687	MRPL11
bta-miR-2319b	ENSBTAG00000002685	PITRM1
bta-miR-2319b	ENSBTAG00000002295	ATF2
bta-miR-2319b	ENSBTAG00000007115	GSR
bta-miR-2319b	ENSBTAG00000008731	PRDX3
bta-miR-2319b	ENSBTAG00000022013	CBR4
bta-miR-2319b	ENSBTAG00000011399	YARS2
bta-miR-2319b	ENSBTAG00000010709	DLAT
bta-miR-2319b	ENSBTAG00000021724	PDHB
bta-miR-2319b	ENSBTAG00000003876	MCU
bta-miR-2319b	ENSBTAG00000047768	COX7B
bta-miR-2319b	ENSBTAG00000006227	IDH3A
bta-miR-2319b	ENSBTAG00000009846	MTHFD1L
bta-miR-2332	ENSBTAG00000003323	NOL6
bta-miR-2332	ENSBTAG00000006940	USP48
bta-miR-2332	ENSBTAG00000015683	HSPA4
bta-miR-2332	ENSBTAG00000015901	ARMC1
bta-miR-2332	ENSBTAG00000008577	GRSF1
bta-miR-2332	ENSBTAG00000005158	NAPG
bta-miR-2332	ENSBTAG00000011401	PDZD8
bta-miR-2332	ENSBTAG00000014936	SLC25A51
bta-miR-2332	ENSBTAG00000000455	CREBZF
bta-miR-2332	ENSBTAG00000002628	SLC44A2
bta-miR-2332	ENSBTAG00000020026	C3H1orf43
bta-miR-2332	ENSBTAG00000010709	DLAT
bta-miR-2332	ENSBTAG00000008541	MGST1
bta-miR-2332	ENSBTAG00000047768	COX7B
bta-miR-2332	ENSBTAG00000002404	TMX2
bta-miR-2335	ENSBTAG00000005808	TMEM14C
bta-miR-2335	ENSBTAG00000015683	HSPA4
bta-miR-2335	ENSBTAG00000018332	PPTC7
bta-miR-2335	ENSBTAG00000014936	SLC25A51
bta-miR-2335	ENSBTAG00000001475	MCUR1
bta-miR-2335	ENSBTAG00000053107	COX5B
bta-miR-2335	ENSBTAG00000011399	YARS2
bta-miR-2335	ENSBTAG00000005293	CDC25C
bta-miR-2335	ENSBTAG00000009713	ATP5MK
bta-miR-2355-3p	ENSBTAG00000009431	SLC25A44
bta-miR-2355-3p	ENSBTAG00000015683	HSPA4
bta-miR-2355-3p	ENSBTAG00000014227	NDFIP2
bta-miR-2355-3p	ENSBTAG00000003936	PNKD
bta-miR-2355-3p	ENSBTAG00000002918	RAD51
bta-miR-2355-3p	ENSBTAG00000019852	PDHA1
bta-miR-2355-3p	ENSBTAG00000039684	CAVIN1
bta-miR-2355-3p	ENSBTAG00000005796	DCAF8
bta-miR-2355-3p	ENSBTAG00000004409	IVD
bta-miR-2355-3p	ENSBTAG00000015038	HADHA
bta-miR-2355-3p	ENSBTAG00000017439	MIEF1
bta-miR-2355-3p	ENSBTAG00000032996	P4HA1
bta-miR-2355-3p	ENSBTAG00000019914	BECN1
bta-miR-2355-3p	ENSBTAG00000011399	YARS2
bta-miR-2355-3p	ENSBTAG00000019911	COA3
bta-miR-2355-3p	ENSBTAG00000001781	TOMM40
bta-miR-2355-3p	ENSBTAG00000009914	NDUFS6
bta-miR-2355-3p	ENSBTAG00000011757	PSEN1
bta-miR-2355-3p	ENSBTAG00000016368	LRPPRC
bta-miR-2355-3p	ENSBTAG00000024723	CHCHD3
bta-miR-2370-5p	ENSBTAG00000000837	PARP1
bta-miR-2370-5p	ENSBTAG00000009431	SLC25A44
bta-miR-2370-5p	ENSBTAG00000015529	CHCHD4
bta-miR-2370-5p	ENSBTAG00000017053	ABCB10
bta-miR-2370-5p	ENSBTAG00000025320	AKAP1
bta-miR-2370-5p	ENSBTAG00000013108	HK2
bta-miR-2370-5p	ENSBTAG00000000562	TOMM20
bta-miR-2370-5p	ENSBTAG00000003752	SLC25A24
bta-miR-2370-5p	ENSBTAG00000018332	PPTC7
bta-miR-2370-5p	ENSBTAG00000009568	KANK2
bta-miR-2370-5p	ENSBTAG00000019759	IDE
bta-miR-2370-5p	ENSBTAG00000018588	TMBIM6
bta-miR-2370-5p	ENSBTAG00000000064	FEN1
bta-miR-2370-5p	ENSBTAG00000002918	RAD51
bta-miR-2370-5p	ENSBTAG00000009732	NCBP1
bta-miR-2370-5p	ENSBTAG00000016266	SDHD
bta-miR-2370-5p	ENSBTAG00000016599	MRPL53
bta-miR-2370-5p	ENSBTAG00000019852	PDHA1
bta-miR-2370-5p	ENSBTAG00000002412	CYB5B
bta-miR-2370-5p	ENSBTAG00000004409	IVD
bta-miR-2370-5p	ENSBTAG00000005314	MFN2
bta-miR-2370-5p	ENSBTAG00000011765	GABARAPL1
bta-miR-2370-5p	ENSBTAG00000053107	COX5B
bta-miR-2370-5p	ENSBTAG00000006526	BCL2L1
bta-miR-2370-5p	ENSBTAG00000010013	DNAJA3
bta-miR-2370-5p	ENSBTAG00000011354	NUDT9
bta-miR-2370-5p	ENSBTAG00000017439	MIEF1
bta-miR-2370-5p	ENSBTAG00000002295	ATF2
bta-miR-2370-5p	ENSBTAG00000006928	OAT
bta-miR-2370-5p	ENSBTAG00000015974	FLVCR1
bta-miR-2370-5p	ENSBTAG00000022013	CBR4
bta-miR-2370-5p	ENSBTAG00000004199	DIABLO
bta-miR-2370-5p	ENSBTAG00000020026	C3H1orf43
bta-miR-2370-5p	ENSBTAG00000027630	CISD2
bta-miR-2370-5p	ENSBTAG00000019911	COA3
bta-miR-2370-5p	ENSBTAG00000015301	MRPS10
bta-miR-2370-5p	ENSBTAG00000011832	ALDH18A1
bta-miR-2370-5p	ENSBTAG00000009646	ALDH7A1
bta-miR-2370-5p	ENSBTAG00000032848	GOLPH3
bta-miR-2370-5p	ENSBTAG00000020527	IDH1
bta-miR-2370-5p	ENSBTAG00000012675	MYO19
bta-miR-2370-5p	ENSBTAG00000002493	VPS35
bta-miR-2370-5p	ENSBTAG00000046339	VASN
bta-miR-2370-5p	ENSBTAG00000002404	TMX2
bta-miR-2370-5p	ENSBTAG00000005843	REXO2
bta-miR-2370-5p	ENSBTAG00000024781	MRPL17
bta-miR-2375	ENSBTAG00000000797	MRPL9
bta-miR-2375	ENSBTAG00000003752	SLC25A24
bta-miR-2375	ENSBTAG00000015901	ARMC1
bta-miR-2375	ENSBTAG00000018332	PPTC7
bta-miR-2375	ENSBTAG00000009568	KANK2
bta-miR-2375	ENSBTAG00000011198	PPP1CC
bta-miR-2375	ENSBTAG00000011454	FKBP10
bta-miR-2375	ENSBTAG00000010083	HADHB
bta-miR-2375	ENSBTAG00000002412	CYB5B
bta-miR-2375	ENSBTAG00000004409	IVD
bta-miR-2375	ENSBTAG00000015038	HADHA
bta-miR-2375	ENSBTAG00000015124	ARGLU1
bta-miR-2375	ENSBTAG00000017087	TOP3A
bta-miR-2375	ENSBTAG00000053107	COX5B
bta-miR-2375	ENSBTAG00000006429	ACO2
bta-miR-2375	ENSBTAG00000013956	BCL2L13
bta-miR-2375	ENSBTAG00000002685	PITRM1
bta-miR-2375	ENSBTAG00000046346	PACS2
bta-miR-2375	ENSBTAG00000000455	CREBZF
bta-miR-2375	ENSBTAG00000021803	GRAMD4
bta-miR-2375	ENSBTAG00000022013	CBR4
bta-miR-2375	ENSBTAG00000019914	BECN1
bta-miR-2375	ENSBTAG00000011399	YARS2
bta-miR-2375	ENSBTAG00000001061	PRKCA
bta-miR-2375	ENSBTAG00000021227	ATP5PD
bta-miR-2375	ENSBTAG00000002413	MCAT
bta-miR-2375	ENSBTAG00000021724	PDHB
bta-miR-2375	ENSBTAG00000020547	BCAP31
bta-miR-2375	ENSBTAG00000002404	TMX2
bta-miR-2375	ENSBTAG00000024723	CHCHD3
bta-miR-2375	ENSBTAG00000007003	TYMS
bta-miR-2375	ENSBTAG00000016079	COX4I1
bta-miR-2381	ENSBTAG00000003936	PNKD
bta-miR-2381	ENSBTAG00000004979	MRS2
bta-miR-2381	ENSBTAG00000037400	TNRC18
bta-miR-2381	ENSBTAG00000021780	SCO1
bta-miR-2381	ENSBTAG00000022058	ACACB
bta-miR-2381	ENSBTAG00000055145	ENSBTAG00000055145
bta-miR-2381	ENSBTAG00000001567	LRRK1
bta-miR-2381	ENSBTAG00000005158	NAPG
bta-miR-2381	ENSBTAG00000015536	CPNE3
bta-miR-2381	ENSBTAG00000039684	CAVIN1
bta-miR-2381	ENSBTAG00000010230	CAPN1
bta-miR-2381	ENSBTAG00000001419	MRPL4
bta-miR-2381	ENSBTAG00000004409	IVD
bta-miR-2381	ENSBTAG00000009508	SMDT1
bta-miR-2381	ENSBTAG00000019700	PC
bta-miR-2381	ENSBTAG00000007759	ABCB8
bta-miR-2381	ENSBTAG00000005314	MFN2
bta-miR-2381	ENSBTAG00000006463	DLST
bta-miR-2381	ENSBTAG00000006642	PRKACA
bta-miR-2381	ENSBTAG00000053687	MRPL11
bta-miR-2381	ENSBTAG00000006429	ACO2
bta-miR-2381	ENSBTAG00000009784	RAB32
bta-miR-2381	ENSBTAG00000000705	COX7A2L
bta-miR-2381	ENSBTAG00000000417	MRPL12
bta-miR-2381	ENSBTAG00000000550	ATP5F1D
bta-miR-2381	ENSBTAG00000005681	ME1
bta-miR-2381	ENSBTAG00000016762	SLC25A12
bta-miR-2381	ENSBTAG00000005009	PRELID1
bta-miR-2381	ENSBTAG00000009646	ALDH7A1
bta-miR-2381	ENSBTAG00000012675	MYO19
bta-miR-2381	ENSBTAG00000002404	TMX2
bta-miR-2381	ENSBTAG00000005293	CDC25C
bta-miR-2381	ENSBTAG00000002203	NDUFS2
bta-miR-2381	ENSBTAG00000002827	ACAT2
bta-miR-2381	ENSBTAG00000003692	UCP2
bta-miR-2383	ENSBTAG00000000837	PARP1
bta-miR-2383	ENSBTAG00000002010	PI4K2A
bta-miR-2383	ENSBTAG00000007570	NDUFAF6
bta-miR-2383	ENSBTAG00000009431	SLC25A44
bta-miR-2383	ENSBTAG00000014729	MRPL51
bta-miR-2383	ENSBTAG00000020634	FBXO7
bta-miR-2383	ENSBTAG00000001854	CIAPIN1
bta-miR-2383	ENSBTAG00000003936	PNKD
bta-miR-2383	ENSBTAG00000019759	IDE
bta-miR-2383	ENSBTAG00000037400	TNRC18
bta-miR-2383	ENSBTAG00000022058	ACACB
bta-miR-2383	ENSBTAG00000011454	FKBP10
bta-miR-2383	ENSBTAG00000016599	MRPL53
bta-miR-2383	ENSBTAG00000019852	PDHA1
bta-miR-2383	ENSBTAG00000001419	MRPL4
bta-miR-2383	ENSBTAG00000006162	RAB11FIP5
bta-miR-2383	ENSBTAG00000019700	PC
bta-miR-2383	ENSBTAG00000017557	QRSL1
bta-miR-2383	ENSBTAG00000046346	PACS2
bta-miR-2383	ENSBTAG00000019534	TRNT1
bta-miR-2383	ENSBTAG00000017439	MIEF1
bta-miR-2383	ENSBTAG00000003687	FOXK2
bta-miR-2383	ENSBTAG00000021803	GRAMD4
bta-miR-2383	ENSBTAG00000008435	DELE1
bta-miR-2383	ENSBTAG00000020026	C3H1orf43
bta-miR-2383	ENSBTAG00000002413	MCAT
bta-miR-2383	ENSBTAG00000001932	CRAT
bta-miR-2383	ENSBTAG00000008648	PRDX5
bta-miR-2383	ENSBTAG00000033015	FAHD1
bta-miR-24	ENSBTAG00000017053	ABCB10
bta-miR-24	ENSBTAG00000001174	MRPL15
bta-miR-24	ENSBTAG00000055145	ENSBTAG00000055145
bta-miR-24	ENSBTAG00000031500	SHMT2
bta-miR-24	ENSBTAG00000006463	DLST
bta-miR-24	ENSBTAG00000001509	ELK3
bta-miR-24	ENSBTAG00000003687	FOXK2
bta-miR-24	ENSBTAG00000006838	AIFM1
bta-miR-24	ENSBTAG00000002413	MCAT
bta-miR-24	ENSBTAG00000011757	PSEN1
bta-miR-2408	ENSBTAG00000037400	TNRC18
bta-miR-2408	ENSBTAG00000015536	CPNE3
bta-miR-2408	ENSBTAG00000003773	SLC25A13
bta-miR-2408	ENSBTAG00000000555	ACO1
bta-miR-2408	ENSBTAG00000014536	SFXN1
bta-miR-2408	ENSBTAG00000004881	MTHFD2
bta-miR-2431-3p	ENSBTAG00000000428	BAK1
bta-miR-2431-3p	ENSBTAG00000003323	NOL6
bta-miR-2431-3p	ENSBTAG00000005039	ARAF
bta-miR-2431-3p	ENSBTAG00000001174	MRPL15
bta-miR-2431-3p	ENSBTAG00000014227	NDFIP2
bta-miR-2431-3p	ENSBTAG00000017147	AK3
bta-miR-2431-3p	ENSBTAG00000018332	PPTC7
bta-miR-2431-3p	ENSBTAG00000001854	CIAPIN1
bta-miR-2431-3p	ENSBTAG00000015154	MCL1
bta-miR-2431-3p	ENSBTAG00000019759	IDE
bta-miR-2431-3p	ENSBTAG00000021780	SCO1
bta-miR-2431-3p	ENSBTAG00000022058	ACACB
bta-miR-2431-3p	ENSBTAG00000000064	FEN1
bta-miR-2431-3p	ENSBTAG00000005158	NAPG
bta-miR-2431-3p	ENSBTAG00000011454	FKBP10
bta-miR-2431-3p	ENSBTAG00000015310	SLC25A36
bta-miR-2431-3p	ENSBTAG00000020747	ASS1
bta-miR-2431-3p	ENSBTAG00000005796	DCAF8
bta-miR-2431-3p	ENSBTAG00000001419	MRPL4
bta-miR-2431-3p	ENSBTAG00000005469	CCAR2
bta-miR-2431-3p	ENSBTAG00000006526	BCL2L1
bta-miR-2431-3p	ENSBTAG00000013956	BCL2L13
bta-miR-2431-3p	ENSBTAG00000046346	PACS2
bta-miR-2431-3p	ENSBTAG00000000274	YKT6
bta-miR-2431-3p	ENSBTAG00000017439	MIEF1
bta-miR-2431-3p	ENSBTAG00000000417	MRPL12
bta-miR-2431-3p	ENSBTAG00000014536	SFXN1
bta-miR-2431-3p	ENSBTAG00000011250	AFG3L2
bta-miR-2431-3p	ENSBTAG00000008116	POLDIP2
bta-miR-2431-3p	ENSBTAG00000010566	TMEM11
bta-miR-2431-3p	ENSBTAG00000001061	PRKCA
bta-miR-2431-3p	ENSBTAG00000002628	SLC44A2
bta-miR-2431-3p	ENSBTAG00000004844	ARL2BP
bta-miR-2431-3p	ENSBTAG00000019911	COA3
bta-miR-2431-3p	ENSBTAG00000003876	MCU
bta-miR-2431-3p	ENSBTAG00000033453	MTCH1
bta-miR-2431-3p	ENSBTAG00000020527	IDH1
bta-miR-2431-3p	ENSBTAG00000015051	POLRMT
bta-miR-24-3p	ENSBTAG00000000094	ATPAF1
bta-miR-24-3p	ENSBTAG00000000428	BAK1
bta-miR-24-3p	ENSBTAG00000002010	PI4K2A
bta-miR-24-3p	ENSBTAG00000014729	MRPL51
bta-miR-24-3p	ENSBTAG00000016208	TGM2
bta-miR-24-3p	ENSBTAG00000019334	KLC2
bta-miR-24-3p	ENSBTAG00000021491	NDUFV3
bta-miR-24-3p	ENSBTAG00000000902	OGT
bta-miR-24-3p	ENSBTAG00000013108	HK2
bta-miR-24-3p	ENSBTAG00000003936	PNKD
bta-miR-24-3p	ENSBTAG00000006482	PTCD3
bta-miR-24-3p	ENSBTAG00000037400	TNRC18
bta-miR-24-3p	ENSBTAG00000021780	SCO1
bta-miR-24-3p	ENSBTAG00000030393	RDH13
bta-miR-24-3p	ENSBTAG00000055145	ENSBTAG00000055145
bta-miR-24-3p	ENSBTAG00000001567	LRRK1
bta-miR-24-3p	ENSBTAG00000005158	NAPG
bta-miR-24-3p	ENSBTAG00000010312	MAPK1
bta-miR-24-3p	ENSBTAG00000015536	CPNE3
bta-miR-24-3p	ENSBTAG00000031500	SHMT2
bta-miR-24-3p	ENSBTAG00000019852	PDHA1
bta-miR-24-3p	ENSBTAG00000002412	CYB5B
bta-miR-24-3p	ENSBTAG00000005796	DCAF8
bta-miR-24-3p	ENSBTAG00000001419	MRPL4
bta-miR-24-3p	ENSBTAG00000010524	BCKDK
bta-miR-24-3p	ENSBTAG00000014809	ANXA6
bta-miR-24-3p	ENSBTAG00000053107	COX5B
bta-miR-24-3p	ENSBTAG00000046346	PACS2
bta-miR-24-3p	ENSBTAG00000010013	DNAJA3
bta-miR-24-3p	ENSBTAG00000021803	GRAMD4
bta-miR-24-3p	ENSBTAG00000022013	CBR4
bta-miR-24-3p	ENSBTAG00000010566	TMEM11
bta-miR-24-3p	ENSBTAG00000018073	TSPO
bta-miR-24-3p	ENSBTAG00000002413	MCAT
bta-miR-24-3p	ENSBTAG00000001781	TOMM40
bta-miR-24-3p	ENSBTAG00000001795	LONP1
bta-miR-24-3p	ENSBTAG00000003876	MCU
bta-miR-24-3p	ENSBTAG00000005009	PRELID1
bta-miR-24-3p	ENSBTAG00000006029	OGDH
bta-miR-24-3p	ENSBTAG00000006633	IRF3
bta-miR-24-3p	ENSBTAG00000009914	NDUFS6
bta-miR-2450a	ENSBTAG00000000428	BAK1
bta-miR-2450a	ENSBTAG00000019334	KLC2
bta-miR-2450a	ENSBTAG00000001567	LRRK1
bta-miR-2450a	ENSBTAG00000005158	NAPG
bta-miR-2450a	ENSBTAG00000002412	CYB5B
bta-miR-2450a	ENSBTAG00000000042	PYCR1
bta-miR-2450a	ENSBTAG00000012380	HK1
bta-miR-2450a	ENSBTAG00000013956	BCL2L13
bta-miR-2450a	ENSBTAG00000010566	TMEM11
bta-miR-2450a	ENSBTAG00000019914	BECN1
bta-miR-2450a	ENSBTAG00000019854	ABCE1
bta-miR-2450a	ENSBTAG00000007522	RAP1GDS1
bta-miR-2450a	ENSBTAG00000006029	OGDH
bta-miR-2450a	ENSBTAG00000000014	TXN2
bta-miR-2450a	ENSBTAG00000033453	MTCH1
bta-miR-2450a	ENSBTAG00000004402	PRELID3B
bta-miR-2450a	ENSBTAG00000010504	TBRG4
bta-miR-2450a	ENSBTAG00000014161	ARMC10
bta-miR-2477	ENSBTAG00000013108	HK2
bta-miR-2477	ENSBTAG00000018332	PPTC7
bta-miR-2477	ENSBTAG00000019472	NR3C1
bta-miR-2477	ENSBTAG00000021780	SCO1
bta-miR-2477	ENSBTAG00000019852	PDHA1
bta-miR-2477	ENSBTAG00000039684	CAVIN1
bta-miR-2477	ENSBTAG00000001419	MRPL4
bta-miR-2477	ENSBTAG00000006463	DLST
bta-miR-2477	ENSBTAG00000008629	MTFR1
bta-miR-2477	ENSBTAG00000011354	NUDT9
bta-miR-2477	ENSBTAG00000007605	FKBP4
bta-miR-2477	ENSBTAG00000014536	SFXN1
bta-miR-2477	ENSBTAG00000002628	SLC44A2
bta-miR-2477	ENSBTAG00000000081	CERT1
bta-miR-2477	ENSBTAG00000009646	ALDH7A1
bta-miR-2477	ENSBTAG00000032848	GOLPH3
bta-miR-2477	ENSBTAG00000015005	FANCG
bta-miR-2477	ENSBTAG00000014840	MTX1
bta-miR-2478	ENSBTAG00000014227	NDFIP2
bta-miR-2478	ENSBTAG00000050249	ENSBTAG00000050249
bta-miR-2478	ENSBTAG00000000064	FEN1
bta-miR-2478	ENSBTAG00000015536	CPNE3
bta-miR-2478	ENSBTAG00000006526	BCL2L1
bta-miR-2478	ENSBTAG00000009603	UQCRH
bta-miR-2478	ENSBTAG00000019514	OPA1
bta-miR-2478	ENSBTAG00000020026	C3H1orf43
bta-miR-27a-3p	ENSBTAG00000000094	ATPAF1
bta-miR-27a-3p	ENSBTAG00000000428	BAK1
bta-miR-27a-3p	ENSBTAG00000030335	ALDH4A1
bta-miR-27a-3p	ENSBTAG00000017147	AK3
bta-miR-27a-3p	ENSBTAG00000019472	NR3C1
bta-miR-27a-3p	ENSBTAG00000000291	DHTKD1
bta-miR-27a-3p	ENSBTAG00000001069	TP53
bta-miR-27a-3p	ENSBTAG00000001854	CIAPIN1
bta-miR-27a-3p	ENSBTAG00000003936	PNKD
bta-miR-27a-3p	ENSBTAG00000004871	NDUFV2
bta-miR-27a-3p	ENSBTAG00000004979	MRS2
bta-miR-27a-3p	ENSBTAG00000006482	PTCD3
bta-miR-27a-3p	ENSBTAG00000008577	GRSF1
bta-miR-27a-3p	ENSBTAG00000009541	SUCLG2
bta-miR-27a-3p	ENSBTAG00000009568	KANK2
bta-miR-27a-3p	ENSBTAG00000010157	TOMM22
bta-miR-27a-3p	ENSBTAG00000012586	HSPD1
bta-miR-27a-3p	ENSBTAG00000015154	MCL1
bta-miR-27a-3p	ENSBTAG00000015677	KARS1
bta-miR-27a-3p	ENSBTAG00000017120	PHB
bta-miR-27a-3p	ENSBTAG00000017605	AK2
bta-miR-27a-3p	ENSBTAG00000018261	PDHX
bta-miR-27a-3p	ENSBTAG00000019759	IDE
bta-miR-27a-3p	ENSBTAG00000037400	TNRC18
bta-miR-27a-3p	ENSBTAG00000021780	SCO1
bta-miR-27a-3p	ENSBTAG00000030393	RDH13
bta-miR-27a-3p	ENSBTAG00000006084	PINK1
bta-miR-27a-3p	ENSBTAG00000008090	CCM2
bta-miR-27a-3p	ENSBTAG00000013988	BID
bta-miR-27a-3p	ENSBTAG00000017710	ECHS1
bta-miR-27a-3p	ENSBTAG00000022058	ACACB
bta-miR-27a-3p	ENSBTAG00000018588	TMBIM6
bta-miR-27a-3p	ENSBTAG00000011198	PPP1CC
bta-miR-27a-3p	ENSBTAG00000047418	SLC25A6
bta-miR-27a-3p	ENSBTAG00000050249	ENSBTAG00000050249
bta-miR-27a-3p	ENSBTAG00000018469	ALDH6A1
bta-miR-27a-3p	ENSBTAG00000010109	CDK1
bta-miR-28	ENSBTAG00000000094	ATPAF1
bta-miR-28	ENSBTAG00000000428	BAK1
bta-miR-28	ENSBTAG00000009431	SLC25A44
bta-miR-28	ENSBTAG00000021999	CPT1A
bta-miR-28	ENSBTAG00000001632	NBR1
bta-miR-28	ENSBTAG00000005039	ARAF
bta-miR-28	ENSBTAG00000013108	HK2
bta-miR-28	ENSBTAG00000017147	AK3
bta-miR-28	ENSBTAG00000001854	CIAPIN1
bta-miR-28	ENSBTAG00000003936	PNKD
bta-miR-28	ENSBTAG00000037400	TNRC18
bta-miR-28	ENSBTAG00000030393	RDH13
bta-miR-28	ENSBTAG00000019852	PDHA1
bta-miR-28	ENSBTAG00000010083	HADHB
bta-miR-28	ENSBTAG00000001419	MRPL4
bta-miR-28	ENSBTAG00000006162	RAB11FIP5
bta-miR-28	ENSBTAG00000019700	PC
bta-miR-28	ENSBTAG00000020490	NACC2
bta-miR-28	ENSBTAG00000007759	ABCB8
bta-miR-28	ENSBTAG00000005314	MFN2
bta-miR-28	ENSBTAG00000000274	YKT6
bta-miR-28	ENSBTAG00000032996	P4HA1
bta-miR-28	ENSBTAG00000014536	SFXN1
bta-miR-28	ENSBTAG00000011491	WDR81
bta-miR-28	ENSBTAG00000010709	DLAT
bta-miR-28	ENSBTAG00000002413	MCAT
bta-miR-28	ENSBTAG00000020527	IDH1
bta-miR-28	ENSBTAG00000003279	NDUFA10
bta-miR-28	ENSBTAG00000016269	ME2
bta-miR-28	ENSBTAG00000047768	COX7B
bta-miR-28	ENSBTAG00000020756	GSK3A
bta-miR-29b	ENSBTAG00000000428	BAK1
bta-miR-29b	ENSBTAG00000016208	TGM2
bta-miR-29b	ENSBTAG00000017147	AK3
bta-miR-29b	ENSBTAG00000019472	NR3C1
bta-miR-29b	ENSBTAG00000000291	DHTKD1
bta-miR-29b	ENSBTAG00000015154	MCL1
bta-miR-29b	ENSBTAG00000018261	PDHX
bta-miR-29b	ENSBTAG00000019759	IDE
bta-miR-29b	ENSBTAG00000037400	TNRC18
bta-miR-29b	ENSBTAG00000006084	PINK1
bta-miR-29b	ENSBTAG00000015536	CPNE3
bta-miR-29b	ENSBTAG00000039684	CAVIN1
bta-miR-29b	ENSBTAG00000002412	CYB5B
bta-miR-29b	ENSBTAG00000001419	MRPL4
bta-miR-29b	ENSBTAG00000003773	SLC25A13
bta-miR-29b	ENSBTAG00000014809	ANXA6
bta-miR-29b	ENSBTAG00000012380	HK1
bta-miR-29b	ENSBTAG00000014023	SIRT1
bta-miR-29b	ENSBTAG00000011491	WDR81
bta-miR-29b	ENSBTAG00000004199	DIABLO
bta-miR-29b	ENSBTAG00000020026	C3H1orf43
bta-miR-29b	ENSBTAG00000021227	ATP5PD
bta-miR-29b	ENSBTAG00000016762	SLC25A12
bta-miR-29b	ENSBTAG00000033186	OXCT1
bta-miR-29b	ENSBTAG00000007522	RAP1GDS1
bta-miR-29b	ENSBTAG00000002504	IREB2
bta-miR-29b	ENSBTAG00000002219	ATAD3A
bta-miR-29b	ENSBTAG00000013623	TIMM13
bta-miR-29b	ENSBTAG00000020607	ABCB6
bta-miR-29b	ENSBTAG00000015301	MRPS10
bta-miR-29d-5p	ENSBTAG00000005808	TMEM14C
bta-miR-29d-5p	ENSBTAG00000001854	CIAPIN1
bta-miR-30a-5p	ENSBTAG00000007570	NDUFAF6
bta-miR-30a-5p	ENSBTAG00000018332	PPTC7
bta-miR-30a-5p	ENSBTAG00000019759	IDE
bta-miR-30a-5p	ENSBTAG00000021780	SCO1
bta-miR-30a-5p	ENSBTAG00000001567	LRRK1
bta-miR-30a-5p	ENSBTAG00000014936	SLC25A51
bta-miR-30a-5p	ENSBTAG00000015536	CPNE3
bta-miR-30a-5p	ENSBTAG00000002412	CYB5B
bta-miR-30a-5p	ENSBTAG00000010230	CAPN1
bta-miR-30a-5p	ENSBTAG00000015124	ARGLU1
bta-miR-30a-5p	ENSBTAG00000032996	P4HA1
bta-miR-30a-5p	ENSBTAG00000014023	SIRT1
bta-miR-30a-5p	ENSBTAG00000014536	SFXN1
bta-miR-30a-5p	ENSBTAG00000015974	FLVCR1
bta-miR-30a-5p	ENSBTAG00000009098	POLG
bta-miR-30a-5p	ENSBTAG00000004199	DIABLO
bta-miR-30a-5p	ENSBTAG00000010566	TMEM11
bta-miR-30a-5p	ENSBTAG00000018188	NDUFC2
bta-miR-30a-5p	ENSBTAG00000019914	BECN1
bta-miR-30a-5p	ENSBTAG00000007662	HSPA5
bta-miR-30a-5p	ENSBTAG00000005681	ME1
bta-miR-30a-5p	ENSBTAG00000007163	SLC44A1
bta-miR-30b-3p	ENSBTAG00000000428	BAK1
bta-miR-30b-3p	ENSBTAG00000002010	PI4K2A
bta-miR-30b-3p	ENSBTAG00000003323	NOL6
bta-miR-30b-3p	ENSBTAG00000009431	SLC25A44
bta-miR-30b-3p	ENSBTAG00000016208	TGM2
bta-miR-30b-3p	ENSBTAG00000000902	OGT
bta-miR-30b-3p	ENSBTAG00000025320	AKAP1
bta-miR-30b-3p	ENSBTAG00000005039	ARAF
bta-miR-30b-3p	ENSBTAG00000013108	HK2
bta-miR-30b-3p	ENSBTAG00000018332	PPTC7
bta-miR-30b-3p	ENSBTAG00000019472	NR3C1
bta-miR-30b-3p	ENSBTAG00000003936	PNKD
bta-miR-30b-3p	ENSBTAG00000037400	TNRC18
bta-miR-30b-3p	ENSBTAG00000021780	SCO1
bta-miR-30b-3p	ENSBTAG00000010109	CDK1
bta-miR-30b-3p	ENSBTAG00000005158	NAPG
bta-miR-30b-3p	ENSBTAG00000019852	PDHA1
bta-miR-30b-3p	ENSBTAG00000039684	CAVIN1
bta-miR-30b-3p	ENSBTAG00000005796	DCAF8
bta-miR-30b-3p	ENSBTAG00000010230	CAPN1
bta-miR-30b-3p	ENSBTAG00000000042	PYCR1
bta-miR-30b-3p	ENSBTAG00000001419	MRPL4
bta-miR-30b-3p	ENSBTAG00000003773	SLC25A13
bta-miR-30b-3p	ENSBTAG00000004409	IVD
bta-miR-30b-3p	ENSBTAG00000005096	COX7A2
bta-miR-30b-3p	ENSBTAG00000006072	LRRC59
bta-miR-30b-3p	ENSBTAG00000006162	RAB11FIP5
bta-miR-30b-3p	ENSBTAG00000007513	PGAM5
bta-miR-30b-3p	ENSBTAG00000009508	SMDT1
bta-miR-30b-3p	ENSBTAG00000010524	BCKDK
bta-miR-30b-3p	ENSBTAG00000014809	ANXA6
bta-miR-30b-3p	ENSBTAG00000015038	HADHA
bta-miR-30b-3p	ENSBTAG00000015124	ARGLU1
bta-miR-30b-3p	ENSBTAG00000017087	TOP3A
bta-miR-30b-3p	ENSBTAG00000019700	PC
bta-miR-30b-3p	ENSBTAG00000020108	LETM1
bta-miR-30b-3p	ENSBTAG00000020490	NACC2
bta-miR-30b-3p	ENSBTAG00000010001	RHOT1
bta-miR-30b-3p	ENSBTAG00000007118	SMURF1
bta-miR-30b-3p	ENSBTAG00000007759	ABCB8
bta-miR-30b-3p	ENSBTAG00000005314	MFN2
bta-miR-30b-3p	ENSBTAG00000012380	HK1
bta-miR-30b-3p	ENSBTAG00000011765	GABARAPL1
bta-miR-30b-3p	ENSBTAG00000006463	DLST
bta-miR-30b-3p	ENSBTAG00000053107	COX5B
bta-miR-30b-3p	ENSBTAG00000013123	PHB2
bta-miR-30b-3p	ENSBTAG00000006642	PRKACA
bta-miR-30b-3p	ENSBTAG00000053687	MRPL11
bta-miR-30e-5p	ENSBTAG00000007570	NDUFAF6
bta-miR-30e-5p	ENSBTAG00000018332	PPTC7
bta-miR-30e-5p	ENSBTAG00000019759	IDE
bta-miR-30e-5p	ENSBTAG00000001567	LRRK1
bta-miR-30e-5p	ENSBTAG00000014936	SLC25A51
bta-miR-30e-5p	ENSBTAG00000015536	CPNE3
bta-miR-30e-5p	ENSBTAG00000002412	CYB5B
bta-miR-30e-5p	ENSBTAG00000010230	CAPN1
bta-miR-30e-5p	ENSBTAG00000015124	ARGLU1
bta-miR-30e-5p	ENSBTAG00000032996	P4HA1
bta-miR-30e-5p	ENSBTAG00000014023	SIRT1
bta-miR-30e-5p	ENSBTAG00000014536	SFXN1
bta-miR-30e-5p	ENSBTAG00000015974	FLVCR1
bta-miR-30e-5p	ENSBTAG00000009098	POLG
bta-miR-30e-5p	ENSBTAG00000004199	DIABLO
bta-miR-30e-5p	ENSBTAG00000010566	TMEM11
bta-miR-30e-5p	ENSBTAG00000018188	NDUFC2
bta-miR-30e-5p	ENSBTAG00000019914	BECN1
bta-miR-30e-5p	ENSBTAG00000007662	HSPA5
bta-miR-30e-5p	ENSBTAG00000005681	ME1
bta-miR-30e-5p	ENSBTAG00000007163	SLC44A1
bta-miR-30f	ENSBTAG00000007570	NDUFAF6
bta-miR-30f	ENSBTAG00000003936	PNKD
bta-miR-30f	ENSBTAG00000019759	IDE
bta-miR-30f	ENSBTAG00000021780	SCO1
bta-miR-30f	ENSBTAG00000001567	LRRK1
bta-miR-30f	ENSBTAG00000015536	CPNE3
bta-miR-30f	ENSBTAG00000002412	CYB5B
bta-miR-30f	ENSBTAG00000010230	CAPN1
bta-miR-30f	ENSBTAG00000015124	ARGLU1
bta-miR-30f	ENSBTAG00000032996	P4HA1
bta-miR-30f	ENSBTAG00000014536	SFXN1
bta-miR-30f	ENSBTAG00000015974	FLVCR1
bta-miR-30f	ENSBTAG00000009098	POLG
bta-miR-30f	ENSBTAG00000004199	DIABLO
bta-miR-30f	ENSBTAG00000010566	TMEM11
bta-miR-30f	ENSBTAG00000007662	HSPA5
bta-miR-30f	ENSBTAG00000007163	SLC44A1
bta-miR-31	ENSBTAG00000002010	PI4K2A
bta-miR-31	ENSBTAG00000007570	NDUFAF6
bta-miR-31	ENSBTAG00000008938	SRC
bta-miR-31	ENSBTAG00000009431	SLC25A44
bta-miR-31	ENSBTAG00000014729	MRPL51
bta-miR-31	ENSBTAG00000021491	NDUFV3
bta-miR-31	ENSBTAG00000025320	AKAP1
bta-miR-31	ENSBTAG00000003752	SLC25A24
bta-miR-31	ENSBTAG00000017147	AK3
bta-miR-31	ENSBTAG00000000291	DHTKD1
bta-miR-31	ENSBTAG00000001854	CIAPIN1
bta-miR-31	ENSBTAG00000017605	AK2
bta-miR-31	ENSBTAG00000021780	SCO1
bta-miR-31	ENSBTAG00000022058	ACACB
bta-miR-31	ENSBTAG00000050249	ENSBTAG00000050249
bta-miR-31	ENSBTAG00000016599	MRPL53
bta-miR-31	ENSBTAG00000005796	DCAF8
bta-miR-31	ENSBTAG00000006162	RAB11FIP5
bta-miR-31	ENSBTAG00000012380	HK1
bta-miR-31	ENSBTAG00000000555	ACO1
bta-miR-31	ENSBTAG00000003746	SCP2
bta-miR-31	ENSBTAG00000005469	CCAR2
bta-miR-31	ENSBTAG00000006429	ACO2
bta-miR-31	ENSBTAG00000006526	BCL2L1
bta-miR-31	ENSBTAG00000008629	MTFR1
bta-miR-31	ENSBTAG00000009603	UQCRH
bta-miR-31	ENSBTAG00000009784	RAB32
bta-miR-31	ENSBTAG00000013956	BCL2L13
bta-miR-31	ENSBTAG00000017557	QRSL1
bta-miR-31	ENSBTAG00000002685	PITRM1
bta-miR-31	ENSBTAG00000046346	PACS2
bta-miR-31	ENSBTAG00000016764	UBA1
bta-miR-31	ENSBTAG00000019514	OPA1
bta-miR-320a	ENSBTAG00000000428	BAK1
bta-miR-320a	ENSBTAG00000000837	PARP1
bta-miR-320a	ENSBTAG00000001353	PMPCA
bta-miR-320a	ENSBTAG00000017053	ABCB10
bta-miR-320a	ENSBTAG00000013108	HK2
bta-miR-320a	ENSBTAG00000019472	NR3C1
bta-miR-320a	ENSBTAG00000004979	MRS2
bta-miR-320a	ENSBTAG00000009568	KANK2
bta-miR-320a	ENSBTAG00000015154	MCL1
bta-miR-320a	ENSBTAG00000017605	AK2
bta-miR-320a	ENSBTAG00000019759	IDE
bta-miR-320a	ENSBTAG00000021780	SCO1
bta-miR-320a	ENSBTAG00000018469	ALDH6A1
bta-miR-320a	ENSBTAG00000000064	FEN1
bta-miR-320a	ENSBTAG00000055145	ENSBTAG00000055145
bta-miR-320a	ENSBTAG00000001567	LRRK1
bta-miR-320a	ENSBTAG00000002918	RAD51
bta-miR-320a	ENSBTAG00000005158	NAPG
bta-miR-320a	ENSBTAG00000006378	RIPK1
bta-miR-320a	ENSBTAG00000006759	SUCLA2
bta-miR-320a	ENSBTAG00000009732	NCBP1
bta-miR-320a	ENSBTAG00000010312	MAPK1
bta-miR-320a	ENSBTAG00000011401	PDZD8
bta-miR-320a	ENSBTAG00000011454	FKBP10
bta-miR-320a	ENSBTAG00000012705	DEGS1
bta-miR-320a	ENSBTAG00000013113	VDAC1
bta-miR-320a	ENSBTAG00000014302	TOMM70
bta-miR-320a	ENSBTAG00000014936	SLC25A51
bta-miR-320a	ENSBTAG00000015310	SLC25A36
bta-miR-320a	ENSBTAG00000015536	CPNE3
bta-miR-320a	ENSBTAG00000016266	SDHD
bta-miR-320a	ENSBTAG00000016599	MRPL53
bta-miR-320a	ENSBTAG00000006707	ACSL5
bta-miR-320a	ENSBTAG00000020747	ASS1
bta-miR-320a	ENSBTAG00000021976	NDUFS1
bta-miR-320a	ENSBTAG00000031500	SHMT2
bta-miR-320a	ENSBTAG00000000152	RANBP2
bta-miR-320a	ENSBTAG00000032829	GHITM
bta-miR-320a	ENSBTAG00000019852	PDHA1
bta-miR-320a	ENSBTAG00000044017	MSRB3
bta-miR-320a	ENSBTAG00000039684	CAVIN1
bta-miR-320a	ENSBTAG00000001475	MCUR1
bta-miR-320a	ENSBTAG00000010083	HADHB
bta-miR-320a	ENSBTAG00000002412	CYB5B
bta-miR-320a	ENSBTAG00000005796	DCAF8
bta-miR-320a	ENSBTAG00000010230	CAPN1
bta-miR-331-5p	ENSBTAG00000015683	HSPA4
bta-miR-331-5p	ENSBTAG00000013113	VDAC1
bta-miR-331-5p	ENSBTAG00000015310	SLC25A36
bta-miR-331-5p	ENSBTAG00000016599	MRPL53
bta-miR-331-5p	ENSBTAG00000019852	PDHA1
bta-miR-331-5p	ENSBTAG00000032996	P4HA1
bta-miR-331-5p	ENSBTAG00000007522	RAP1GDS1
bta-miR-339b	ENSBTAG00000003323	NOL6
bta-miR-339b	ENSBTAG00000009431	SLC25A44
bta-miR-339b	ENSBTAG00000025320	AKAP1
bta-miR-339b	ENSBTAG00000017147	AK3
bta-miR-339b	ENSBTAG00000021780	SCO1
bta-miR-339b	ENSBTAG00000030393	RDH13
bta-miR-339b	ENSBTAG00000010109	CDK1
bta-miR-339b	ENSBTAG00000005796	DCAF8
bta-miR-339b	ENSBTAG00000014809	ANXA6
bta-miR-339b	ENSBTAG00000006642	PRKACA
bta-miR-339b	ENSBTAG00000053687	MRPL11
bta-miR-339b	ENSBTAG00000005469	CCAR2
bta-miR-339b	ENSBTAG00000017557	QRSL1
bta-miR-339b	ENSBTAG00000010013	DNAJA3
bta-miR-339b	ENSBTAG00000011354	NUDT9
bta-miR-339b	ENSBTAG00000017439	MIEF1
bta-miR-339b	ENSBTAG00000032996	P4HA1
bta-miR-339b	ENSBTAG00000000417	MRPL12
bta-miR-339b	ENSBTAG00000002295	ATF2
bta-miR-339b	ENSBTAG00000007605	FKBP4
bta-miR-339b	ENSBTAG00000000550	ATP5F1D
bta-miR-339b	ENSBTAG00000011399	YARS2
bta-miR-339b	ENSBTAG00000033398	HKDC1
bta-miR-339b	ENSBTAG00000047768	COX7B
bta-miR-339b	ENSBTAG00000011388	STOML2
bta-miR-33a	ENSBTAG00000002010	PI4K2A
bta-miR-33a	ENSBTAG00000014729	MRPL51
bta-miR-33a	ENSBTAG00000020634	FBXO7
bta-miR-33a	ENSBTAG00000021999	CPT1A
bta-miR-33a	ENSBTAG00000018332	PPTC7
bta-miR-33a	ENSBTAG00000015536	CPNE3
bta-miR-33a	ENSBTAG00000019852	PDHA1
bta-miR-33a	ENSBTAG00000010083	HADHB
bta-miR-33a	ENSBTAG00000004409	IVD
bta-miR-33a	ENSBTAG00000012380	HK1
bta-miR-33a	ENSBTAG00000011765	GABARAPL1
bta-miR-33a	ENSBTAG00000000455	CREBZF
bta-miR-33a	ENSBTAG00000016762	SLC25A12
bta-miR-33a	ENSBTAG00000002331	DLGAP5
bta-miR-33a	ENSBTAG00000032848	GOLPH3
bta-miR-342	ENSBTAG00000014729	MRPL51
bta-miR-342	ENSBTAG00000016208	TGM2
bta-miR-342	ENSBTAG00000020023	MTHFS
bta-miR-342	ENSBTAG00000001632	NBR1
bta-miR-342	ENSBTAG00000014227	NDFIP2
bta-miR-342	ENSBTAG00000019472	NR3C1
bta-miR-342	ENSBTAG00000000291	DHTKD1
bta-miR-342	ENSBTAG00000006482	PTCD3
bta-miR-342	ENSBTAG00000015154	MCL1
bta-miR-342	ENSBTAG00000019759	IDE
bta-miR-342	ENSBTAG00000021780	SCO1
bta-miR-342	ENSBTAG00000005158	NAPG
bta-miR-342	ENSBTAG00000015310	SLC25A36
bta-miR-342	ENSBTAG00000021976	NDUFS1
bta-miR-342	ENSBTAG00000039684	CAVIN1
bta-miR-342	ENSBTAG00000002412	CYB5B
bta-miR-342	ENSBTAG00000006429	ACO2
bta-miR-342	ENSBTAG00000006526	BCL2L1
bta-miR-342	ENSBTAG00000046346	PACS2
bta-miR-342	ENSBTAG00000017439	MIEF1
bta-miR-342	ENSBTAG00000010566	TMEM11
bta-miR-342	ENSBTAG00000019914	BECN1
bta-miR-342	ENSBTAG00000001061	PRKCA
bta-miR-342	ENSBTAG00000002331	DLGAP5
bta-miR-342	ENSBTAG00000007332	ATP5MG
bta-miR-342	ENSBTAG00000040295	CHCHD2
bta-miR-342	ENSBTAG00000016037	BCKDHA
bta-miR-342	ENSBTAG00000018689	LIG3
bta-miR-342	ENSBTAG00000014595	LIG1
bta-miR-3432a	ENSBTAG00000001353	PMPCA
bta-miR-3432a	ENSBTAG00000001854	CIAPIN1
bta-miR-345-5p	ENSBTAG00000030335	ALDH4A1
bta-miR-345-5p	ENSBTAG00000017053	ABCB10
bta-miR-345-5p	ENSBTAG00000020023	MTHFS
bta-miR-345-5p	ENSBTAG00000018332	PPTC7
bta-miR-345-5p	ENSBTAG00000004979	MRS2
bta-miR-345-5p	ENSBTAG00000009541	SUCLG2
bta-miR-345-5p	ENSBTAG00000015154	MCL1
bta-miR-345-5p	ENSBTAG00000021780	SCO1
bta-miR-345-5p	ENSBTAG00000006084	PINK1
bta-miR-345-5p	ENSBTAG00000018469	ALDH6A1
bta-miR-345-5p	ENSBTAG00000014936	SLC25A51
bta-miR-345-5p	ENSBTAG00000016599	MRPL53
bta-miR-345-5p	ENSBTAG00000001419	MRPL4
bta-miR-345-5p	ENSBTAG00000012380	HK1
bta-miR-345-5p	ENSBTAG00000053687	MRPL11
bta-miR-345-5p	ENSBTAG00000009784	RAB32
bta-miR-345-5p	ENSBTAG00000017439	MIEF1
bta-miR-345-5p	ENSBTAG00000003687	FOXK2
bta-miR-345-5p	ENSBTAG00000007172	GOT2
bta-miR-345-5p	ENSBTAG00000015974	FLVCR1
bta-miR-345-5p	ENSBTAG00000011399	YARS2
bta-miR-345-5p	ENSBTAG00000001061	PRKCA
bta-miR-3613a	ENSBTAG00000015154	MCL1
bta-miR-3613a	ENSBTAG00000011401	PDZD8
bta-miR-3613a	ENSBTAG00000022013	CBR4
bta-miR-3613a	ENSBTAG00000000081	CERT1
bta-miR-3613a	ENSBTAG00000012675	MYO19
bta-miR-3613a	ENSBTAG00000047768	COX7B
bta-miR-378c	ENSBTAG00000003323	NOL6
bta-miR-378c	ENSBTAG00000008938	SRC
bta-miR-378c	ENSBTAG00000009431	SLC25A44
bta-miR-378c	ENSBTAG00000016208	TGM2
bta-miR-378c	ENSBTAG00000005039	ARAF
bta-miR-378c	ENSBTAG00000014227	NDFIP2
bta-miR-378c	ENSBTAG00000019472	NR3C1
bta-miR-378c	ENSBTAG00000003936	PNKD
bta-miR-378c	ENSBTAG00000006084	PINK1
bta-miR-378c	ENSBTAG00000005158	NAPG
bta-miR-378c	ENSBTAG00000016599	MRPL53
bta-miR-378c	ENSBTAG00000019852	PDHA1
bta-miR-378c	ENSBTAG00000039684	CAVIN1
bta-miR-378c	ENSBTAG00000001475	MCUR1
bta-miR-378c	ENSBTAG00000005796	DCAF8
bta-miR-378c	ENSBTAG00000006642	PRKACA
bta-miR-378c	ENSBTAG00000013956	BCL2L13
bta-miR-378c	ENSBTAG00000014536	SFXN1
bta-miR-378c	ENSBTAG00000005681	ME1
bta-miR-378c	ENSBTAG00000011399	YARS2
bta-miR-378c	ENSBTAG00000001061	PRKCA
bta-miR-378c	ENSBTAG00000004844	ARL2BP
bta-miR-378c	ENSBTAG00000002413	MCAT
bta-miR-378c	ENSBTAG00000001781	TOMM40
bta-miR-378c	ENSBTAG00000003692	UCP2
bta-miR-378c	ENSBTAG00000001932	CRAT
bta-miR-378c	ENSBTAG00000004118	ALAS1
bta-miR-425-5p	ENSBTAG00000015683	HSPA4
bta-miR-425-5p	ENSBTAG00000016208	TGM2
bta-miR-425-5p	ENSBTAG00000025320	AKAP1
bta-miR-425-5p	ENSBTAG00000021999	CPT1A
bta-miR-425-5p	ENSBTAG00000030393	RDH13
bta-miR-425-5p	ENSBTAG00000005158	NAPG
bta-miR-425-5p	ENSBTAG00000012380	HK1
bta-miR-425-5p	ENSBTAG00000006429	ACO2
bta-miR-425-5p	ENSBTAG00000002413	MCAT
bta-miR-425-5p	ENSBTAG00000015301	MRPS10
bta-miR-425-5p	ENSBTAG00000012594	MRPS6
bta-miR-425-5p	ENSBTAG00000024726	HJURP
bta-miR-4286	ENSBTAG00000000428	BAK1
bta-miR-4286	ENSBTAG00000001353	PMPCA
bta-miR-4286	ENSBTAG00000002010	PI4K2A
bta-miR-4286	ENSBTAG00000008938	SRC
bta-miR-4286	ENSBTAG00000016208	TGM2
bta-miR-4286	ENSBTAG00000021999	CPT1A
bta-miR-4286	ENSBTAG00000001632	NBR1
bta-miR-4286	ENSBTAG00000017147	AK3
bta-miR-4286	ENSBTAG00000001854	CIAPIN1
bta-miR-4286	ENSBTAG00000008577	GRSF1
bta-miR-4286	ENSBTAG00000019759	IDE
bta-miR-4286	ENSBTAG00000021780	SCO1
bta-miR-4286	ENSBTAG00000030393	RDH13
bta-miR-4286	ENSBTAG00000000064	FEN1
bta-miR-4286	ENSBTAG00000055145	ENSBTAG00000055145
bta-miR-4286	ENSBTAG00000011454	FKBP10
bta-miR-4286	ENSBTAG00000020747	ASS1
bta-miR-4286	ENSBTAG00000005796	DCAF8
bta-miR-4286	ENSBTAG00000010524	BCKDK
bta-miR-4286	ENSBTAG00000005314	MFN2
bta-miR-4286	ENSBTAG00000053687	MRPL11
bta-miR-4286	ENSBTAG00000046346	PACS2
bta-miR-4286	ENSBTAG00000017439	MIEF1
bta-miR-4286	ENSBTAG00000027795	GFM1
bta-miR-4286	ENSBTAG00000000417	MRPL12
bta-miR-4286	ENSBTAG00000002295	ATF2
bta-miR-4286	ENSBTAG00000040076	ILF3
bta-miR-4286	ENSBTAG00000021803	GRAMD4
bta-miR-4286	ENSBTAG00000005681	ME1
bta-miR-4286	ENSBTAG00000011399	YARS2
bta-miR-4286	ENSBTAG00000002628	SLC44A2
bta-miR-4286	ENSBTAG00000004844	ARL2BP
bta-miR-4286	ENSBTAG00000002331	DLGAP5
bta-miR-4286	ENSBTAG00000006029	OGDH
bta-miR-4286	ENSBTAG00000032848	GOLPH3
bta-miR-4286	ENSBTAG00000020756	GSK3A
bta-miR-4286	ENSBTAG00000051287	NDUFB11
bta-miR-4286	ENSBTAG00000024723	CHCHD3
bta-miR-4286	ENSBTAG00000015051	POLRMT
bta-miR-4286	ENSBTAG00000010504	TBRG4
bta-miR-4286	ENSBTAG00000012788	COX6A1
bta-miR-451	ENSBTAG00000000428	BAK1
bta-miR-451	ENSBTAG00000018332	PPTC7
bta-miR-451	ENSBTAG00000015310	SLC25A36
bta-miR-451	ENSBTAG00000012380	HK1
bta-miR-451	ENSBTAG00000005681	ME1
bta-miR-451	ENSBTAG00000011757	PSEN1
bta-miR-451	ENSBTAG00000006227	IDH3A
bta-miR-486	ENSBTAG00000000094	ATPAF1
bta-miR-486	ENSBTAG00000000797	MRPL9
bta-miR-486	ENSBTAG00000004979	MRS2
bta-miR-486	ENSBTAG00000019852	PDHA1
bta-miR-486	ENSBTAG00000008541	MGST1
bta-miR-486	ENSBTAG00000012594	MRPS6
bta-miR-486	ENSBTAG00000033453	MTCH1
bta-miR-486	ENSBTAG00000009646	ALDH7A1
bta-miR-497	ENSBTAG00000002010	PI4K2A
bta-miR-497	ENSBTAG00000003323	NOL6
bta-miR-497	ENSBTAG00000009431	SLC25A44
bta-miR-497	ENSBTAG00000030335	ALDH4A1
bta-miR-497	ENSBTAG00000019334	KLC2
bta-miR-497	ENSBTAG00000000902	OGT
bta-miR-497	ENSBTAG00000001632	NBR1
bta-miR-497	ENSBTAG00000021174	NRDC
bta-miR-497	ENSBTAG00000000562	TOMM20
bta-miR-497	ENSBTAG00000017147	AK3
bta-miR-497	ENSBTAG00000000291	DHTKD1
bta-miR-497	ENSBTAG00000037400	TNRC18
bta-miR-497	ENSBTAG00000030393	RDH13
bta-miR-497	ENSBTAG00000022058	ACACB
bta-miR-497	ENSBTAG00000018588	TMBIM6
bta-miR-497	ENSBTAG00000018469	ALDH6A1
bta-miR-497	ENSBTAG00000010109	CDK1
bta-miR-497	ENSBTAG00000000064	FEN1
bta-miR-497	ENSBTAG00000001567	LRRK1
bta-miR-497	ENSBTAG00000005158	NAPG
bta-miR-497	ENSBTAG00000009732	NCBP1
bta-miR-497	ENSBTAG00000015536	CPNE3
bta-miR-497	ENSBTAG00000039684	CAVIN1
bta-miR-497	ENSBTAG00000005796	DCAF8
bta-miR-497	ENSBTAG00000004409	IVD
bta-miR-497	ENSBTAG00000006162	RAB11FIP5
bta-miR-497	ENSBTAG00000011765	GABARAPL1
bta-miR-497	ENSBTAG00000006463	DLST
bta-miR-497	ENSBTAG00000006429	ACO2
bta-miR-497	ENSBTAG00000009006	PRR14L
bta-miR-497	ENSBTAG00000017439	MIEF1
bta-miR-497	ENSBTAG00000002295	ATF2
bta-miR-497	ENSBTAG00000011250	AFG3L2
bta-miR-497	ENSBTAG00000005681	ME1
bta-miR-497	ENSBTAG00000020270	NFKB1
bta-miR-497	ENSBTAG00000000081	CERT1
bta-miR-497	ENSBTAG00000002219	ATAD3A
bta-miR-497	ENSBTAG00000000014	TXN2
bta-miR-497	ENSBTAG00000020547	BCAP31
bta-miR-497	ENSBTAG00000021168	SIRT4
bta-miR-503-3p	ENSBTAG00000019472	NR3C1
bta-miR-503-3p	ENSBTAG00000008577	GRSF1
bta-miR-503-3p	ENSBTAG00000011354	NUDT9
bta-miR-503-3p	ENSBTAG00000022013	CBR4
bta-miR-503-3p	ENSBTAG00000005681	ME1
bta-miR-503-3p	ENSBTAG00000004844	ARL2BP
bta-miR-503-3p	ENSBTAG00000009914	NDUFS6
bta-miR-503-5p	ENSBTAG00000001353	PMPCA
bta-miR-503-5p	ENSBTAG00000002010	PI4K2A
bta-miR-503-5p	ENSBTAG00000003323	NOL6
bta-miR-503-5p	ENSBTAG00000015154	MCL1
bta-miR-503-5p	ENSBTAG00000019759	IDE
bta-miR-503-5p	ENSBTAG00000013988	BID
bta-miR-503-5p	ENSBTAG00000019852	PDHA1
bta-miR-503-5p	ENSBTAG00000002412	CYB5B
bta-miR-503-5p	ENSBTAG00000012380	HK1
bta-miR-503-5p	ENSBTAG00000008629	MTFR1
bta-miR-503-5p	ENSBTAG00000016764	UBA1
bta-miR-503-5p	ENSBTAG00000000550	ATP5F1D
bta-miR-503-5p	ENSBTAG00000006523	SOD2
bta-miR-574	ENSBTAG00000016208	TGM2
bta-miR-574	ENSBTAG00000011454	FKBP10
bta-miR-574	ENSBTAG00000039684	CAVIN1
bta-miR-574	ENSBTAG00000005796	DCAF8
bta-miR-574	ENSBTAG00000010524	BCKDK
bta-miR-574	ENSBTAG00000017557	QRSL1
bta-miR-574	ENSBTAG00000046346	PACS2
bta-miR-574	ENSBTAG00000000274	YKT6
bta-miR-574	ENSBTAG00000007605	FKBP4
bta-miR-574	ENSBTAG00000020270	NFKB1
bta-miR-574	ENSBTAG00000045957	SAMM50
bta-miR-574	ENSBTAG00000006029	OGDH
bta-miR-574	ENSBTAG00000016037	BCKDHA
bta-miR-574	ENSBTAG00000013533	CLIC1
bta-miR-574	ENSBTAG00000020405	NDUFB9
bta-miR-6119-3p	ENSBTAG00000015529	CHCHD4
bta-miR-6119-3p	ENSBTAG00000020023	MTHFS
bta-miR-6119-3p	ENSBTAG00000021999	CPT1A
bta-miR-6119-3p	ENSBTAG00000001632	NBR1
bta-miR-6119-3p	ENSBTAG00000017147	AK3
bta-miR-6119-3p	ENSBTAG00000019472	NR3C1
bta-miR-6119-3p	ENSBTAG00000000291	DHTKD1
bta-miR-6119-3p	ENSBTAG00000001069	TP53
bta-miR-6119-3p	ENSBTAG00000004979	MRS2
bta-miR-6119-3p	ENSBTAG00000008577	GRSF1
bta-miR-6119-3p	ENSBTAG00000019759	IDE
bta-miR-6119-3p	ENSBTAG00000050249	ENSBTAG00000050249
bta-miR-6119-3p	ENSBTAG00000013123	PHB2
bta-miR-6119-3p	ENSBTAG00000011354	NUDT9
bta-miR-6119-3p	ENSBTAG00000017439	MIEF1
bta-miR-6119-3p	ENSBTAG00000010181	GRPEL1
bta-miR-6119-3p	ENSBTAG00000004402	PRELID3B
bta-miR-6119-5p	ENSBTAG00000002010	PI4K2A
bta-miR-6119-5p	ENSBTAG00000020023	MTHFS
bta-miR-6119-5p	ENSBTAG00000000562	TOMM20
[truncated: 3,614 more rows]
