# Supplementary material for: Integrated analysis of microRNA and messenger RNA expression profiles reveals functional microRNA in infectious bovine rhinotracheitis virus-induced mitochondrial damage in Madin-Darby bovine kidney cells
Source: BMC Genomics. 2024 Feb 8;25:158. doi: 10.1186/s12864-024-10042-6 (PMC10851472; doi:10.1186/s12864-024-10042-6)
Supplement: Supplementary file 12 — Additional file 12: Table S11. MiRNA (bta-miR-10a and bta-miR-182)-mitochondria-related target gene regulatory networks. [file 12864_2024_10042_MOESM12_ESM.xlsx]

## Sheet: Table S11.
Table S11: miRNA (bta-miR-10a and bta-miR-182)-mitochondria-related target gene regulatory networks
miRNA	target gene	Symbol
bta-miR-10a	ENSBTAG00000000428	BAK1
bta-miR-10a	ENSBTAG00000001353	PMPCA
bta-miR-10a	ENSBTAG00000014729	MRPL51
bta-miR-10a	ENSBTAG00000025320	AKAP1
bta-miR-10a	ENSBTAG00000000291	DHTKD1
bta-miR-10a	ENSBTAG00000003936	PNKD
bta-miR-10a	ENSBTAG00000004979	MRS2
bta-miR-10a	ENSBTAG00000006482	PTCD3
bta-miR-10a	ENSBTAG00000030393	RDH13
bta-miR-10a	ENSBTAG00000005158	NAPG
bta-miR-10a	ENSBTAG00000000042	PYCR1
bta-miR-10a	ENSBTAG00000014809	ANXA6
bta-miR-10a	ENSBTAG00000006642	PRKACA
bta-miR-10a	ENSBTAG00000006429	ACO2
bta-miR-10a	ENSBTAG00000006526	BCL2L1
bta-miR-10a	ENSBTAG00000017557	QRSL1
bta-miR-10a	ENSBTAG00000000274	YKT6
bta-miR-10a	ENSBTAG00000003307	IMMT
bta-miR-10a	ENSBTAG00000009006	PRR14L
bta-miR-10a	ENSBTAG00000010013	DNAJA3
bta-miR-10a	ENSBTAG00000011354	NUDT9
bta-miR-10a	ENSBTAG00000017439	MIEF1
bta-miR-10a	ENSBTAG00000019099	SLC25A37
bta-miR-10a	ENSBTAG00000027795	GFM1
bta-miR-10a	ENSBTAG00000032996	P4HA1
bta-miR-10a	ENSBTAG00000000417	MRPL12
bta-miR-10a	ENSBTAG00000002295	ATF2
bta-miR-10a	ENSBTAG00000003687	FOXK2
bta-miR-182	ENSBTAG00000002010	PI4K2A
bta-miR-182	ENSBTAG00000009431	SLC25A44
bta-miR-182	ENSBTAG00000016208	TGM2
bta-miR-182	ENSBTAG00000025320	AKAP1
bta-miR-182	ENSBTAG00000003752	SLC25A24
bta-miR-182	ENSBTAG00000015901	ARMC1
bta-miR-182	ENSBTAG00000003936	PNKD
bta-miR-182	ENSBTAG00000004979	MRS2
bta-miR-182	ENSBTAG00000009541	SUCLG2
bta-miR-182	ENSBTAG00000009568	KANK2
bta-miR-182	ENSBTAG00000037400	TNRC18
bta-miR-182	ENSBTAG00000006084	PINK1
bta-miR-182	ENSBTAG00000050249	ENSBTAG00000050249
bta-miR-182	ENSBTAG00000010109	CDK1
bta-miR-182	ENSBTAG00000009732	NCBP1
bta-miR-182	ENSBTAG00000011401	PDZD8
bta-miR-182	ENSBTAG00000014936	SLC25A51
bta-miR-182	ENSBTAG00000016599	MRPL53
bta-miR-182	ENSBTAG00000004409	IVD
bta-miR-182	ENSBTAG00000021805	RAB5IF
bta-miR-182	ENSBTAG00000003687	FOXK2
bta-miR-182	ENSBTAG00000024378	MRPS21
bta-miR-182	ENSBTAG00000002628	SLC44A2
bta-miR-182	ENSBTAG00000019854	ABCE1
bta-miR-182	ENSBTAG00000024726	HJURP
bta-miR-182	ENSBTAG00000004402	PRELID3B
