# Supplementary material for: Integrated analysis of microRNA and messenger RNA expression profiles reveals functional microRNA in infectious bovine rhinotracheitis virus-induced mitochondrial damage in Madin-Darby bovine kidney cells
Source: BMC Genomics. 2024 Feb 8;25:158. doi: 10.1186/s12864-024-10042-6 (PMC10851472; doi:10.1186/s12864-024-10042-6)
Supplement: Supplementary file 13 — Additional file 13: Table S12. Primers, mimics and inhibitor of miRNAs. [file 12864_2024_10042_MOESM13_ESM.xlsx]

## Sheet: Table S11.
Table S11: miRNA quantitative primer sequences
Primer name	Sequence (5'-3')
miR-10a RT-primer	GTCGTATCCAGTGCAGGGTCCGAGGTATTCGCACTGGATACGACCACAAATTCG
miR-10a F-primer	TACCCTGTAGATCCGAATTTGTG
miR-10b RT-primer	GTCGTATCCAGTGCAGGGTCCGAGGTATTCGCACTGGATACGACCACAAATTCG
miR-10b F-primer	TACCCTGTAGAACCGAATTTGTG
miR-182 RT-primer	GTCGTATCCAGTGCAGGGTCCGAGGTATTCGCACTGGATACGACAGTGTGAGTT
miR-182 F-primer	TTTGGCAATGGTAGAACTCACACT
miR-30e-5p RT-primer	GTCGTATCCAGTGCAGGGTCCGAGGTATTCGCACTGGATACGACAGCTTCCAGT
miR-30e-5p F-primer	TGTAAACATCCTTGACTGGAAGCT
miR-30a-5p RT-primer	GTCGTATCCAGTGCAGGGTCCGAGGTATTCGCACTGGATACGACAGCTTCCAGT
miR-30a-5p F-primer	TGTAAACATCCTCGACTGGAAGCT
miR-31 RT-primer	GTCGTATCCAGTGCAGGGTCCGAGGTATTCGCACTGGATACGACAGCTATGCCA
miR-31 F-primer	AGGCAAGATGCTGGCATAGCT
miR-342 RT-primer	GTCGTATCCAGTGCAGGGTCCGAGGTATTCGCACTGGATACGACAGATGGGTGC
miR-342 F-primer	TCTCACACAGAAATCGCACCCATCT
miR-4454-z RT-primer	GTCGTATCCAGTGCAGGGTCCGAGGTATTCGCACTGGATACGACTGGTGCCGTG
miR-4454-z F-primer	ATCCGAGTCACGGCACCA
miR-92-y RT-primer	GTCGTATCCAGTGCAGGGTCCGAGGTATTCGCACTGGATACGACATACAGGCCG
miR-92-y F-primer	TATTGCACTTGTCCCGGCCTGTAT
miR-21-x RT-primer	GTCGTATCCAGTGCAGGGTCCGAGGTATTCGCACTGGATACGACAGGTCAACAT
miR-21-x F-primer	TAGCTTATCAGACTGATGTTGACCT
miRNA R-primer	CAGTGCAGGGTCCGAGGTAT
U6 Forward Primer	GCTTCGGCAGCACATATACTAAAAT
U6 Reverse Primer	CGCTTCACGAATTTGCGTGTCAT
miRNA mimics and miRNA inhibitor sequences
Name	Sequence (5'-3')
bta-miR-10a mimics sense	UACCCUGUAGAUCCGAAUUUGUG
bta-miR-10a mimics antisense	CAAAUUCGGAUCUACAGGGUAUU
bta-miR-182mimics sense	UUUGGCAAUGGUAGAACUCACACU
bta-miR-182mimics antisense	UGUGAGUUCUACCAUUGCCAAAUU
mimics NC sense	UUGUACUACACAAAAGUACUG
mimics NC antisense	GUACUUUUGUGUAGUACAAUU
bta-miR-10a inhibitor	CACAAAUUCGGAUCUACAGGGUA
bta-miR-182 inhibitor	AGUGUGAGUUCUACCAUUGCCAAA
inhibitor NC	CAGUACUUUUGUGUAGUACAA
